# Supplementary material for: Three Bacterial DedA Subfamilies with Distinct Functions and Phylogenetic Distribution
Source: mBio. 2023 Mar 1;14(2):e00028-23. doi: 10.1128/mbio.00028-23 (PMC10127716; doi:10.1128/mbio.00028-23)
Supplement: TABLE S1 [file mbio.00028-23-s0004.xlsx]

## Sheet: Bacterial DedA homologs
Target name	query name	Full seq E-value	Full seq score	Full seq bias
388467.PRJNA163669.A19Y_1878	SNARE_assoc	1.1e-30	116.4	5.5
525897.PRJNA29527.Dbac_1109	SNARE_assoc	3.3e-30	114.8	9.8
451757.PRJNA20033.AC7_1864	SNARE_assoc	4.9e-30	114.3	1.9
195103.PRJNA304.CPF_1865	SNARE_assoc	5.3e-30	114.2	2
179408.PRJNA158711.Osc7112_1212	SNARE_assoc	1.5e-29	112.7	4
521460.PRJNA29407.Athe_0429	SNARE_assoc	3.6e-29	111.5	5.2
608506.PRJNA40355.COB47_0381	SNARE_assoc	4e-29	111.3	5.1
632292.PRJNA40831.Calhy_2236	SNARE_assoc	5.6e-29	110.8	5.8
1403537.PRJNA221129.Q428_07855	SNARE_assoc	6.5e-29	110.6	5.1
320771.PRJNA20839.Cflav_PD2777	SNARE_assoc	7.2e-29	110.5	7.2
1476973.PRJNA242133.JMMB01000007_gene1667	SNARE_assoc	9.2e-29	110.2	5.4
756067.PRJNA47601.MicvaDRAFT_3617	SNARE_assoc	9.3e-29	110.1	4.9
1128398.PRJNA79221.Curi_c26370	SNARE_assoc	1e-28	110	4.2
632518.PRJNA40833.Calow_0263	SNARE_assoc	1.1e-28	109.9	5.4
1397693.PRJNA218042.KK211187_gene329	SNARE_assoc	1.1e-28	109.9	7.3
37659.PRJNA239120.JNLN01000001_gene2619	SNARE_assoc	1.2e-28	109.8	1.7
536232.PRJNA29859.CLM_2973	SNARE_assoc	1.7e-28	109.3	3.8
406124.PRJNA38237.ACPC01000046_gene2375	SNARE_assoc	2.6e-28	108.7	7.5
338963.PRJNA13337.Pcar_2090	SNARE_assoc	2.7e-28	108.7	6.8
632335.PRJNA41727.Calkr_2233	SNARE_assoc	2.7e-28	108.6	6.6
351627.PRJNA13466.Csac_0452	SNARE_assoc	2.8e-28	108.6	4.7
198467.PRJNA264351.NP92_08520	SNARE_assoc	3.1e-28	108.5	8.4
1173028.PRJNA158815.ANKO01000094_gene2627	SNARE_assoc	3.6e-28	108.3	7.7
1469607.PRJNA63425.KK073768_gene4296	SNARE_assoc	4.1e-28	108.1	4.2
1321778.PRJNA198885.HMPREF1982_01391	SNARE_assoc	4.8e-28	107.8	1.7
402777.PRJNA158733.KB235904_gene4448	SNARE_assoc	4.9e-28	107.8	5
696747.PRJDA42161.NIES39_O01540	SNARE_assoc	5.9e-28	107.6	6.3
536227.PRJNA29495.CLCAR_1601	SNARE_assoc	6.1e-28	107.5	4.8
402777.PRJNA158733.KB235903_gene822	SNARE_assoc	6.5e-28	107.4	6.9
1391646.PRJNA216125.AVSU01000025_gene2450	SNARE_assoc	6.6e-28	107.4	7.2
589865.PRJNA33629.DaAHT2_0678	SNARE_assoc	7.5e-28	107.2	10.6
177439.PRJNA12751.DP1650	SNARE_assoc	7.7e-28	107.2	7.7
979226.PRJNA81617.KI911563_gene3188	SNARE_assoc	7.8e-28	107.2	10.1
1292035.PRJNA188694.H476_0884	SNARE_assoc	9.6e-28	106.9	3.6
445335.PRJNA20013.CBN_2593	SNARE_assoc	1e-27	106.8	2.8
332101.PRJNA243411.JIBU02000042_gene1478	SNARE_assoc	1.1e-27	106.7	4.9
203124.PRJNA318.Tery_1993	SNARE_assoc	1.1e-27	106.7	6.5
857293.PRJNA49895.CAAU_2316	SNARE_assoc	1.2e-27	106.6	6.5
706587.PRJNA43133.Desti_3284	SNARE_assoc	1.2e-27	106.6	11.7
313612.PRJNA13409.L8106_02057	SNARE_assoc	1.3e-27	106.4	7.2
1121428.PRJEB578.DESHY_110222___1	SNARE_assoc	1.3e-27	106.4	8.7
445335.PRJNA20013.CBN_0384	SNARE_assoc	1.3e-27	106.4	1.1
536232.PRJNA29859.CLM_0424	SNARE_assoc	1.3e-27	106.4	1.1
1121324.PRJNA240953.CLIT_23c00270	SNARE_assoc	1.4e-27	106.3	5.5
1301100.PRJEB1853.HG529399_gene6831	SNARE_assoc	1.6e-27	106.1	3
349161.PRJNA13424.Dred_1602	SNARE_assoc	1.8e-27	106	11.2
1499689.PRJEB6483.CCNN01000006_gene566	SNARE_assoc	2.2e-27	105.7	3.8
1087448.PRJNA73211.Eab7_2605	SNARE_assoc	2.3e-27	105.6	6.9
1263868.PRJNA182224.RESH_03846	SNARE_assoc	2.4e-27	105.6	5.3
99598.PRJNA158683.Cal7507_3768	SNARE_assoc	2.6e-27	105.5	4.4
118161.PRJNA158813.KB235922_gene3783	SNARE_assoc	3e-27	105.3	7
1354301.PRJNA210530.M918_11930	SNARE_assoc	3.4e-27	105.1	4.1
756067.PRJNA47601.MicvaDRAFT_1314	SNARE_assoc	3.8e-27	105	6.1
65393.PRJNA20479.PCC7424_2229	SNARE_assoc	3.9e-27	104.9	6.5
1449337.PRJNA234916.JQLL01000001_gene1766	SNARE_assoc	4e-27	104.9	4.2
1125863.PRJNA160107.JAFN01000001_gene3578	SNARE_assoc	4.2e-27	104.8	6.5
696281.PRJNA47605.Desru_2496	SNARE_assoc	4.9e-27	104.6	16.1
1173023.PRJNA158821.KE650771_gene2274	SNARE_assoc	5.1e-27	104.5	8.1
262543.PRJNA10649.Exig_2795	SNARE_assoc	6e-27	104.3	5.5
1487953.PRJNA62993.JMKF01000028_gene1329	SNARE_assoc	6e-27	104.3	4.3
246194.PRJNA253.CHY_1595	SNARE_assoc	6.1e-27	104.3	6.2
63737.PRJNA216.Npun_R3472	SNARE_assoc	6.1e-27	104.3	5.1
32057.PRJNA159495.KB217478_gene2853	SNARE_assoc	6.3e-27	104.2	7.5
999549.PRJNA77971.KI421513_gene1494	SNARE_assoc	6.4e-27	104.2	7.2
118168.PRJNA19325.MC7420_7759	SNARE_assoc	6.7e-27	104.1	4.5
1280692.PRJNA185698.AUJL01000009_gene2933	SNARE_assoc	7.1e-27	104.1	1.9
1173027.PRJNA158839.Mic7113_5099	SNARE_assoc	7.5e-27	104	7.5
98439.PRJNA104969.AJLL01000016_gene1654	SNARE_assoc	8.7e-27	103.8	5
306281.PRJNA104967.AJLK01000198_gene5704	SNARE_assoc	9e-27	103.7	8
28072.PRJNA158707.Nos7524_2105	SNARE_assoc	9.4e-27	103.7	5.6
1397699.PRJNA218048.JNIS01000001_gene1296	SNARE_assoc	9.9e-27	103.6	7.1
211165.PRJNA104961.AJLN01000063_gene3774	SNARE_assoc	1.1e-26	103.5	9.8
98439.PRJNA104969.AJLL01000015_gene1653	SNARE_assoc	1.1e-26	103.4	7.4
103690.PRJNA244.17131298	SNARE_assoc	1.1e-26	103.4	9.2
251229.PRJNA38119.Chro_5379	SNARE_assoc	1.1e-26	103.4	8.5
1173024.PRJNA158819.KI912148_gene3582	SNARE_assoc	1.2e-26	103.4	8.1
102125.PRJNA159499.Xen7305DRAFT_00023060	SNARE_assoc	1.2e-26	103.4	10.1
243090.PRJNA61589.RB11207	SNARE_assoc	1.2e-26	103.3	6.3
1173025.PRJNA158833.GEI7407_0618	SNARE_assoc	1.2e-26	103.3	6.2
592015.PRJNA33123.HMPREF1705_00100	SNARE_assoc	1.2e-26	103.3	4.2
697281.PRJNA42243.Mahau_0622	SNARE_assoc	1.3e-26	103.2	9.1
306281.PRJNA104967.AJLK01000198_gene5703	SNARE_assoc	1.3e-26	103.2	5
1211817.PRJEB373.CCAT010000046_gene2707	SNARE_assoc	1.3e-26	103.2	2.4
441769.PRJNA19551.ABFU01000010_gene2589	SNARE_assoc	1.3e-26	103.2	6.9
1487923.PRJNA244425.DP73_01435	SNARE_assoc	1.4e-26	103.1	6.2
513049.PRJNA29085.AmaxDRAFT_3905	SNARE_assoc	1.5e-26	103	8.8
459495.PRJNA67617.SPLC1_S430020	SNARE_assoc	1.6e-26	103	8.8
1173024.PRJNA158819.KI912148_gene3583	SNARE_assoc	1.6e-26	102.9	4.6
696369.PRJNA46699.KI912183_gene920	SNARE_assoc	1.6e-26	102.9	11.6
118163.PRJNA158829.Ple7327_2330	SNARE_assoc	1.6e-26	102.9	7.2
1170562.PRJNA158041.Cal6303_0099	SNARE_assoc	1.8e-26	102.8	10.7
1415775.PRJNA225788.U729_1925	SNARE_assoc	1.9e-26	102.7	2.4
1286171.PRJNA187031.EAL2_c17470	SNARE_assoc	1.9e-26	102.6	6.9
1174528.PRJNA159505.JH992898_gene2657	SNARE_assoc	2e-26	102.6	7.8
1231057.PRJNA174754.AMGD01000025_gene2954	SNARE_assoc	2e-26	102.6	3.6
179408.PRJNA158711.Osc7112_2731	SNARE_assoc	2.2e-26	102.4	6.2
999411.PRJNA64873.HMPREF1092_00255	SNARE_assoc	2.3e-26	102.4	0.9
1391647.PRJNA216131.AVSV01000003_gene1674	SNARE_assoc	2.4e-26	102.4	1.8
293826.PRJNA13006.Amet_1273	SNARE_assoc	2.4e-26	102.4	2.2
768704.PRJNA62669.Desmer_1423	SNARE_assoc	3e-26	102.1	7.5
1484479.PRJNA243308.DI14_06360	SNARE_assoc	3e-26	102.1	4.2
1174528.PRJNA159505.JH992898_gene2658	SNARE_assoc	3.1e-26	102	4.7
1185653.PRJNA163681.A1A1_07759	SNARE_assoc	3.2e-26	102	8.8
373994.PRJNA63147.Riv7116_5632	SNARE_assoc	3.2e-26	102	5.7
1112215.PRJNA76641.AHWA01000004_gene2126	SNARE_assoc	3.2e-26	101.9	8.4
1034769.PRJNA170089.KB910518_gene184	SNARE_assoc	3.2e-26	101.9	5.5
313624.PRJNA185469.NSP_8840	SNARE_assoc	3.2e-26	101.9	5.4
292563.PRJNA39697.Cyast_2354	SNARE_assoc	3.3e-26	101.9	6.9
1173023.PRJNA158821.KE650771_gene2275	SNARE_assoc	3.4e-26	101.9	4.5
1280689.PRJNA185687.AUJC01000001_gene2303	SNARE_assoc	3.4e-26	101.8	1.9
37659.PRJNA239120.JNLN01000001_gene180	SNARE_assoc	3.5e-26	101.8	1.1
986075.PRJNA63105.CathTA2_2044	SNARE_assoc	3.5e-26	101.8	8.8
56107.PRJNA158809.Cylst_0112	SNARE_assoc	4e-26	101.6	8.8
281689.PRJNA12551.Dace_0192	SNARE_assoc	4.3e-26	101.5	5.2
317936.PRJNA158705.Nos7107_5075	SNARE_assoc	4.4e-26	101.5	5.7
113355.PRJNA62511.CM001775_gene2969	SNARE_assoc	4.4e-26	101.5	6.9
2325.PRJNA257042.TKV_c05280	SNARE_assoc	4.5e-26	101.5	7.6
1173021.PRJNA158823.ALWA01000017_gene2206	SNARE_assoc	4.6e-26	101.4	7.7
1321778.PRJNA198885.HMPREF1982_01161	SNARE_assoc	5.2e-26	101.3	6.6
313624.PRJNA185469.NSP_23810	SNARE_assoc	5.2e-26	101.3	9.2
697303.PRJNA42251.Thewi_0600	SNARE_assoc	5.4e-26	101.2	6
265729.PRJNA252001.GS18_0203085	SNARE_assoc	5.8e-26	101.1	6.7
1540257.PRJNA239494.JQMW01000013_gene783	SNARE_assoc	6e-26	101.1	3.2
63737.PRJNA216.Npun_R3471	SNARE_assoc	6.2e-26	101	8.4
1121087.PRJNA185560.AUCK01000024_gene1452	SNARE_assoc	6.6e-26	100.9	8.1
28072.PRJNA158707.Nos7524_2104	SNARE_assoc	7.3e-26	100.8	9
1526927.PRJNA256273.Plano_1476	SNARE_assoc	7.4e-26	100.8	11.6
317936.PRJNA158705.Nos7107_5074	SNARE_assoc	7.9e-26	100.7	9.6
868595.PRJNA50757.Desca_1029	SNARE_assoc	8e-26	100.7	14.1
111780.PRJNA158877.Sta7437_4360	SNARE_assoc	8.1e-26	100.7	8
1173020.PRJNA158825.Cha6605_2866	SNARE_assoc	8.1e-26	100.6	6.7
82654.PRJNA158713.Pse7367_0135	SNARE_assoc	8.2e-26	100.6	7.8
941824.PRJEA61471.TCEL_00656	SNARE_assoc	8.3e-26	100.6	2.8
99598.PRJNA158683.Cal7507_3769	SNARE_assoc	8.3e-26	100.6	10
1337936.PRJNA255071.IJ00_27495	SNARE_assoc	8.5e-26	100.6	10
370438.PRJDA19023.PTH_0133	SNARE_assoc	8.7e-26	100.6	7.5
586416.PRJNA252898.GZ22_04455	SNARE_assoc	8.9e-26	100.5	4
1173022.PRJNA158835.Cri9333_4337	SNARE_assoc	9e-26	100.5	9.2
273068.PRJNA249.TTE0529	SNARE_assoc	9.1e-26	100.5	4.7
1150864.PRJNA84455.MILUP08_45963	SNARE_assoc	9.3e-26	100.5	2.9
1148.PRJNA60.1001792	SNARE_assoc	9.5e-26	100.4	7.7
489825.PRJNA60895.LYNGBM3L_39650	SNARE_assoc	1e-25	100.3	7.3
580331.PRJNA33157.Thit_0528	SNARE_assoc	1.1e-25	100.3	7.1
163908.PRJNA158737.KB235896_gene3347	SNARE_assoc	1.1e-25	100.2	4.8
1123009.PRJNA185650.AUID01000011_gene2222	SNARE_assoc	1.2e-25	100.1	3.3
643648.PRJNA37873.Slip_1362	SNARE_assoc	1.2e-25	100.1	9.1
356851.PRJNA238534.JOAN01000039_gene510	SNARE_assoc	1.2e-25	100.1	1.4
1469607.PRJNA63425.KK073768_gene4297	SNARE_assoc	1.2e-25	100.1	8
1464048.PRJNA238534.JNZS01000011_gene4785	SNARE_assoc	1.2e-25	100	3.8
240292.PRJNA10642.Ava_2752	SNARE_assoc	1.3e-25	100	9.3
1230342.PRJNA174458.CTM_02309	SNARE_assoc	1.3e-25	100	2
1407650.PRJDB1488.BAUB01000011_gene2028	SNARE_assoc	1.3e-25	99.9	7.3
340099.PRJNA13901.Teth39_1751	SNARE_assoc	1.4e-25	99.9	7
1128427.PRJNA165547.KB904821_gene1803	SNARE_assoc	1.4e-25	99.9	8.3
583358.PRJNA33329.Tmath_0591	SNARE_assoc	1.4e-25	99.9	6.6
332101.PRJNA243411.JIBU02000045_gene3307	SNARE_assoc	1.4e-25	99.8	7.5
1005941.PRJNA171367.B481_0415	SNARE_assoc	1.4e-25	99.8	11.6
326423.PRJNA13403.RBAM_002710	SNARE_assoc	1.5e-25	99.7	6.5
1453496.PRJNA236111.AT03_00695	SNARE_assoc	1.6e-25	99.7	14.9
1291379.PRJNA188500.TPE_1760	SNARE_assoc	1.6e-25	99.7	4.6
1565314.PRJNA245339.OA34_11500	SNARE_assoc	1.6e-25	99.7	7.3
1536774.PRJNA258344.H70357_30410	SNARE_assoc	1.6e-25	99.6	6.6
449447.PRJDA27835.MAE_22590	SNARE_assoc	1.7e-25	99.6	8.4
163908.PRJNA158737.KB235896_gene3346	SNARE_assoc	1.7e-25	99.6	8
1031288.PRJNA165521.AXAA01000016_gene963	SNARE_assoc	1.8e-25	99.6	5.1
1112215.PRJNA76641.AHWA01000004_gene2120	SNARE_assoc	2e-25	99.4	8.6
43989.PRJNA20319.cce_4297	SNARE_assoc	2e-25	99.4	6
1304284.PRJNA196482.L21TH_1353	SNARE_assoc	2e-25	99.4	5.6
933115.PRJNA60823.GPDM_01965	SNARE_assoc	2e-25	99.4	11.9
999411.PRJNA64873.HMPREF1092_01111	SNARE_assoc	2e-25	99.4	2.7
332101.PRJNA243411.JIBU02000042_gene1480	SNARE_assoc	2.1e-25	99.3	7.7
649747.PRJNA38313.HMPREF0083_01777	SNARE_assoc	2.1e-25	99.3	10.3
118163.PRJNA158829.Ple7327_0232	SNARE_assoc	2.1e-25	99.3	8.7
272123.PRJNA43355.Anacy_4951	SNARE_assoc	2.1e-25	99.3	8
489825.PRJNA60895.LYNGBM3L_09420	SNARE_assoc	2.2e-25	99.3	8.2
536227.PRJNA29495.CLCAR_0217	SNARE_assoc	2.2e-25	99.2	4.6
469613.PRJNA41973.HMPREF0864_03843	SNARE_assoc	2.2e-25	99.2	7.1
41431.PRJNA20503.PCC8801_4073	SNARE_assoc	2.2e-25	99.2	3.5
1289387.PRJNA188326.AUKW01000019_gene606	SNARE_assoc	2.2e-25	99.2	5
56110.PRJNA158709.Oscil6304_2766	SNARE_assoc	2.3e-25	99.2	8.6
329726.PRJNA12997.AM1_5085	SNARE_assoc	2.3e-25	99.2	8.1
445335.PRJNA20013.CBN_3343	SNARE_assoc	2.3e-25	99.2	4.1
536232.PRJNA29859.CLM_3734	SNARE_assoc	2.3e-25	99.2	4.1
211165.PRJNA104961.AJLN01000063_gene3773	SNARE_assoc	2.3e-25	99.2	5
1315212.PRJNA208893.ATKK01000019_gene2749	SNARE_assoc	2.4e-25	99.1	4.2
272562.PRJNA77.CA_C2706	SNARE_assoc	2.6e-25	99	3.3
643473.PRJNA158817.KB235930_gene2871	SNARE_assoc	2.7e-25	99	4.7
866895.PRJEA50647.HBHAL_1360	SNARE_assoc	2.7e-25	99	10.3
160799.PRJNA258353.PBOR_31565	SNARE_assoc	2.7e-25	99	6.3
263358.PRJNA59863.VAB18032_29816	SNARE_assoc	2.8e-25	98.9	2
118161.PRJNA158813.KB235922_gene415	SNARE_assoc	3e-25	98.8	6.7
1196029.PRJNA167765.ALIM01000034_gene2049	SNARE_assoc	3.1e-25	98.8	5.8
1348338.PRJNA208981.ADILRU_0257	SNARE_assoc	3.2e-25	98.7	7.6
1410653.PRJNA223468.JHVC01000017_gene2655	SNARE_assoc	3.3e-25	98.7	2.1
1265820.PRJNA182536.PCORN_09177	SNARE_assoc	3.4e-25	98.6	8.5
856854.PRJNA202056.L479_01992	SNARE_assoc	3.4e-25	98.6	3.7
391612.PRJNA18951.CY0110_10962	SNARE_assoc	3.4e-25	98.6	6.5
484770.PRJNA253596.UFO1_1395	SNARE_assoc	3.4e-25	98.6	6.8
1173025.PRJNA158833.GEI7407_1032	SNARE_assoc	3.4e-25	98.6	7
1068980.PRJNA82633.ARVW01000001_gene2563	SNARE_assoc	3.5e-25	98.6	3.8
1499967.PRJDB2872.BAYZ01000190_gene3816	SNARE_assoc	3.6e-25	98.5	7
1121342.PRJNA194074.APMH01000020_gene2127	SNARE_assoc	3.6e-25	98.5	4.1
1227352.PRJNA173830.C173_15414	SNARE_assoc	3.8e-25	98.5	6.5
1265819.PRJNA182538.PGRAN_04150	SNARE_assoc	3.9e-25	98.4	10.3
1423686.PRJNA227791.AYTO01000044_gene2063	SNARE_assoc	4.1e-25	98.4	7.9
755178.PRJNA158691.Cyan10605_0802	SNARE_assoc	4.1e-25	98.4	8.6
56780.PRJNA16258.SYN_00362	SNARE_assoc	4.4e-25	98.3	6.7
717231.PRJNA45817.Flexsi_2047	SNARE_assoc	4.6e-25	98.2	7.8
1033737.PRJEA70833.CAEV01000098_gene1777	SNARE_assoc	4.8e-25	98.2	10.3
103690.PRJNA244.17134325	SNARE_assoc	4.9e-25	98.1	5.5
1150621.PRJNA84417.SMUL_0905	SNARE_assoc	4.9e-25	98.1	6.2
666686.PRJNA53255.B1NLA3E_03245	SNARE_assoc	4.9e-25	98.1	9.4
1307761.PRJNA227794.L21SP2_0482	SNARE_assoc	5.3e-25	98	10.5
1121936.PRJNA185624.AUHI01000007_gene2351	SNARE_assoc	5.7e-25	97.9	6
1536772.PRJNA258350.R70723_28440	SNARE_assoc	5.7e-25	97.9	5.7
1536773.PRJNA258352.R70331_27500	SNARE_assoc	5.7e-25	97.9	5.7
1158756.PRJNA176575.AQXQ01000011_gene655	SNARE_assoc	5.8e-25	97.9	10.9
655811.PRJNA38727.HMPREF0078_0674	SNARE_assoc	5.9e-25	97.9	6.1
1173263.PRJNA159509.Syn7502_01824	SNARE_assoc	6.1e-25	97.8	9
268407.PRJNA258366.PWYN_01965	SNARE_assoc	6.1e-25	97.8	9.5
521460.PRJNA29407.Athe_1836	SNARE_assoc	6.2e-25	97.8	9.8
224308.PRJNA268543.QU35_01400	SNARE_assoc	6.4e-25	97.7	4.5
1122947.PRJNA84221.FR7_0951	SNARE_assoc	6.5e-25	97.7	8.7
292563.PRJNA39697.Cyast_2353	SNARE_assoc	6.5e-25	97.7	8
351160.PRJNA19641.RCIX2744	SNARE_assoc	6.6e-25	97.7	6.5
536227.PRJNA29495.CLCAR_1603	SNARE_assoc	6.6e-25	97.7	7.2
312284.PRJNA13373.A20C1_09169	SNARE_assoc	6.7e-25	97.7	8.5
667121.PRJNA39897.AFJG01000033_gene818	SNARE_assoc	6.8e-25	97.7	9.2
1552123.PRJNA246331.EP57_06265	SNARE_assoc	7e-25	97.6	9.2
1407650.PRJDB1488.BAUB01000011_gene2071	SNARE_assoc	7.3e-25	97.6	10
1304884.PRJNA195831.KK211100_gene2154	SNARE_assoc	7.7e-25	97.5	6.2
329726.PRJNA12997.AM1_3513	SNARE_assoc	7.7e-25	97.5	7.5
1410653.PRJNA223468.JHVC01000004_gene3202	SNARE_assoc	7.8e-25	97.5	6
66373.PRJNA238534.JOFQ01000001_gene1685	SNARE_assoc	8e-25	97.4	4.4
938288.PRJEB76.HG326225_gene1240	SNARE_assoc	8.1e-25	97.4	4
1265845.PRJNA182537.PWEIH_00825	SNARE_assoc	8.2e-25	97.4	0.9
1123321.PRJNA182442.KB905823_gene4516	SNARE_assoc	8.2e-25	97.4	5.7
240015.PRJNA28085.ACP_0706	SNARE_assoc	8.4e-25	97.4	6.3
398767.PRJNA17423.Glov_1984	SNARE_assoc	8.5e-25	97.4	8.1
1399115.PRJNA225654.U719_12980	SNARE_assoc	8.5e-25	97.3	4.5
580327.PRJNA33165.Tthe_2163	SNARE_assoc	8.6e-25	97.3	3.5
697281.PRJNA42243.Mahau_1988	SNARE_assoc	8.8e-25	97.3	2.7
392499.PRJNA17343.Swit_1435	SNARE_assoc	8.8e-25	97.3	5.7
1423686.PRJNA227791.AYTO01000036_gene121	SNARE_assoc	9e-25	97.3	4.9
1497679.PRJNA246330.EP56_13375	SNARE_assoc	9.6e-25	97.2	0.8
1397699.PRJNA218048.JNIS01000001_gene903	SNARE_assoc	9.6e-25	97.2	6.2
1356854.PRJNA210955.N007_00500	SNARE_assoc	9.9e-25	97.1	13.6
1173020.PRJNA158825.Cha6605_0378	SNARE_assoc	9.9e-25	97.1	10.1
396588.PRJNA29177.Tgr7_1959	SNARE_assoc	9.9e-25	97.1	10.9
1397696.PRJNA218045.KK211189_gene221	SNARE_assoc	1e-24	97.1	6.1
247490.PRJDB68.KSU1_C0095	SNARE_assoc	1e-24	97.1	6.8
643473.PRJNA158817.KB235930_gene2870	SNARE_assoc	1e-24	97.1	9.5
484770.PRJNA253596.UFO1_3771	SNARE_assoc	1e-24	97.1	7
189425.PRJNA258365.PGRAT_28175	SNARE_assoc	1e-24	97.1	5.9
1169144.PRJNA187935.KB910967_gene3394	SNARE_assoc	1e-24	97.1	4.6
497965.PRJNA28535.Cyan7822_1981	SNARE_assoc	1.2e-24	96.9	6.6
1536769.PRJNA258346.P40081_32965	SNARE_assoc	1.2e-24	96.9	6
65093.PRJNA40817.PCC7418_3432	SNARE_assoc	1.2e-24	96.9	6.4
272123.PRJNA43355.Anacy_4952	SNARE_assoc	1.2e-24	96.8	6
573569.PRJNA67139.F7308_0712	SNARE_assoc	1.2e-24	96.8	9.6
452637.PRJNA19989.Oter_0308	SNARE_assoc	1.3e-24	96.7	10.8
1265846.PRJNA182535.PROCOU_02024	SNARE_assoc	1.3e-24	96.7	9.7
1298880.PRJNA190864.AUEV01000016_gene2218	SNARE_assoc	1.3e-24	96.7	6.9
909663.PRJNA63195.KI867150_gene387	SNARE_assoc	1.3e-24	96.7	9.1
37659.PRJNA239120.JNLN01000001_gene2622	SNARE_assoc	1.4e-24	96.7	7.9
1397693.PRJNA218042.KK211187_gene749	SNARE_assoc	1.4e-24	96.6	6.4
1041930.PRJNA73221.Mtc_1977	SNARE_assoc	1.4e-24	96.6	4.4
582515.PRJNA196392.KR51_00001750	SNARE_assoc	1.4e-24	96.6	9.1
1123288.PRJNA185663.AUIL01000004_gene4678	SNARE_assoc	1.5e-24	96.6	5.8
585531.PRJNA34545.HMPREF0063_12597	SNARE_assoc	1.5e-24	96.6	8.7
1147.PRJNA176824.D082_14150	SNARE_assoc	1.5e-24	96.6	8.5
1293054.PRJEB1427.HSACCH_00295	SNARE_assoc	1.5e-24	96.5	1.3
349102.PRJNA15755.Rsph17025_0746	SNARE_assoc	1.5e-24	96.5	7.4
1497679.PRJNA246330.EP56_07320	SNARE_assoc	1.6e-24	96.5	8.4
1537915.PRJNA258483.JU57_02760	SNARE_assoc	1.6e-24	96.5	6.5
103733.PRJNA238534.JNYO01000031_gene1570	SNARE_assoc	1.7e-24	96.4	9.6
1472719.PRJNA240914.CM49_04106	SNARE_assoc	1.7e-24	96.4	9
35754.PRJNA238534.JNYJ01000055_gene9953	SNARE_assoc	1.7e-24	96.3	10.9
1385513.PRJNA214567.N780_06925	SNARE_assoc	1.7e-24	96.3	10.2
189426.PRJNA260728.PODO_26660	SNARE_assoc	1.8e-24	96.3	6.7
484022.PRJNA27853.Fphi_1112	SNARE_assoc	1.8e-24	96.3	9.4
1536770.PRJNA258347.R50345_26565	SNARE_assoc	1.8e-24	96.3	6.8
1536775.PRJNA258345.H70737_26315	SNARE_assoc	1.8e-24	96.3	6.8
118166.PRJNA62311.JH976537_gene647	SNARE_assoc	1.8e-24	96.3	3.2
1229172.PRJNA257685.JQFA01000002_gene4870	SNARE_assoc	1.9e-24	96.2	5.8
1463854.PRJNA238534.JOHT01000002_gene2117	SNARE_assoc	1.9e-24	96.2	5.3
326423.PRJNA13403.RBAM_018320	SNARE_assoc	1.9e-24	96.2	7.3
351605.PRJNA15768.Gura_3750	SNARE_assoc	2e-24	96.2	15.4
1087448.PRJNA73211.Eab7_2201	SNARE_assoc	2e-24	96.1	7.1
1280390.PRJEB4162.CBQR020000075_gene1646	SNARE_assoc	2.2e-24	96	9.5
1120985.PRJNA188816.AUMI01000015_gene1453	SNARE_assoc	2.2e-24	96	8.9
1232437.PRJNA175250.KL662020_gene763	SNARE_assoc	2.2e-24	96	7.1
1408422.PRJNA223027.JHYF01000008_gene3593	SNARE_assoc	2.3e-24	96	0.9
32024.PRJNA247374.JMTI01000006_gene89	SNARE_assoc	2.3e-24	96	4.8
272134.PRJNA158729.KB731324_gene2435	SNARE_assoc	2.3e-24	95.9	7.1
1173264.PRJNA159511.KI913949_gene442	SNARE_assoc	2.3e-24	95.9	6.3
1049564.PRJNA60887.TevJSym_ae00660	SNARE_assoc	2.3e-24	95.9	7.4
858215.PRJNA50295.Thexy_0663	SNARE_assoc	2.4e-24	95.9	3.8
676032.PRJNA62753.FN3523_1590	SNARE_assoc	2.4e-24	95.9	9.7
1536652.PRJNA258302.JT06_08075	SNARE_assoc	2.5e-24	95.9	10.5
118168.PRJNA19325.MC7420_383	SNARE_assoc	2.5e-24	95.9	7.8
224308.PRJNA268543.QU35_10015	SNARE_assoc	2.5e-24	95.8	8.2
1423815.PRJDA68089.BACR01000007_gene467	SNARE_assoc	2.6e-24	95.8	6.5
1123326.PRJNA195821.JFBL01000010_gene772	SNARE_assoc	2.6e-24	95.8	3.3
489825.PRJNA60895.LYNGBM3L_65780	SNARE_assoc	2.7e-24	95.7	7.3
1304275.PRJNA193111.C41B8_06537	SNARE_assoc	2.7e-24	95.7	4.5
1094508.PRJNA73961.Tsac_2628	SNARE_assoc	2.7e-24	95.7	4.3
1337936.PRJNA255071.IJ00_27490	SNARE_assoc	2.7e-24	95.7	6.7
224308.PRJNA268543.QU35_14020	SNARE_assoc	2.8e-24	95.7	7.8
679200.PRJNA40693.HMPREF9333_01926	SNARE_assoc	2.8e-24	95.7	6.1
1216966.PRJDB228.BAUC01000005_gene1944	SNARE_assoc	2.8e-24	95.7	9.9
656519.PRJNA43059.Halsa_1193	SNARE_assoc	2.9e-24	95.6	7.9
1051501.PRJNA227789.AYTL01000033_gene290	SNARE_assoc	2.9e-24	95.6	8.2
632335.PRJNA41727.Calkr_0837	SNARE_assoc	2.9e-24	95.6	8.7
66377.PRJNA238534.JOBH01000006_gene330	SNARE_assoc	3e-24	95.6	4.6
1214117.PRJNA171205.LFLEISCH_04795	SNARE_assoc	3e-24	95.6	8.8
1379281.PRJNA210020.AVAG01000090_gene309	SNARE_assoc	3.1e-24	95.5	6
1246484.PRJNA178059.D479_01937	SNARE_assoc	3.1e-24	95.5	10
1453496.PRJNA236111.AT03_14740	SNARE_assoc	3.1e-24	95.5	4
521460.PRJNA29407.Athe_0873	SNARE_assoc	3.3e-24	95.5	6.4
632292.PRJNA40831.Calhy_1817	SNARE_assoc	3.3e-24	95.5	6.4
330214.PRJEA46433.NIDE1145	SNARE_assoc	3.3e-24	95.4	8.9
864702.PRJNA66005.OsccyDRAFT_4689	SNARE_assoc	3.3e-24	95.4	9
649747.PRJNA38313.HMPREF0083_02135	SNARE_assoc	3.4e-24	95.4	3.4
509190.PRJNA37277.Cseg_1461	SNARE_assoc	3.4e-24	95.4	10.2
67257.PRJNA238534.JODR01000010_gene3240	SNARE_assoc	3.4e-24	95.4	6.7
883113.PRJNA52181.HMPREF9708_00259	SNARE_assoc	3.4e-24	95.4	8.8
1122915.PRJNA185611.AUGY01000201_gene1095	SNARE_assoc	3.5e-24	95.4	6.4
243231.PRJNA192.GSU1314	SNARE_assoc	3.6e-24	95.3	9
360911.PRJNA27759.EAT1b_1253	SNARE_assoc	3.8e-24	95.3	6.9
632292.PRJNA40831.Calhy_0911	SNARE_assoc	3.8e-24	95.3	9
1265845.PRJNA182537.PWEIH_11850	SNARE_assoc	3.8e-24	95.3	9.4
1232428.PRJEB645.CAVO010000136_gene57	SNARE_assoc	3.9e-24	95.2	12.9
390333.PRJNA16871.Ldb1193	SNARE_assoc	4e-24	95.2	6.6
1121422.PRJNA188862.AUMW01000006_gene699	SNARE_assoc	4e-24	95.2	6.6
881621.PRJNA13441.LIV_1456	SNARE_assoc	4.1e-24	95.1	10.5
1345023.PRJNA208114.M467_01395	SNARE_assoc	4.1e-24	95.1	4.8
293826.PRJNA13006.Amet_1654	SNARE_assoc	4.2e-24	95.1	5.3
189426.PRJNA260728.PODO_22330	SNARE_assoc	4.2e-24	95.1	4.1
373994.PRJNA63147.Riv7116_5631	SNARE_assoc	4.4e-24	95.1	9.1
1273538.PRJNA184049.G159_17945	SNARE_assoc	4.5e-24	95	11.1
935948.PRJNA64485.KE386494_gene1002	SNARE_assoc	4.5e-24	95	4.8
1292034.PRJNA188693.OR37_03588	SNARE_assoc	4.5e-24	95	9.8
864702.PRJNA66005.OsccyDRAFT_0508	SNARE_assoc	4.5e-24	95	8.9
997350.PRJNA64733.HMPREF9129_0441	SNARE_assoc	4.5e-24	95	6.7
1214065.PRJDB196.BAGV01000011_gene3223	SNARE_assoc	4.7e-24	95	7.1
1117379.PRJNA77725.BABA_04924	SNARE_assoc	4.7e-24	95	4.4
935942.PRJNA82813.KI912608_gene1785	SNARE_assoc	4.7e-24	94.9	15.6
202752.PRJNA257574.JL53_08325	SNARE_assoc	4.8e-24	94.9	10.4
1122919.PRJNA182430.KB905603_gene4683	SNARE_assoc	4.9e-24	94.9	8
1354301.PRJNA210530.M918_00705	SNARE_assoc	5e-24	94.9	5.2
360911.PRJNA27759.EAT1b_1989	SNARE_assoc	5e-24	94.9	6.9
632518.PRJNA40833.Calow_0713	SNARE_assoc	5.1e-24	94.8	6.8
443143.PRJNA33159.GM18_3921	SNARE_assoc	5.1e-24	94.8	10.2
103690.PRJNA244.17134257	SNARE_assoc	5.1e-24	94.8	9.7
1111479.PRJNA163039.AXAR01000011_gene2759	SNARE_assoc	5.2e-24	94.8	5.2
926692.PRJNA65553.AZYG01000084_gene618	SNARE_assoc	5.3e-24	94.8	2.6
1232410.PRJNA175252.KI421421_gene3321	SNARE_assoc	5.5e-24	94.7	6.3
316067.PRJNA16263.Geob_3690	SNARE_assoc	5.6e-24	94.7	9.3
212717.PRJNA81.CTC_02415	SNARE_assoc	5.6e-24	94.7	2.9
986075.PRJNA63105.CathTA2_0185	SNARE_assoc	5.7e-24	94.7	7.3
1206735.PRJDB131.BAGG01000251_gene6038	SNARE_assoc	5.8e-24	94.7	4.9
525282.PRJNA31469.HMPREF0391_10856	SNARE_assoc	5.8e-24	94.6	8.8
555079.PRJNA30983.Toce_0088	SNARE_assoc	5.9e-24	94.6	3.7
313612.PRJNA13409.L8106_18092	SNARE_assoc	5.9e-24	94.6	8.7
195250.PRJNA158719.CM001776_gene1168	SNARE_assoc	5.9e-24	94.6	6.2
240292.PRJNA10642.Ava_2775	SNARE_assoc	6e-24	94.6	5.1
1204725.PRJNA169610.A994_12313	SNARE_assoc	6.1e-24	94.6	4.8
1385514.PRJNA214569.N782_16550	SNARE_assoc	6.1e-24	94.6	9.9
411902.PRJNA18165.CLOBOL_06785	SNARE_assoc	6.2e-24	94.6	4.8
1087481.PRJNA73251.AGFX01000001_gene246	SNARE_assoc	6.2e-24	94.6	8.8
66875.PRJNA238534.JODY01000006_gene2189	SNARE_assoc	6.3e-24	94.5	5.4
1123230.PRJNA185242.ARQJ01000023_gene386	SNARE_assoc	6.3e-24	94.5	7
521098.PRJNA29405.Aaci_1043	SNARE_assoc	6.3e-24	94.5	13
1146883.PRJEA82915.BLASA_0806	SNARE_assoc	6.4e-24	94.5	9.7
644283.PRJNA37957.Micau_5184	SNARE_assoc	6.5e-24	94.5	1.6
1380394.PRJNA213782.JADL01000009_gene3365	SNARE_assoc	6.5e-24	94.5	8
334413.PRJDA18981.FMG_0261	SNARE_assoc	6.6e-24	94.5	8.7
720555.PRJNA46075.BATR1942_07145	SNARE_assoc	6.6e-24	94.5	6.5
1268072.PRJNA183187.PSAB_20710	SNARE_assoc	6.9e-24	94.4	8.3
219305.PRJNA33595.MCAG_01801	SNARE_assoc	6.9e-24	94.4	5
1565314.PRJNA245339.OA34_11490	SNARE_assoc	7e-24	94.4	8.2
608506.PRJNA40355.COB47_0806	SNARE_assoc	7.1e-24	94.4	6.4
395961.PRJNA28337.Cyan7425_2175	SNARE_assoc	7.2e-24	94.4	10
862517.PRJNA50529.HMPREF9225_1013	SNARE_assoc	7.2e-24	94.4	9.4
1051501.PRJNA227789.AYTL01000030_gene2740	SNARE_assoc	7.2e-24	94.3	7.8
269799.PRJNA177.Gmet_2456	SNARE_assoc	7.2e-24	94.3	8.8
262543.PRJNA10649.Exig_2357	SNARE_assoc	7.3e-24	94.3	6.5
999547.PRJNA86087.KI421500_gene2642	SNARE_assoc	7.4e-24	94.3	11.9
1051501.PRJNA227789.AYTL01000034_gene3223	SNARE_assoc	7.5e-24	94.3	5.3
484770.PRJNA253596.UFO1_2368	SNARE_assoc	7.6e-24	94.3	7.9
595460.PRJNA182911.RRSWK_02048	SNARE_assoc	7.7e-24	94.3	9.2
1266909.PRJNA183021.AUAG01000008_gene1997	SNARE_assoc	7.8e-24	94.2	12
1536775.PRJNA258345.H70737_22560	SNARE_assoc	7.8e-24	94.2	4.7
1536774.PRJNA258344.H70357_17455	SNARE_assoc	8e-24	94.2	5.9
1052684.PRJEA68665.PPM_4215	SNARE_assoc	8e-24	94.2	9.2
886882.PRJNA52019.PPSC2_c4509	SNARE_assoc	8e-24	94.2	9.2
63737.PRJNA216.Npun_R5880	SNARE_assoc	8.1e-24	94.2	10
102125.PRJNA159499.Xen7305DRAFT_00026250	SNARE_assoc	8.1e-24	94.2	9.3
760568.PRJNA48313.Desku_0596	SNARE_assoc	8.1e-24	94.2	9.4
1292035.PRJNA188694.H476_1429	SNARE_assoc	8.2e-24	94.2	9.1
335541.PRJNA13014.Swol_1525	SNARE_assoc	8.2e-24	94.2	8.3
190650.PRJNA298.CC_1538	SNARE_assoc	8.2e-24	94.2	10
1140.PRJNA10645.Synpcc7942_1119	SNARE_assoc	8.4e-24	94.1	12.1
269084.PRJNA13282.syc0430_d	SNARE_assoc	8.4e-24	94.1	12.1
888062.PRJNA53029.HMPREF9083_0395	SNARE_assoc	8.6e-24	94.1	7.7
910314.PRJNA59521.HMPREF9220_0079	SNARE_assoc	8.6e-24	94.1	7.7
1117379.PRJNA77725.BABA_22873	SNARE_assoc	8.8e-24	94.1	9.5
349520.PRJNA16065.PPE_04004	SNARE_assoc	9.1e-24	94	8.9
1541065.PRJNA259928.JRFE01000003_gene5391	SNARE_assoc	9.1e-24	94	8.2
1196323.PRJNA167831.ALKF01000182_gene5259	SNARE_assoc	9.1e-24	94	8.4
111781.PRJNA43487.Lepto7376_4347	SNARE_assoc	9.2e-24	94	8.5
683837.PRJEA41123.lse_1415	SNARE_assoc	9.3e-24	94	10.1
702453.PRJNA42859.NT03LS_1785	SNARE_assoc	9.3e-24	94	10.1
1511.PRJNA28575.CLOST_0783	SNARE_assoc	9.5e-24	94	8.1
1284708.PRJNA187465.HMPREF1634_02040	SNARE_assoc	9.6e-24	93.9	7.9
305900.PRJNA252578.GV64_21520	SNARE_assoc	9.6e-24	93.9	10
13035.PRJNA158703.Dacsa_3259	SNARE_assoc	9.7e-24	93.9	6.9
1423321.PRJNA235995.AS29_14250	SNARE_assoc	1e-23	93.9	9.4
1137280.PRJNA178951.D777_03076	SNARE_assoc	1e-23	93.9	7.9
1128427.PRJNA165547.KB904821_gene1805	SNARE_assoc	1e-23	93.9	7.8
1392487.PRJNA217194.JIAD01000001_gene410	SNARE_assoc	1e-23	93.8	4.4
546270.PRJNA30487.GEMHA0001_0726	SNARE_assoc	1e-23	93.8	8.2
1158601.PRJNA191903.I585_04469	SNARE_assoc	1.1e-23	93.8	3.5
68194.PRJNA238534.JNXR01000047_gene1674	SNARE_assoc	1.1e-23	93.8	5.6
395961.PRJNA28337.Cyan7425_1944	SNARE_assoc	1.1e-23	93.8	7.9
1123288.PRJNA185663.AUIL01000004_gene4626	SNARE_assoc	1.1e-23	93.8	7.4
44251.PRJNA259665.PDUR_23240	SNARE_assoc	1.1e-23	93.7	10.1
1121324.PRJNA240953.CLIT_23c00290	SNARE_assoc	1.1e-23	93.7	7.7
1128421.PRJNA195828.JAGA01000003_gene3167	SNARE_assoc	1.1e-23	93.7	8.7
1396.PRJNA264413.NT98_2807	SNARE_assoc	1.1e-23	93.7	7.8
582515.PRJNA196392.KR51_00001760	SNARE_assoc	1.1e-23	93.7	11
1385510.PRJNA188806.AULI01000014_gene104	SNARE_assoc	1.1e-23	93.7	11.9
1273103.PRJNA192806.NM10_00574	SNARE_assoc	1.1e-23	93.7	10.5
401053.PRJNA48971.AciPR4_1117	SNARE_assoc	1.2e-23	93.7	4.3
1064535.PRJEA70535.MELS_0300	SNARE_assoc	1.2e-23	93.7	10.8
1123322.PRJNA165457.KB904735_gene1500	SNARE_assoc	1.2e-23	93.6	6.2
941824.PRJEA61471.TCEL_01727	SNARE_assoc	1.2e-23	93.6	5.8
1315212.PRJNA208893.ATKK01000002_gene1817	SNARE_assoc	1.2e-23	93.6	10
1120973.PRJNA174171.AQXL01000113_gene766	SNARE_assoc	1.3e-23	93.5	6.7
386043.PRJNA13443.lwe1513	SNARE_assoc	1.3e-23	93.5	10.5
1340434.PRJNA205973.AXVA01000003_gene2209	SNARE_assoc	1.3e-23	93.5	6.9
1417296.PRJNA226259.U879_02205	SNARE_assoc	1.3e-23	93.5	7.6
1140002.PRJNA191888.I570_04330	SNARE_assoc	1.3e-23	93.5	3.9
138119.PRJNA16639.DSY2706	SNARE_assoc	1.3e-23	93.5	9
877455.PRJNA53495.Metbo_1726	SNARE_assoc	1.4e-23	93.5	4.5
1027396.PRJNA66415.LMOSA_24220	SNARE_assoc	1.4e-23	93.5	10.6
272626.PRJNA61567.lin1535	SNARE_assoc	1.4e-23	93.5	10.6
169760.PRJNA258354.PSTEL_23030	SNARE_assoc	1.4e-23	93.4	6.9
1104566.PRJNA202344.ASZN01000019_gene444	SNARE_assoc	1.4e-23	93.4	4.8
111781.PRJNA43487.Lepto7376_4348	SNARE_assoc	1.4e-23	93.4	7.4
469381.PRJNA20741.Dpep_1001	SNARE_assoc	1.5e-23	93.4	9.6
1423686.PRJNA227791.AYTO01000034_gene1122	SNARE_assoc	1.5e-23	93.3	7.3
1123326.PRJNA195821.JFBL01000010_gene774	SNARE_assoc	1.5e-23	93.3	6.4
1123257.PRJNA195810.AUFV01000007_gene225	SNARE_assoc	1.5e-23	93.3	4.9
868131.PRJNA53561.MSWAN_1724	SNARE_assoc	1.5e-23	93.3	3
1167632.PRJNA133755.AJTR01000104_gene1980	SNARE_assoc	1.5e-23	93.3	3.6
1121342.PRJNA194074.APMH01000018_gene2243	SNARE_assoc	1.5e-23	93.3	4.4
1120917.PRJNA174970.AQXM01000056_gene711	SNARE_assoc	1.5e-23	93.3	3.2
944559.PRJNA61827.HMPREF9413_3186	SNARE_assoc	1.6e-23	93.3	5.6
1121456.PRJNA185535.ATVA01000013_gene1052	SNARE_assoc	1.6e-23	93.2	14.4
240292.PRJNA10642.Ava_2345	SNARE_assoc	1.6e-23	93.2	9.4
1123256.PRJNA187102.KB907926_gene701	SNARE_assoc	1.7e-23	93.2	5.9
1123500.PRJNA185373.ATUU01000004_gene1111	SNARE_assoc	1.7e-23	93.2	4.4
868131.PRJNA53561.MSWAN_1181	SNARE_assoc	1.7e-23	93.2	3
1131935.PRJNA80855.PDENDC454_13120	SNARE_assoc	1.7e-23	93.1	8.3
1288083.PRJNA187955.AUKR01000023_gene420	SNARE_assoc	1.7e-23	93.1	7
1304888.PRJNA195767.ATWF01000001_gene1365	SNARE_assoc	1.7e-23	93.1	8.7
585501.PRJNA34635.HMPREF6123_0491	SNARE_assoc	1.8e-23	93.1	17.9
478801.PRJNA21067.Ksed_06150	SNARE_assoc	1.8e-23	93.1	3.2
332101.PRJNA243411.JIBU02000039_gene1715	SNARE_assoc	1.8e-23	93.1	1.9
1501230.PRJNA246682.ET33_27855	SNARE_assoc	1.8e-23	93	7.2
91464.PRJNA19377.S7335_3115	SNARE_assoc	1.8e-23	93	5.5
1365176.PRJNA212068.N186_07735	SNARE_assoc	1.8e-23	93	3.7
1283299.PRJNA186462.AUKG01000001_gene1260	SNARE_assoc	1.8e-23	93	9.8
1028307.PRJNA66537.EAE_21610	SNARE_assoc	1.9e-23	93	8.2
240302.PRJEB5508.BN982_03442	SNARE_assoc	1.9e-23	93	7.1
1449976.PRJNA235190.KALB_8621	SNARE_assoc	1.9e-23	93	2.8
169963.PRJNA61583.lmo1500	SNARE_assoc	1.9e-23	93	10.2
562981.PRJNA38763.HMPREF0428_01707	SNARE_assoc	1.9e-23	93	8.4
1312954.PRJNA232074.KI914885_gene2594	SNARE_assoc	2e-23	92.9	10.2
1033737.PRJEA70833.CAEV01000098_gene1778	SNARE_assoc	2e-23	92.9	7.8
1354301.PRJNA210530.M918_11915	SNARE_assoc	2e-23	92.9	8.1
67281.PRJNA238534.JNZZ01000019_gene245	SNARE_assoc	2e-23	92.9	7.7
936589.PRJNA165949.HMPREF1521_0959	SNARE_assoc	2e-23	92.9	8.7
1220534.PRJNA172217.B655_0489	SNARE_assoc	2.1e-23	92.9	4.7
1158614.PRJNA191913.I592_02858	SNARE_assoc	2.1e-23	92.8	3.8
656519.PRJNA43059.Halsa_2308	SNARE_assoc	2.2e-23	92.8	1.2
1111479.PRJNA163039.AXAR01000008_gene2260	SNARE_assoc	2.2e-23	92.8	9.1
696281.PRJNA47605.Desru_0494	SNARE_assoc	2.2e-23	92.8	10
34007.PRJNA254739.IT40_07545	SNARE_assoc	2.2e-23	92.8	7.7
1140002.PRJNA191888.I570_01336	SNARE_assoc	2.2e-23	92.8	2.8
118166.PRJNA62311.JH976537_gene1621	SNARE_assoc	2.3e-23	92.7	5.6
439496.PRJNA19349.RBY4I_3926	SNARE_assoc	2.3e-23	92.7	9.6
1123365.PRJNA195822.ATWN01000011_gene3446	SNARE_assoc	2.3e-23	92.7	10.8
523846.PRJNA33689.Mfer_1129	SNARE_assoc	2.3e-23	92.7	4
118161.PRJNA158813.KB235922_gene5470	SNARE_assoc	2.4e-23	92.7	6.4
1408823.PRJNA223331.AXUS01000001_gene689	SNARE_assoc	2.4e-23	92.7	4
33876.PRJNA238534.JNXY01000039_gene6609	SNARE_assoc	2.4e-23	92.6	0.7
318586.PRJNA13020.Pden_3867	SNARE_assoc	2.5e-23	92.6	7.7
1487953.PRJNA62993.JMKF01000054_gene1547	SNARE_assoc	2.5e-23	92.6	4.7
318464.PRJNA255540.IO99_03915	SNARE_assoc	2.5e-23	92.6	4
1128111.PRJNA80237.HMPREF0870_01554	SNARE_assoc	2.6e-23	92.6	8.4
86668.PRJDB1658.BAWM01000152_gene4640	SNARE_assoc	2.6e-23	92.6	9.3
1122947.PRJNA84221.FR7_3400	SNARE_assoc	2.6e-23	92.5	7.5
69395.PRJNA247561.JQLZ01000001_gene2607	SNARE_assoc	2.7e-23	92.5	10.8
102127.PRJNA158727.ANFQ01000077_gene3773	SNARE_assoc	2.7e-23	92.5	9
720555.PRJNA46075.BATR1942_19775	SNARE_assoc	2.7e-23	92.5	4.1
315730.PRJNA13623.BcerKBAB4_2646	SNARE_assoc	2.7e-23	92.5	7.3
1122137.PRJNA169819.AQXF01000005_gene1027	SNARE_assoc	2.7e-23	92.5	11.9
317619.PRJNA158811.ANKN01000172_gene1147	SNARE_assoc	2.7e-23	92.5	9.4
1294142.PRJNA189428.CINTURNW_0256	SNARE_assoc	2.7e-23	92.5	0.2
1158601.PRJNA191903.I585_01341	SNARE_assoc	2.7e-23	92.5	2.6
1229172.PRJNA257685.JQFA01000004_gene1655	SNARE_assoc	2.8e-23	92.5	2.6
1391646.PRJNA216125.AVSU01000025_gene2452	SNARE_assoc	2.8e-23	92.4	7.6
866776.PRJNA51075.HMPREF9321_1668	SNARE_assoc	2.9e-23	92.4	8.4
926554.PRJNA66373.KI912655_gene4614	SNARE_assoc	2.9e-23	92.4	7.7
195103.PRJNA304.CPF_0559	SNARE_assoc	2.9e-23	92.4	5.6
451757.PRJNA20033.AC7_0586	SNARE_assoc	2.9e-23	92.4	5.6
1120972.PRJNA188815.AUMH01000015_gene1364	SNARE_assoc	3e-23	92.4	8.8
1247963.PRJNA254938.JPHU01000001_gene1832	SNARE_assoc	3e-23	92.4	10.8
1177928.PRJNA161547.TH2_04020	SNARE_assoc	3.1e-23	92.3	11.6
498217.PRJNA28539.ETAE_2387	SNARE_assoc	3.2e-23	92.3	8.3
102127.PRJNA158727.ANFQ01000074_gene3404	SNARE_assoc	3.2e-23	92.3	9.4
1007103.PRJNA65565.AFHW01000135_gene6413	SNARE_assoc	3.2e-23	92.3	6.8
1196029.PRJNA167765.ALIM01000001_gene4966	SNARE_assoc	3.2e-23	92.3	5.8
1243664.PRJEB623.CAVL020000010_gene4514	SNARE_assoc	3.2e-23	92.2	7.7
756499.PRJNA61181.Desde_3323	SNARE_assoc	3.3e-23	92.2	8.3
1122135.PRJNA169821.KB893134_gene3676	SNARE_assoc	3.3e-23	92.2	9.3
68570.PRJNA242787.DC74_7154	SNARE_assoc	3.3e-23	92.2	4.8
1232666.PRJNA175350.JANE01000102_gene1256	SNARE_assoc	3.4e-23	92.2	3.6
1122224.PRJNA188866.AULP01000003_gene842	SNARE_assoc	3.4e-23	92.2	7.9
1122921.PRJNA177734.KB898197_gene1327	SNARE_assoc	3.4e-23	92.2	11.7
1449063.PRJNA234963.JMLS01000037_gene1767	SNARE_assoc	3.5e-23	92.2	7.4
702457.PRJNA42849.NT05LM_1769	SNARE_assoc	3.5e-23	92.1	10.6
1380770.PRJNA213851.N566_26400	SNARE_assoc	3.6e-23	92.1	3.3
1173029.PRJNA158827.JH980292_gene1924	SNARE_assoc	3.6e-23	92.1	8.8
187272.PRJNA15763.Mlg_0752	SNARE_assoc	3.7e-23	92.1	10.8
445335.PRJNA20013.CBN_2592	SNARE_assoc	3.7e-23	92.1	8.4
536232.PRJNA29859.CLM_2972	SNARE_assoc	3.7e-23	92.1	8.4
1155718.PRJNA169745.KB891962_gene301	SNARE_assoc	3.7e-23	92.1	4.2
1267981.PRJNA232073.KI914733_gene948	SNARE_assoc	3.9e-23	92	12.2
1541065.PRJNA259928.JRFE01000014_gene1652	SNARE_assoc	3.9e-23	92	3.2
1408439.PRJNA223056.JHXW01000004_gene1362	SNARE_assoc	3.9e-23	92	2.1
331869.PRJNA19281.BAL199_12911	SNARE_assoc	4e-23	91.9	8.2
396513.PRJEA34811.SCA_0337	SNARE_assoc	4e-23	91.9	4.6
1294265.PRJDB823.JCM21738_4663	SNARE_assoc	4e-23	91.9	3.5
1123366.PRJNA161549.TH3_18218	SNARE_assoc	4.1e-23	91.9	13.9
525309.PRJNA31479.HMPREF0494_0171	SNARE_assoc	4.1e-23	91.9	6.3
908339.PRJNA54025.HMPREF9265_1144	SNARE_assoc	4.1e-23	91.9	6.3
944562.PRJNA61831.HMPREF9102_1389	SNARE_assoc	4.1e-23	91.9	6.3
926564.PRJNA66563.KI911744_gene3786	SNARE_assoc	4.1e-23	91.9	1.6
651182.PRJEA38433.TOL2_C40800	SNARE_assoc	4.1e-23	91.9	5.4
1243664.PRJEB623.CAVL020000058_gene4413	SNARE_assoc	4.1e-23	91.9	6.1
1511.PRJNA28575.CLOST_0784	SNARE_assoc	4.2e-23	91.9	2
1169144.PRJNA187935.KB910937_gene1071	SNARE_assoc	4.2e-23	91.9	5.2
926566.PRJNA63509.Terro_2210	SNARE_assoc	4.3e-23	91.8	1.8
926566.PRJNA63509.Terro_2574	SNARE_assoc	4.3e-23	91.8	1.8
1121324.PRJNA240953.CLIT_11c01380	SNARE_assoc	4.4e-23	91.8	11.5
1538553.PRJNA258394.JT25_12385	SNARE_assoc	4.4e-23	91.8	8.6
883110.PRJNA52113.HMPREF9260_00557	SNARE_assoc	4.4e-23	91.8	7.9
1179226.PRJNA162453.AJXO01000002_gene2179	SNARE_assoc	4.5e-23	91.8	3.7
1211817.PRJEB373.CCAT010000062_gene4014	SNARE_assoc	4.5e-23	91.8	13.1
198094.PRJNA309.BA_2842	SNARE_assoc	4.6e-23	91.7	7.8
260799.PRJNA10878.BAS2652	SNARE_assoc	4.6e-23	91.7	7.8
40571.PRJNA238534.JOEA01000042_gene5862	SNARE_assoc	4.6e-23	91.7	7.2
1064537.PRJNA70629.AGSO01000003_gene1246	SNARE_assoc	4.7e-23	91.7	6.2
110662.PRJNA13643.Syncc9605_2554	SNARE_assoc	4.7e-23	91.7	4.5
665952.PRJNA40007.HMPREF1015_03057	SNARE_assoc	4.8e-23	91.7	8.7
1122947.PRJNA84221.FR7_3253	SNARE_assoc	4.8e-23	91.7	8
632335.PRJNA41727.Calkr_0641	SNARE_assoc	4.8e-23	91.7	6.8
1169154.PRJNA175194.KB897791_gene215	SNARE_assoc	4.8e-23	91.7	6.2
596329.PRJNA34105.HMPREF0631_1749	SNARE_assoc	4.9e-23	91.7	8.8
321332.PRJNA16252.CYB_0557	SNARE_assoc	4.9e-23	91.7	7.3
1234664.PRJNA175758.AMRO01000027_gene1386	SNARE_assoc	4.9e-23	91.7	4.9
649639.PRJNA38423.Bcell_1962	SNARE_assoc	4.9e-23	91.6	6.8
1035196.PRJNA183057.KB906608_gene618	SNARE_assoc	5e-23	91.6	8.8
1385935.PRJNA215004.N836_15875	SNARE_assoc	5e-23	91.6	10.3
713586.PRJNA81091.KB900536_gene618	SNARE_assoc	5e-23	91.6	11
102232.PRJNA159497.GLO73106DRAFT_00038910	SNARE_assoc	5.1e-23	91.6	7.7
431943.PRJNA19065.CKL_0462	SNARE_assoc	5.1e-23	91.6	4.6
608534.PRJNA33167.GCWU000341_01308	SNARE_assoc	5.1e-23	91.6	7.9
401526.PRJNA17587.TcarDRAFT_2215	SNARE_assoc	5.2e-23	91.6	8.4
202.PRJNA241482.CR66_05610	SNARE_assoc	5.2e-23	91.6	7.6
720555.PRJNA46075.BATR1942_11185	SNARE_assoc	5.2e-23	91.6	8.8
1470591.PRJNA239292.BW41_02455	SNARE_assoc	5.2e-23	91.6	2.5
1232427.PRJEB646.CAVS020000026_gene1218	SNARE_assoc	5.2e-23	91.6	4.7
44060.PRJNA238534.JODL01000004_gene2569	SNARE_assoc	5.2e-23	91.6	8.2
35760.PRJNA239844.BCHO_0444	SNARE_assoc	5.2e-23	91.6	5.5
1499689.PRJEB6483.CCNN01000006_gene423	SNARE_assoc	5.5e-23	91.5	2.2
1321782.PRJNA198889.HMPREF1986_02511	SNARE_assoc	5.5e-23	91.5	8
1906.PRJNA244372.SFRA_20195	SNARE_assoc	5.5e-23	91.5	5.2
1173027.PRJNA158839.Mic7113_5312	SNARE_assoc	5.5e-23	91.5	9
169760.PRJNA258354.PSTEL_19250	SNARE_assoc	5.6e-23	91.5	5.2
362663.PRJNA16235.ECP_1696	SNARE_assoc	5.6e-23	91.5	7
1048834.PRJNA68273.TC41_1080	SNARE_assoc	5.7e-23	91.5	12.7
545243.PRJDB38.BAEV01000051_gene3773	SNARE_assoc	5.7e-23	91.4	3.4
86416.PRJNA80.Clopa_1622	SNARE_assoc	5.7e-23	91.4	2.5
1158601.PRJNA191903.I585_00320	SNARE_assoc	5.8e-23	91.4	8.2
469008.PRJNA20713.ECD_01719	SNARE_assoc	5.8e-23	91.4	7
481805.PRJNA18083.EcolC_1882	SNARE_assoc	5.8e-23	91.4	7
1150621.PRJNA84417.SMUL_0903	SNARE_assoc	5.8e-23	91.4	9.3
1385935.PRJNA215004.N836_15880	SNARE_assoc	5.9e-23	91.4	7.4
1121411.PRJNA185353.AUAR01000010_gene1645	SNARE_assoc	5.9e-23	91.4	9.5
156889.PRJNA262.Mmc1_0939	SNARE_assoc	6e-23	91.4	12
697282.PRJNA48297.Mettu_4009	SNARE_assoc	6e-23	91.4	7.5
632518.PRJNA40833.Calow_1580	SNARE_assoc	6.1e-23	91.4	8.9
935848.PRJNA202362.JAEN01000002_gene826	SNARE_assoc	6.1e-23	91.4	7.4
1214065.PRJDB196.BAGV01000112_gene877	SNARE_assoc	6.2e-23	91.3	7.3
512565.PRJDA29027.AMIS_72520	SNARE_assoc	6.3e-23	91.3	2.7
366602.PRJNA16306.Caul_1483	SNARE_assoc	6.3e-23	91.3	9.4
1405.PRJNA243593.DJ92_5312	SNARE_assoc	6.4e-23	91.3	7.6
1499107.PRJNA246614.ER57_18520	SNARE_assoc	6.4e-23	91.3	10
608506.PRJNA40355.COB47_1648	SNARE_assoc	6.4e-23	91.3	7
1131730.PRJNA80825.BAVI_22583	SNARE_assoc	6.5e-23	91.3	4.5
199310.PRJNA313.c2151	SNARE_assoc	6.5e-23	91.3	7
1227349.PRJNA173825.C170_05288	SNARE_assoc	6.6e-23	91.3	6.9
1158602.PRJNA88841.UAK_02042	SNARE_assoc	6.6e-23	91.2	4.3
1122203.PRJNA185640.ATVM01000002_gene2282	SNARE_assoc	6.6e-23	91.2	5.8
652017.PRJNA238302.BG28_09135	SNARE_assoc	6.7e-23	91.2	10.7
1408422.PRJNA223027.JHYF01000019_gene1437	SNARE_assoc	6.7e-23	91.2	4.3
159290.PRJNA252857.JPIK01000013_gene349	SNARE_assoc	6.8e-23	91.2	14.4
498761.PRJNA13427.HM1_2681	SNARE_assoc	6.9e-23	91.2	8.5
1487921.PRJNA244413.DP68_11650	SNARE_assoc	6.9e-23	91.2	12.3
1140002.PRJNA191888.I570_03949	SNARE_assoc	6.9e-23	91.2	6.8
1276920.PRJNA185041.ADIAG_00888	SNARE_assoc	7e-23	91.2	3.6
1423815.PRJDA68089.BACR01000007_gene468	SNARE_assoc	7.2e-23	91.1	5.3
38289.PRJNA238244.JFCQ01000029_gene527	SNARE_assoc	7.3e-23	91.1	3
1122203.PRJNA185640.ATVM01000012_gene1477	SNARE_assoc	7.3e-23	91.1	11
335541.PRJNA13014.Swol_2545	SNARE_assoc	7.4e-23	91.1	11.4
1401064.PRJNA219660.HMPREF2129_03820	SNARE_assoc	7.4e-23	91.1	5.5
1206101.PRJNA169773.AZXC01000016_gene3437	SNARE_assoc	7.5e-23	91.1	13.7
2340.PRJNA258543.JV46_02960	SNARE_assoc	7.7e-23	91	9.9
926561.PRJNA84255.KB900622_gene483	SNARE_assoc	7.7e-23	91	6
1173022.PRJNA158835.Cri9333_0827	SNARE_assoc	7.7e-23	91	2.7
1245475.PRJNA178003.ANAE01000110_gene3324	SNARE_assoc	7.8e-23	91	5.1
1537915.PRJNA258483.JU57_02750	SNARE_assoc	7.9e-23	91	8.4
351160.PRJNA19641.RRC370	SNARE_assoc	8e-23	91	4.2
212717.PRJNA81.CTC_01769	SNARE_assoc	8e-23	91	0.8
696369.PRJNA46699.KI912183_gene1024	SNARE_assoc	8.1e-23	91	12.1
868595.PRJNA50757.Desca_0925	SNARE_assoc	8.1e-23	91	12.1
1288079.PRJNA187951.AUKN01000005_gene5136	SNARE_assoc	8.1e-23	91	5.2
471223.PRJNA20805.GWCH70_2468	SNARE_assoc	8.1e-23	90.9	4.5
649831.PRJNA198760.L083_7165	SNARE_assoc	8.2e-23	90.9	2.4
1265817.PRJNA182533.MFLO_05215	SNARE_assoc	8.2e-23	90.9	6.1
751586.PRJNA46229.BDIM_04640	SNARE_assoc	8.4e-23	90.9	12.3
1528106.PRJNA257045.JRJE01000032_gene2508	SNARE_assoc	8.4e-23	90.9	11.4
1232429.PRJEB668.CBLL010000110_gene2312	SNARE_assoc	8.5e-23	90.9	7.4
1234595.PRJNA175614.C725_2619	SNARE_assoc	8.7e-23	90.9	3.4
1280675.PRJNA185699.AUJM01000011_gene1038	SNARE_assoc	8.7e-23	90.8	5.5
1405.PRJNA243594.DJ93_5239	SNARE_assoc	8.8e-23	90.8	7.3
177416.PRJNA9.FTT_1517c	SNARE_assoc	8.8e-23	90.8	11
376619.PRJNA16421.FTL_0276	SNARE_assoc	8.8e-23	90.8	11
651182.PRJEA38433.TOL2_C40780	SNARE_assoc	8.9e-23	90.8	7.8
502025.PRJNA28711.Hoch_6600	SNARE_assoc	8.9e-23	90.8	9.6
1461580.PRJEB5502.CCAS010000016_gene1923	SNARE_assoc	9e-23	90.8	8.6
1007103.PRJNA65565.AFHW01000106_gene5228	SNARE_assoc	9.1e-23	90.8	7.1
879309.PRJNA52053.HMPREF9199_1862	SNARE_assoc	9.2e-23	90.8	8.7
525282.PRJNA31469.HMPREF0391_10874	SNARE_assoc	9.3e-23	90.8	8.2
439292.PRJNA13376.Bsel_0468	SNARE_assoc	9.3e-23	90.8	12.3
41431.PRJNA20503.PCC8801_4094	SNARE_assoc	9.5e-23	90.7	9
1111454.PRJNA89631.HMPREF1250_1418	SNARE_assoc	9.9e-23	90.7	11.3
1408418.PRJNA223034.JNJH01000078_gene318	SNARE_assoc	9.9e-23	90.7	8.2
1125971.PRJNA201399.ASJB01000071_gene169	SNARE_assoc	1e-22	90.7	4.8
1223542.PRJDB467.GM1_003_00020	SNARE_assoc	1e-22	90.7	5.7
1123501.PRJNA165257.KB902314_gene3132	SNARE_assoc	1e-22	90.6	2.1
696369.PRJNA46699.KI912183_gene921	SNARE_assoc	1e-22	90.6	11.2
985665.PRJNA67295.HPL003_02585	SNARE_assoc	1e-22	90.6	9.1
1279017.PRJNA185297.AQYJ01000029_gene3748	SNARE_assoc	1.1e-22	90.6	8.2
1280695.PRJNA185707.AUJR01000012_gene3296	SNARE_assoc	1.1e-22	90.6	4.4
1402135.PRJNA235147.SUH3_18840	SNARE_assoc	1.1e-22	90.6	3
1238425.PRJNA176225.J07HQW2_03679	SNARE_assoc	1.1e-22	90.6	4.7
1347368.PRJEB4275.HG964410_gene7445	SNARE_assoc	1.1e-22	90.5	9
195250.PRJNA158719.CM001776_gene1167	SNARE_assoc	1.1e-22	90.5	7.1
1232666.PRJNA175350.JANE01000070_gene1331	SNARE_assoc	1.1e-22	90.5	4.1
1134445.PRJNA81125.AJJM01000008_gene3164	SNARE_assoc	1.1e-22	90.5	5.6
1033737.PRJEA70833.CAEV01000029_gene334	SNARE_assoc	1.1e-22	90.5	1.5
86668.PRJDB1658.BAWM01000006_gene1654	SNARE_assoc	1.2e-22	90.5	5.6
208439.PRJNA251529.AJAP_36625	SNARE_assoc	1.2e-22	90.5	5
1121927.PRJDB142.GOHSU_18_00130	SNARE_assoc	1.2e-22	90.4	6.2
985762.PRJNA171575.SAGN_04950	SNARE_assoc	1.2e-22	90.4	6.6
1122921.PRJNA177734.KB898193_gene2374	SNARE_assoc	1.2e-22	90.4	5.6
1120973.PRJNA174171.AQXL01000067_gene10	SNARE_assoc	1.2e-22	90.4	7.7
1235799.PRJNA175993.C818_04077	SNARE_assoc	1.2e-22	90.4	12.7
102129.PRJNA43137.Lepto7375DRAFT_2735	SNARE_assoc	1.2e-22	90.4	11.8
67263.PRJNA238534.JNZT01000003_gene421	SNARE_assoc	1.2e-22	90.4	6.5
155864.PRJNA253471.EDL933_2710	SNARE_assoc	1.2e-22	90.4	7.5
1042377.PRJNA67843.AFPJ01000009_gene190	SNARE_assoc	1.2e-22	90.4	7.3
1122217.PRJNA182392.KB899609_gene2	SNARE_assoc	1.2e-22	90.4	8.3
279010.PRJNA13082.BLi01946	SNARE_assoc	1.2e-22	90.4	10.3
1453501.PRJNA236345.JELR01000001_gene2215	SNARE_assoc	1.3e-22	90.3	7
562982.PRJNA38781.HMPREF0432_01019	SNARE_assoc	1.3e-22	90.3	8.7
552531.PRJNA42883.BIF_02243	SNARE_assoc	1.3e-22	90.3	5.1
1238427.PRJNA176228.J07HN6_00792	SNARE_assoc	1.3e-22	90.3	5.9
1304866.PRJNA195881.K413DRAFT_2291	SNARE_assoc	1.3e-22	90.3	6.8
68219.PRJNA238534.JNXI01000010_gene5751	SNARE_assoc	1.3e-22	90.3	9.4
927677.PRJNA159501.ALVU02000001_gene1138	SNARE_assoc	1.3e-22	90.3	8.9
29354.PRJNA255539.IO98_06545	SNARE_assoc	1.3e-22	90.3	7.2
937777.PRJNA61295.Deipe_2995	SNARE_assoc	1.3e-22	90.3	8.2
1449049.PRJNA234921.JONW01000011_gene2295	SNARE_assoc	1.3e-22	90.3	9.8
469613.PRJNA41973.HMPREF0864_01816	SNARE_assoc	1.3e-22	90.3	8.4
1395587.PRJNA217885.P364_0116695	SNARE_assoc	1.3e-22	90.3	6.9
574376.PRJNA252652.BAMA_19700	SNARE_assoc	1.3e-22	90.3	5.5
243365.PRJNA444.CV_3792	SNARE_assoc	1.3e-22	90.2	6.7
525309.PRJNA31479.HMPREF0494_0160	SNARE_assoc	1.3e-22	90.2	6.6
908339.PRJNA54025.HMPREF9265_1154	SNARE_assoc	1.4e-22	90.2	6.6
1206781.PRJNA170044.PAV_1c01700	SNARE_assoc	1.4e-22	90.2	11
1218108.PRJNA187932.KB908292_gene1687	SNARE_assoc	1.4e-22	90.2	0.4
944562.PRJNA61831.HMPREF9102_1399	SNARE_assoc	1.4e-22	90.2	6.6
1123023.PRJNA215346.JIAI01000002_gene4585	SNARE_assoc	1.4e-22	90.2	5.9
484770.PRJNA253596.UFO1_2408	SNARE_assoc	1.4e-22	90.2	11.1
743719.PRJNA50329.PaelaDRAFT_5937	SNARE_assoc	1.4e-22	90.2	10.1
1295642.PRJNA189971.H839_13199	SNARE_assoc	1.4e-22	90.2	5.2
610130.PRJNA42097.Closa_1174	SNARE_assoc	1.4e-22	90.2	6.7
1444310.PRJNA233555.JANV01000104_gene1520	SNARE_assoc	1.4e-22	90.2	10
1403537.PRJNA221129.Q428_03665	SNARE_assoc	1.4e-22	90.2	6.1
635013.PRJNA41467.TherJR_1171	SNARE_assoc	1.4e-22	90.1	8.3
935565.PRJNA202363.JAEM01000027_gene111	SNARE_assoc	1.4e-22	90.1	7.7
1157490.PRJNA245794.EL26_21590	SNARE_assoc	1.5e-22	90.1	3.9
1307436.PRJNA193594.PBF_03235	SNARE_assoc	1.5e-22	90.1	9
1274524.PRJNA184376.BSONL12_21759	SNARE_assoc	1.5e-22	90.1	11.4
334413.PRJDA18981.FMG_0237	SNARE_assoc	1.5e-22	90.1	8.2
1262449.PRJNA182388.CP6013_0147	SNARE_assoc	1.5e-22	90.1	4.3
306537.PRJNA13967.jk0961	SNARE_assoc	1.5e-22	90.1	3.8
412597.PRJNA60841.AEPN01000013_gene2311	SNARE_assoc	1.5e-22	90.1	7.3
1122138.PRJNA165397.AQUZ01000031_gene4179	SNARE_assoc	1.5e-22	90.1	5.8
500153.PRJNA238534.JOEK01000002_gene261	SNARE_assoc	1.5e-22	90.1	7
1121087.PRJNA185560.AUCK01000007_gene1768	SNARE_assoc	1.5e-22	90.1	9.5
1280698.PRJNA185710.AUJS01000033_gene2044	SNARE_assoc	1.5e-22	90.1	6
526224.PRJNA29543.Bmur_0647	SNARE_assoc	1.5e-22	90.1	4.6
469383.PRJNA20745.Cwoe_0082	SNARE_assoc	1.5e-22	90.1	3.6
1463861.PRJNA238534.JNXE01000020_gene5893	SNARE_assoc	1.5e-22	90.1	4.7
671143.PRJNA40373.DAMO_2570	SNARE_assoc	1.6e-22	90	14.4
350054.PRJNA15760.Mflv_5151	SNARE_assoc	1.6e-22	90	7.2
1274524.PRJNA184376.BSONL12_12456	SNARE_assoc	1.6e-22	90	7.5
1266912.PRJNA183026.AQYC01000009_gene1495	SNARE_assoc	1.6e-22	90	10.2
1236976.PRJDB674.JCM16418_4981	SNARE_assoc	1.6e-22	90	8.8
1536651.PRJNA258301.JT05_14460	SNARE_assoc	1.6e-22	90	11
1266914.PRJNA183051.ATUK01000016_gene384	SNARE_assoc	1.6e-22	90	10.2
1284352.PRJNA186663.AOIG01000021_gene3966	SNARE_assoc	1.6e-22	90	7
500633.PRJNA28657.CLOHIR_01833	SNARE_assoc	1.6e-22	90	8.4
935836.PRJNA202364.JAEL01000026_gene5014	SNARE_assoc	1.7e-22	90	9.2
1331007.PRJDB1104.AALB_3576	SNARE_assoc	1.7e-22	90	10.6
318464.PRJNA255540.IO99_17720	SNARE_assoc	1.7e-22	89.9	5.4
1487921.PRJNA244413.DP68_14840	SNARE_assoc	1.7e-22	89.9	5.1
335543.PRJNA13013.Sfum_2237	SNARE_assoc	1.7e-22	89.9	8.5
1385514.PRJNA214569.N782_21515	SNARE_assoc	1.7e-22	89.9	4.9
1385511.PRJNA214570.N783_02705	SNARE_assoc	1.7e-22	89.9	1.6
1484479.PRJNA243308.DI14_14485	SNARE_assoc	1.7e-22	89.9	7.7
865937.PRJNA50579.Gilli_0047	SNARE_assoc	1.7e-22	89.9	9.6
1123226.PRJNA181372.KB899298_gene3308	SNARE_assoc	1.8e-22	89.8	9.8
67356.PRJNA238534.KL575607_gene8946	SNARE_assoc	1.8e-22	89.8	5.1
1007104.PRJNA65571.SUS17_3713	SNARE_assoc	1.8e-22	89.8	4.8
1090320.PRJNA86073.KB900606_gene144	SNARE_assoc	1.8e-22	89.8	4.8
979226.PRJNA81617.KI911563_gene1438	SNARE_assoc	1.8e-22	89.8	6.1
469383.PRJNA20745.Cwoe_1052	SNARE_assoc	1.8e-22	89.8	9.4
1298920.PRJNA190854.KI911353_gene943	SNARE_assoc	1.8e-22	89.8	7.5
221360.PRJNA13555.RS9917_06275	SNARE_assoc	1.8e-22	89.8	6.3
66429.PRJNA238534.JOFL01000001_gene4720	SNARE_assoc	1.8e-22	89.8	5.8
64471.PRJNA12530.sync_2809	SNARE_assoc	1.9e-22	89.8	4.5
278957.PRJNA18333.ABEA03000046_gene1620	SNARE_assoc	1.9e-22	89.8	4.5
351627.PRJNA13466.Csac_2378	SNARE_assoc	1.9e-22	89.8	8.7
1121382.PRJNA221042.JQKG01000002_gene4555	SNARE_assoc	1.9e-22	89.8	1.1
1230341.PRJNA171727.MJ3_11985	SNARE_assoc	1.9e-22	89.8	10.2
1211817.PRJEB373.CCAT010000073_gene1026	SNARE_assoc	1.9e-22	89.8	3.7
1121342.PRJNA194074.APMH01000030_gene2795	SNARE_assoc	1.9e-22	89.7	2.5
360911.PRJNA27759.EAT1b_1243	SNARE_assoc	1.9e-22	89.7	10.7
1122917.PRJNA182395.KB899673_gene597	SNARE_assoc	2e-22	89.7	5.6
926550.PRJDB47.CLDAP_16160	SNARE_assoc	2e-22	89.7	9.6
1080067.PRJDB1659.BAZH01000013_gene967	SNARE_assoc	2e-22	89.7	7.9
795359.PRJNA67515.TOPB45_0491	SNARE_assoc	2e-22	89.7	7.6
1693.PRJNA239853.BMIN_0354	SNARE_assoc	2e-22	89.7	6.5
1461577.PRJEB5516.CCMH01000014_gene611	SNARE_assoc	2e-22	89.7	1.5
469383.PRJNA20745.Cwoe_5727	SNARE_assoc	2e-22	89.7	3.4
863239.PRJNA66913.AFIZ01000002_gene367	SNARE_assoc	2e-22	89.7	5.8
1121125.PRJNA188849.ATXN01000007_gene487	SNARE_assoc	2e-22	89.7	9.1
1286171.PRJNA187031.EAL2_c16780	SNARE_assoc	2e-22	89.7	9.4
748727.PRJNA13492.CLJU_c37210	SNARE_assoc	2e-22	89.7	5.5
1280380.PRJNA207982.KR100_00060	SNARE_assoc	2.1e-22	89.7	5.1
1123009.PRJNA185650.AUID01000013_gene1742	SNARE_assoc	2.1e-22	89.6	9.6
1260251.PRJNA179191.SPISAL_05000	SNARE_assoc	2.1e-22	89.6	7.2
118173.PRJNA158731.KB235914_gene3459	SNARE_assoc	2.1e-22	89.6	7.9
591167.PRJNA33771.Sfla_5528	SNARE_assoc	2.1e-22	89.6	5.8
105559.PRJNA40331.Nwat_1270	SNARE_assoc	2.1e-22	89.6	10
1396.PRJNA264413.NT98_566	SNARE_assoc	2.1e-22	89.6	7
759620.PRJNA257149.WS105_0100	SNARE_assoc	2.1e-22	89.6	5.6
1120954.PRJNA188800.ATXE01000001_gene1627	SNARE_assoc	2.1e-22	89.6	4.9
1463886.PRJNA238534.KL589842_gene3661	SNARE_assoc	2.1e-22	89.6	6.2
1501269.PRJNA246696.EW15_2237	SNARE_assoc	2.1e-22	89.6	3.9
702453.PRJNA42859.NT03LS_2203	SNARE_assoc	2.2e-22	89.6	6
598659.PRJNA32573.NAMH_0798	SNARE_assoc	2.2e-22	89.6	2.6
1123226.PRJNA181372.KB899287_gene3595	SNARE_assoc	2.2e-22	89.6	6.7
987045.PRJNA63165.KI911782_gene2327	SNARE_assoc	2.2e-22	89.6	5.1
1220551.PRJNA172066.SCHR_10679	SNARE_assoc	2.2e-22	89.5	7
1035196.PRJNA183057.KB906608_gene619	SNARE_assoc	2.2e-22	89.5	4
1045009.PRJNA67965.AFXQ01000003_gene2670	SNARE_assoc	2.3e-22	89.5	8.1
1345023.PRJNA208114.M467_10060	SNARE_assoc	2.3e-22	89.5	7.4
1121334.PRJNA185239.KB911066_gene733	SNARE_assoc	2.3e-22	89.5	7.3
596329.PRJNA34105.HMPREF0631_1748	SNARE_assoc	2.3e-22	89.5	4.1
471874.PRJNA20553.PROSTU_04620	SNARE_assoc	2.3e-22	89.5	4.7
1356854.PRJNA210955.N007_14460	SNARE_assoc	2.3e-22	89.5	5.9
110663.PRJNA89559.KI911558_gene1870	SNARE_assoc	2.3e-22	89.5	4.2
883158.PRJNA52087.HMPREF9140_00092	SNARE_assoc	2.4e-22	89.4	4.9
1173264.PRJNA159511.KI913949_gene1160	SNARE_assoc	2.4e-22	89.4	7.4
285514.PRJNA238534.JNWO01000005_gene1850	SNARE_assoc	2.4e-22	89.4	5.1
683837.PRJEA41123.lse_1853	SNARE_assoc	2.4e-22	89.4	6
868595.PRJNA50757.Desca_1028	SNARE_assoc	2.4e-22	89.4	8.8
169760.PRJNA258354.PSTEL_14405	SNARE_assoc	2.5e-22	89.4	10
500153.PRJNA238534.JOEK01000002_gene371	SNARE_assoc	2.5e-22	89.4	4.4
634956.PRJNA40781.Geoth_1142	SNARE_assoc	2.5e-22	89.4	5.2
1422.PRJNA253895.HW35_11365	SNARE_assoc	2.5e-22	89.4	8
1515615.PRJNA253611.HQ41_00380	SNARE_assoc	2.5e-22	89.4	4
1120970.PRJNA185545.AUBZ01000021_gene3267	SNARE_assoc	2.5e-22	89.4	6.1
592026.PRJNA33121.GCWU0000282_001262	SNARE_assoc	2.5e-22	89.4	9.4
118163.PRJNA158829.Ple7327_0989	SNARE_assoc	2.5e-22	89.3	16.6
1435356.PRJNA231235.Y013_24110	SNARE_assoc	2.6e-22	89.3	5.9
1315212.PRJNA208893.ATKK01000014_gene2709	SNARE_assoc	2.7e-22	89.3	4.6
411468.PRJNA18175.CLOSCI_02835	SNARE_assoc	2.7e-22	89.3	6.1
1499685.PRJEB6477.CCFJ01000024_gene2227	SNARE_assoc	2.7e-22	89.3	9
1121914.PRJNA188905.AUDW01000022_gene14	SNARE_assoc	2.7e-22	89.3	8.5
546270.PRJNA30487.GEMHA0001_1239	SNARE_assoc	2.7e-22	89.3	2.9
498761.PRJNA13427.HM1_1672	SNARE_assoc	2.7e-22	89.3	9.7
634503.PRJNA34853.NT01EI_2683	SNARE_assoc	2.7e-22	89.2	9.5
1104566.PRJNA202344.ASZN01000060_gene1622	SNARE_assoc	2.8e-22	89.2	8.2
546273.PRJNA30491.VEIDISOL_00203	SNARE_assoc	2.9e-22	89.2	7.9
1295009.PRJNA189659.MMINT_14170	SNARE_assoc	2.9e-22	89.2	5.7
1536773.PRJNA258352.R70331_16115	SNARE_assoc	2.9e-22	89.2	6.5
1446473.PRJNA234040.JHWH01000022_gene3018	SNARE_assoc	2.9e-22	89.2	5.7
697281.PRJNA42243.Mahau_0623	SNARE_assoc	2.9e-22	89.2	9.5
1415754.PRJNA225842.JQMK01000002_gene1956	SNARE_assoc	2.9e-22	89.2	6.8
1046724.PRJNA165567.KB889895_gene3271	SNARE_assoc	3e-22	89.1	7.2
479436.PRJNA21091.Vpar_1692	SNARE_assoc	3e-22	89.1	8.3
1128398.PRJNA79221.Curi_c26390	SNARE_assoc	3e-22	89.1	9.7
28042.PRJNA252549.GU90_08805	SNARE_assoc	3e-22	89.1	4.3
306537.PRJNA13967.jk1349	SNARE_assoc	3.1e-22	89.1	1.8
1499683.PRJEB6474.CCFF01000013_gene173	SNARE_assoc	3.1e-22	89.1	8.2
1487956.PRJNA244546.DR71_38	SNARE_assoc	3.1e-22	89.1	5.2
743719.PRJNA50329.PaelaDRAFT_5297	SNARE_assoc	3.1e-22	89.1	4
702457.PRJNA42849.NT05LM_2200	SNARE_assoc	3.1e-22	89.1	6.9
1463833.PRJNA238534.JOAI01000034_gene3810	SNARE_assoc	3.1e-22	89.1	4.7
202955.PRJDB1754.BBND01000001_gene1356	SNARE_assoc	3.1e-22	89.1	3.4
545693.PRJNA30165.BMQ_2668	SNARE_assoc	3.1e-22	89.1	7.7
1408823.PRJNA223331.AXUS01000001_gene688	SNARE_assoc	3.2e-22	89	6.3
742765.PRJNA46407.HMPREF9457_00465	SNARE_assoc	3.2e-22	89	6.6
634503.PRJNA34853.NT01EI_3930	SNARE_assoc	3.2e-22	89	11.2
1423754.PRJDB644.BALY01000030_gene625	SNARE_assoc	3.2e-22	89	1.3
1009709.PRJNA200604.ATWQ01000006_gene1896	SNARE_assoc	3.2e-22	89	5.7
1117108.PRJNA77739.PAALTS15_21748	SNARE_assoc	3.2e-22	89	9.2
1036673.PRJNA67335.KNP414_00986	SNARE_assoc	3.2e-22	89	7
1116391.PRJNA77661.PM3016_876	SNARE_assoc	3.2e-22	89	7
391612.PRJNA18951.CY0110_24671	SNARE_assoc	3.2e-22	89	9.3
546414.PRJNA16691.Deide_21630	SNARE_assoc	3.2e-22	89	1.1
1141662.PRJNA82573.OOA_16664	SNARE_assoc	3.2e-22	89	4.5
675813.PRJNA40493.VIB_002663	SNARE_assoc	3.2e-22	89	9.3
1906.PRJNA244372.SFRA_03260	SNARE_assoc	3.3e-22	89	10.7
29488.PRJNA259697.KS18_20795	SNARE_assoc	3.3e-22	89	3
293826.PRJNA13006.Amet_0048	SNARE_assoc	3.4e-22	89	8.1
1444314.PRJNA233560.JFHX01000065_gene5204	SNARE_assoc	3.4e-22	89	7.5
1380393.PRJNA213781.JHVP01000010_gene2942	SNARE_assoc	3.4e-22	89	5.5
1391729.PRJDB1125.MBE-BAB_1824	SNARE_assoc	3.4e-22	89	7.2
882082.PRJNA61997.SaccyDRAFT_0444	SNARE_assoc	3.4e-22	88.9	5.8
1122240.PRJNA221023.JHVK01000013_gene256	SNARE_assoc	3.4e-22	88.9	6
408672.PRJNA48513.NBCG_03300	SNARE_assoc	3.4e-22	88.9	6.7
1238182.PRJNA176164.C882_0466	SNARE_assoc	3.5e-22	88.9	14.2
1230342.PRJNA174458.CTM_19849	SNARE_assoc	3.5e-22	88.9	1
243230.PRJNA65.DR_2612	SNARE_assoc	3.5e-22	88.9	2.6
715225.PRJNA43739.PVOR_06310	SNARE_assoc	3.6e-22	88.9	4.1
697284.PRJNA42205.ERIC2_c31140	SNARE_assoc	3.6e-22	88.9	6
1463934.PRJNA238534.JOCF01000014_gene3868	SNARE_assoc	3.6e-22	88.9	5.2
1104577.PRJNA192509.AQRL01000034_gene993	SNARE_assoc	3.6e-22	88.9	3.8
273121.PRJNA61591.WS0198	SNARE_assoc	3.6e-22	88.9	6.8
1196031.PRJNA167766.ALEG01000039_gene1143	SNARE_assoc	3.6e-22	88.8	8.7
194867.PRJNA170137.ALBQ01000007_gene2138	SNARE_assoc	3.6e-22	88.8	5.6
1080067.PRJDB1659.BAZH01000013_gene966	SNARE_assoc	3.7e-22	88.8	7.2
1122238.PRJNA188869.AULR01000001_gene1995	SNARE_assoc	3.7e-22	88.8	8.3
405948.PRJEA18489.SACE_7186	SNARE_assoc	3.7e-22	88.8	3.1
1894.PRJNA238534.JOER01000046_gene4592	SNARE_assoc	3.7e-22	88.8	7.4
1121087.PRJNA185560.AUCK01000001_gene2892	SNARE_assoc	3.7e-22	88.8	7.1
1121123.PRJNA185350.AUAO01000003_gene2212	SNARE_assoc	3.7e-22	88.8	5.8
171693.PRJEB5522.BN988_01184	SNARE_assoc	3.7e-22	88.8	7.6
864702.PRJNA66005.OsccyDRAFT_4692	SNARE_assoc	3.7e-22	88.8	7.9
1112209.PRJNA76621.AHVZ01000031_gene1865	SNARE_assoc	3.7e-22	88.8	6.6
316385.PRJNA20079.ECDH10B_1888	SNARE_assoc	3.7e-22	88.8	6.9
316407.PRJNA16351.1742859	SNARE_assoc	3.7e-22	88.8	6.9
511145.PRJNA225.b1750	SNARE_assoc	3.7e-22	88.8	6.9
553204.PRJNA31007.CORAM0001_0972	SNARE_assoc	3.8e-22	88.8	4.7
211165.PRJNA104961.AJLN01000152_gene6786	SNARE_assoc	3.8e-22	88.8	3.5
169963.PRJNA61583.lmo1870	SNARE_assoc	3.8e-22	88.8	6.5
1267533.PRJNA183352.KB906736_gene965	SNARE_assoc	3.8e-22	88.8	5.4
1246995.PRJNA178199.AFR_18460	SNARE_assoc	3.8e-22	88.8	6.4
293826.PRJNA13006.Amet_3268	SNARE_assoc	3.8e-22	88.8	6.5
1396.PRJNA264413.NT98_4414	SNARE_assoc	3.9e-22	88.8	9
198094.PRJNA309.BA_1139	SNARE_assoc	3.9e-22	88.8	9
260799.PRJNA10878.BAS1058	SNARE_assoc	3.9e-22	88.8	9
752555.PRJNA47067.PBR_1015	SNARE_assoc	3.9e-22	88.8	4.5
1448857.PRJNA238449.JFAP01000007_gene430	SNARE_assoc	3.9e-22	88.8	5.7
166314.PRJNA37911.Syncc8109_2631	SNARE_assoc	3.9e-22	88.8	5.2
621372.PRJNA34703.ACIH01000259_gene4344	SNARE_assoc	3.9e-22	88.8	8.1
935845.PRJNA210211.JADQ01000054_gene3549	SNARE_assoc	3.9e-22	88.8	8.1
102129.PRJNA43137.Lepto7375DRAFT_2580	SNARE_assoc	3.9e-22	88.8	8.3
653045.PRJNA43031.Strvi_8909	SNARE_assoc	3.9e-22	88.8	0.6
1382304.PRJNA214299.JNIL01000001_gene8	SNARE_assoc	3.9e-22	88.8	7.3
1301100.PRJEB1853.HG529399_gene6829	SNARE_assoc	4e-22	88.7	6.1
497964.PRJNA28531.CfE428DRAFT_6271	SNARE_assoc	4e-22	88.7	9.4
357808.PRJNA16190.RoseRS_2340	SNARE_assoc	4e-22	88.7	7.3
469595.PRJNA32453.CSAG_01048	SNARE_assoc	4e-22	88.7	8.3
414684.PRJNA18307.RC1_0255	SNARE_assoc	4e-22	88.7	2.4
335992.PRJNA13989.SAR11_0469	SNARE_assoc	4.1e-22	88.7	8.4
1158756.PRJNA176575.AQXQ01000010_gene2145	SNARE_assoc	4.1e-22	88.7	10.4
1256991.PRJNA181047.HMPREF1566_3566	SNARE_assoc	4.1e-22	88.7	3.7
435908.PRJNA253871.IDSA_04495	SNARE_assoc	4.1e-22	88.7	12.7
477974.PRJNA21047.Daud_1401	SNARE_assoc	4.1e-22	88.7	6.9
861360.PRJEA50353.AARI_13590	SNARE_assoc	4.2e-22	88.7	7
1392489.PRJNA217203.JPOL01000002_gene2007	SNARE_assoc	4.2e-22	88.7	11
66869.PRJNA238534.JNXG01000007_gene1997	SNARE_assoc	4.2e-22	88.6	5.9
1288083.PRJNA187955.AUKR01000007_gene3356	SNARE_assoc	4.2e-22	88.6	14
1122915.PRJNA185611.AUGY01000001_gene7145	SNARE_assoc	4.3e-22	88.6	11.9
562981.PRJNA38763.HMPREF0428_01261	SNARE_assoc	4.3e-22	88.6	3
1217656.PRJNA183302.F964_01935	SNARE_assoc	4.3e-22	88.6	4.7
266117.PRJNA10670.Rxyl_2829	SNARE_assoc	4.3e-22	88.6	11.8
1167632.PRJNA133755.AJTR01000056_gene167	SNARE_assoc	4.3e-22	88.6	3.8
1461577.PRJEB5516.CCMH01000040_gene237	SNARE_assoc	4.3e-22	88.6	4
1380367.PRJNA213755.JIBC01000004_gene1828	SNARE_assoc	4.3e-22	88.6	3.6
1379702.PRJEB4386.MBMB1_1351	SNARE_assoc	4.3e-22	88.6	3.4
1035191.PRJNA67195.HMPREF0185_00264	SNARE_assoc	4.4e-22	88.6	8.8
1280390.PRJEB4162.CBQR020000098_gene2222	SNARE_assoc	4.4e-22	88.6	7.6
562983.PRJNA38783.HMPREF0433_00398	SNARE_assoc	4.4e-22	88.6	3.6
1237149.PRJNA176346.C900_04359	SNARE_assoc	4.4e-22	88.6	10.8
1214242.PRJNA171216.B446_06870	SNARE_assoc	4.4e-22	88.6	5.9
1298866.PRJNA190840.AUER01000021_gene5158	SNARE_assoc	4.4e-22	88.6	8.8
1343740.PRJNA207502.M271_27075	SNARE_assoc	4.5e-22	88.6	2.5
742737.PRJNA46393.HMPREF9473_02194	SNARE_assoc	4.5e-22	88.5	5.5
1027396.PRJNA66415.LMOSA_27930	SNARE_assoc	4.5e-22	88.5	7.1
232363.PRJNA46503.ADXM01000016_gene785	SNARE_assoc	4.5e-22	88.5	4.8
272626.PRJNA61567.lin1984	SNARE_assoc	4.5e-22	88.5	6.9
177439.PRJNA12751.DP1649	SNARE_assoc	4.6e-22	88.5	5.8
441620.PRJNA19559.Mpop_4579	SNARE_assoc	4.7e-22	88.5	11.3
1123258.PRJNA182439.AQXZ01000010_gene3755	SNARE_assoc	4.7e-22	88.5	1
1405.PRJNA243594.DJ93_4453	SNARE_assoc	4.7e-22	88.5	5.3
401526.PRJNA17587.TcarDRAFT_0579	SNARE_assoc	4.7e-22	88.5	7.6
713586.PRJNA81091.KB900536_gene1118	SNARE_assoc	4.7e-22	88.5	9.9
304371.PRJDA20361.MCP_1291	SNARE_assoc	4.7e-22	88.5	6.4
1127673.PRJDB25.GLIP_3959	SNARE_assoc	4.8e-22	88.5	6.4
198094.PRJNA309.BA_5082	SNARE_assoc	4.8e-22	88.5	8.1
260799.PRJNA10878.BAS4720	SNARE_assoc	4.8e-22	88.5	8.1
1380390.PRJNA213778.JIAT01000009_gene1710	SNARE_assoc	4.8e-22	88.5	6.1
411154.PRJEA19061.GFO_2236	SNARE_assoc	4.8e-22	88.5	10.2
481743.PRJNA27777.GYMC10_0802	SNARE_assoc	4.9e-22	88.4	4.3
485915.PRJNA29199.Dret_1042	SNARE_assoc	4.9e-22	88.4	8
755178.PRJNA158691.Cyan10605_3173	SNARE_assoc	5e-22	88.4	7.5
796945.PRJNA78569.HMPREF1145_2178	SNARE_assoc	5e-22	88.4	5.4
498217.PRJNA28539.ETAE_3548	SNARE_assoc	5e-22	88.4	10.8
1449044.PRJNA234823.JMLE01000007_gene1233	SNARE_assoc	5e-22	88.4	3.2
1333848.PRJNA202883.CFNIH1_16465	SNARE_assoc	5e-22	88.4	8.2
574375.PRJNA252651.BAGA_17840	SNARE_assoc	5.1e-22	88.4	6.6
1114972.PRJNA165045.AKZK01000021_gene2238	SNARE_assoc	5.1e-22	88.4	4.8
1333998.PRJDB2924.M2A_1793	SNARE_assoc	5.1e-22	88.4	11.3
1321814.PRJNA198877.HMPREF9089_00359	SNARE_assoc	5.1e-22	88.4	9
1337936.PRJNA255071.IJ00_17950	SNARE_assoc	5.1e-22	88.4	2.7
652017.PRJNA238302.BG28_00050	SNARE_assoc	5.1e-22	88.4	11.5
566461.PRJNA32145.SSFG_06036	SNARE_assoc	5.2e-22	88.4	3.7
337191.PRJNA50495.KTR9_0117	SNARE_assoc	5.2e-22	88.4	6.4
68253.PRJNA238534.KL575117_gene1229	SNARE_assoc	5.2e-22	88.3	7
591158.PRJNA33599.SSMG_07507	SNARE_assoc	5.3e-22	88.3	3.5
1321820.PRJNA198886.HMPREF1983_01416	SNARE_assoc	5.3e-22	88.3	8.3
500640.PRJNA28665.CIT292_07467	SNARE_assoc	5.3e-22	88.3	8.1
882.PRJNA51.DVU_1036	SNARE_assoc	5.4e-22	88.3	9
665577.PRJNA63193.JH993790_gene4522	SNARE_assoc	5.4e-22	88.3	3.7
235909.PRJNA13233.GK0679	SNARE_assoc	5.4e-22	88.3	8.8
1124780.PRJNA182711.ANNU01000010_gene3740	SNARE_assoc	5.4e-22	88.3	8.8
1122213.PRJNA185641.AUHV01000002_gene2509	SNARE_assoc	5.4e-22	88.3	9.2
717608.PRJEA45855.CLS_27660	SNARE_assoc	5.4e-22	88.3	7.4
696748.PRJNA42159.ASU2_04765	SNARE_assoc	5.5e-22	88.3	1.8
38289.PRJNA238244.JFCQ01000001_gene1522	SNARE_assoc	5.5e-22	88.3	1.9
449447.PRJDA27835.MAE_19440	SNARE_assoc	5.6e-22	88.3	8.9
349161.PRJNA13424.Dred_1601	SNARE_assoc	5.6e-22	88.2	8.5
693444.PRJNA200605.D782_2559	SNARE_assoc	5.6e-22	88.2	7.2
1499680.PRJEB6468.CCFE01000033_gene3939	SNARE_assoc	5.6e-22	88.2	8.2
100226.PRJNA57801.SCO3458	SNARE_assoc	5.7e-22	88.2	14.9
479435.PRJNA21089.Kfla_6726	SNARE_assoc	5.7e-22	88.2	3.7
479434.PRJNA21087.Sthe_2881	SNARE_assoc	5.8e-22	88.2	9.2
163908.PRJNA158737.KB235896_gene2247	SNARE_assoc	5.8e-22	88.2	10.3
1160718.PRJNA88535.SU9_00410	SNARE_assoc	5.8e-22	88.2	3.2
1380393.PRJNA213781.JHVP01000018_gene120	SNARE_assoc	5.8e-22	88.2	2.4
865938.PRJNA50581.Weevi_0201	SNARE_assoc	5.8e-22	88.2	2.8
1158602.PRJNA88841.UAK_01430	SNARE_assoc	5.8e-22	88.2	7.7
1122915.PRJNA185611.AUGY01000038_gene1742	SNARE_assoc	5.9e-22	88.2	12
720555.PRJNA46075.BATR1942_12265	SNARE_assoc	5.9e-22	88.2	4.9
324057.PRJNA20399.Pjdr2_1698	SNARE_assoc	5.9e-22	88.2	7.7
710687.PRJNA52639.KI912270_gene2219	SNARE_assoc	5.9e-22	88.2	5.5
710685.PRJNA60027.MycrhN_6275	SNARE_assoc	5.9e-22	88.2	6.7
588932.PRJNA242372.JHOF01000009_gene639	SNARE_assoc	5.9e-22	88.2	9.2
269798.PRJNA54.CHU_0005	SNARE_assoc	5.9e-22	88.2	3.3
1246484.PRJNA178059.D479_16032	SNARE_assoc	5.9e-22	88.2	7.5
270374.PRJNA18955.MELB17_23020	SNARE_assoc	5.9e-22	88.2	7.3
1095744.PRJNA75139.HMPREF1050_1861	SNARE_assoc	6e-22	88.2	1.6
1173029.PRJNA158827.JH980292_gene3243	SNARE_assoc	6e-22	88.2	7.6
166318.PRJNA61805.Syn8016DRAFT_2040	SNARE_assoc	6e-22	88.2	5.1
273121.PRJNA61591.WS0200	SNARE_assoc	6e-22	88.1	7.3
497965.PRJNA28535.Cyan7822_3998	SNARE_assoc	6e-22	88.1	13.9
225937.PRJNA46089.HP15_3844	SNARE_assoc	6e-22	88.1	10.5
1304886.PRJNA195832.ATWO01000001_gene3747	SNARE_assoc	6.1e-22	88.1	8.4
1003195.PRJNA65103.SCAT_2659	SNARE_assoc	6.1e-22	88.1	1.9
1120931.PRJNA174169.KB893951_gene1076	SNARE_assoc	6.1e-22	88.1	1.8
1123239.PRJNA178049.KB898636_gene2760	SNARE_assoc	6.2e-22	88.1	11.1
887929.PRJNA52995.HMP0721_1340	SNARE_assoc	6.2e-22	88.1	6.4
880072.PRJNA51777.Desac_2699	SNARE_assoc	6.2e-22	88.1	8.9
1055815.PRJNA228384.AYYA01000069_gene1728	SNARE_assoc	6.2e-22	88.1	7.4
1161413.PRJNA165927.HMPREF1510_0397	SNARE_assoc	6.3e-22	88.1	5.2
706437.PRJNA43129.HMPREF0813_00930	SNARE_assoc	6.3e-22	88.1	5.2
680198.PRJEA40749.SCAB_77641	SNARE_assoc	6.3e-22	88.1	4.6
1123320.PRJNA165453.KB889585_gene1773	SNARE_assoc	6.3e-22	88.1	1.3
1157637.PRJNA169757.KB892094_gene3038	SNARE_assoc	6.4e-22	88.1	2.6
363870.PRJNA263556.NG54_12615	SNARE_assoc	6.4e-22	88.1	7.5
1397696.PRJNA218045.KK211189_gene903	SNARE_assoc	6.5e-22	88	10.9
1312959.PRJNA232079.KI914671_gene3409	SNARE_assoc	6.5e-22	88	9.4
1121957.PRJNA185628.ATVL01000009_gene1104	SNARE_assoc	6.5e-22	88	8.6
279010.PRJNA13082.BLi03338	SNARE_assoc	6.5e-22	88	3.2
33898.PRJNA259693.JRHJ01000058_gene5278	SNARE_assoc	6.6e-22	88	4.2
1223523.PRJNA188290.H340_04884	SNARE_assoc	6.6e-22	88	6.3
1121914.PRJNA188905.AUDW01000007_gene585	SNARE_assoc	6.6e-22	88	3.7
1462526.PRJEB5515.BN990_03011	SNARE_assoc	6.6e-22	88	9.6
225937.PRJNA46089.HP15_3849	SNARE_assoc	6.7e-22	88	8.2
546271.PRJNA51247.Selsp_0217	SNARE_assoc	6.7e-22	88	8.8
1288826.PRJNA188242.MSNKSG1_03455	SNARE_assoc	6.7e-22	88	8
1288484.PRJNA188159.APCS01000101_gene1336	SNARE_assoc	6.7e-22	88	0.6
1236976.PRJDB674.JCM16418_1217	SNARE_assoc	6.8e-22	88	11.8
1380390.PRJNA213778.JIAT01000009_gene1255	SNARE_assoc	6.8e-22	88	8.4
227882.PRJNA189.SAV_7027	SNARE_assoc	6.9e-22	88	5.9
1530186.PRJNA257272.JQEY01000005_gene3485	SNARE_assoc	6.9e-22	88	6.7
1352941.PRJNA210149.M877_35600	SNARE_assoc	6.9e-22	87.9	5.2
66897.PRJNA243545.DJ64_24890	SNARE_assoc	7e-22	87.9	5.2
304371.PRJDA20361.MCP_1887	SNARE_assoc	7e-22	87.9	5.2
690850.PRJNA52831.Desaf_0085	SNARE_assoc	7e-22	87.9	8.9
861530.PRJNA171726.ALOZ01000050_gene736	SNARE_assoc	7.1e-22	87.9	5
285535.PRJNA238534.JOEY01000032_gene8042	SNARE_assoc	7.1e-22	87.9	5.3
1123236.PRJNA181374.KB899376_gene616	SNARE_assoc	7.1e-22	87.9	7.3
693444.PRJNA200605.D782_2560	SNARE_assoc	7.1e-22	87.9	7.9
1054860.PRJNA157921.KB913030_gene642	SNARE_assoc	7.1e-22	87.9	6.3
189382.PRJEB6484.CCMN01000035_gene1917	SNARE_assoc	7.1e-22	87.9	10.7
394221.PRJNA17333.Mmar10_0013	SNARE_assoc	7.2e-22	87.9	5.5
1536772.PRJNA258350.R70723_22645	SNARE_assoc	7.2e-22	87.9	5.4
1000570.PRJNA169750.KB891979_gene420	SNARE_assoc	7.3e-22	87.9	5
196162.PRJNA12738.Noca_2072	SNARE_assoc	7.3e-22	87.9	8.6
1185653.PRJNA163681.A1A1_05707	SNARE_assoc	7.3e-22	87.9	3.3
1463917.PRJNA238534.JODC01000002_gene579	SNARE_assoc	7.4e-22	87.9	6.1
1123405.PRJNA188825.AUMM01000011_gene1333	SNARE_assoc	7.4e-22	87.9	8.5
351605.PRJNA15768.Gura_1562	SNARE_assoc	7.4e-22	87.9	9.6
1227739.PRJNA234054.Hsw_1774	SNARE_assoc	7.4e-22	87.8	12.4
1120933.PRJNA185528.ATUY01000003_gene400	SNARE_assoc	7.4e-22	87.8	3.8
649747.PRJNA38313.HMPREF0083_02605	SNARE_assoc	7.5e-22	87.8	6.3
1448860.PRJDB2989.BBJO01000003_gene2690	SNARE_assoc	7.5e-22	87.8	3.8
1197720.PRJNA168054.AKVP01000020_gene2645	SNARE_assoc	7.6e-22	87.8	7.7
290399.PRJNA12640.Arth_1144	SNARE_assoc	7.6e-22	87.8	4.3
743719.PRJNA50329.PaelaDRAFT_4497	SNARE_assoc	7.6e-22	87.8	8.4
575614.PRJNA40047.HMPREF0669_01568	SNARE_assoc	7.6e-22	87.8	2.8
1333848.PRJNA202883.CFNIH1_16460	SNARE_assoc	7.7e-22	87.8	7
1123511.PRJNA182445.KB905847_gene3152	SNARE_assoc	7.7e-22	87.8	10.8
312309.PRJNA12986.VF_A0098	SNARE_assoc	7.8e-22	87.8	8.6
66869.PRJNA238534.JNXG01000001_gene3588	SNARE_assoc	7.8e-22	87.8	1.2
1111728.PRJNA163033.ATYS01000031_gene89	SNARE_assoc	7.8e-22	87.8	2.9
272123.PRJNA43355.Anacy_4292	SNARE_assoc	7.8e-22	87.8	2.8
411461.PRJNA18155.DORFOR_02559	SNARE_assoc	7.8e-22	87.8	6.3
1396.PRJNA264413.NT98_338	SNARE_assoc	7.9e-22	87.8	9.4
545243.PRJDB38.BAEV01000025_gene803	SNARE_assoc	7.9e-22	87.8	3.6
862751.PRJNA38225.SACTE_0705	SNARE_assoc	7.9e-22	87.8	6.8
1446475.PRJNA234075.JNCK01000001_gene1216	SNARE_assoc	8e-22	87.7	7.3
1333523.PRJNA202311.L593_00355	SNARE_assoc	8e-22	87.7	1
1101189.PRJNA160043.AQUO01000001_gene3206	SNARE_assoc	8e-22	87.7	6.9
420890.PRJDA18707.LCGL_1374	SNARE_assoc	8e-22	87.7	10.5
586413.PRJEB5523.CCDL010000003_gene3103	SNARE_assoc	8.1e-22	87.7	7.9
1120949.PRJNA165359.KB903307_gene1439	SNARE_assoc	8.1e-22	87.7	1.2
1405.PRJNA243593.DJ92_4600	SNARE_assoc	8.1e-22	87.7	5.8
1227812.PRJNA174046.AMFF02000116_gene1559	SNARE_assoc	8.3e-22	87.7	6.4
1274374.PRJEB1771.CBLK010000081_gene3946	SNARE_assoc	8.3e-22	87.7	8.7
591023.PRJNA32531.AM202_04905	SNARE_assoc	8.3e-22	87.7	1.7
167555.PRJNA15660.NATL1_21521	SNARE_assoc	8.3e-22	87.7	4.5
232346.PRJNA241396.JHQL01000002_gene774	SNARE_assoc	8.3e-22	87.7	7.6
1957.PRJNA238534.JODX01000014_gene1074	SNARE_assoc	8.3e-22	87.7	5.3
1385511.PRJNA214570.N783_03185	SNARE_assoc	8.4e-22	87.7	10
858619.PRJNA50001.CVAR_1450	SNARE_assoc	8.4e-22	87.7	4
1121451.PRJEB582.DESAM_22206	SNARE_assoc	8.4e-22	87.7	5.3
990073.PRJNA208428.ATHU01000001_gene192	SNARE_assoc	8.5e-22	87.7	4.9
167542.PRJNA13617.P9515_18721	SNARE_assoc	8.6e-22	87.6	5.8
1329516.PRJNA257229.JPST01000012_gene106	SNARE_assoc	8.6e-22	87.6	7.4
211586.PRJNA335.SO_1720	SNARE_assoc	8.7e-22	87.6	5.5
315730.PRJNA13623.BcerKBAB4_1898	SNARE_assoc	8.8e-22	87.6	6
1405.PRJNA243593.DJ92_1920	SNARE_assoc	8.8e-22	87.6	6.3
443152.PRJNA19321.MDG893_17542	SNARE_assoc	8.8e-22	87.6	7.6
1109445.PRJNA74741.AGSX01000083_gene3098	SNARE_assoc	9e-22	87.6	4
1031288.PRJNA165521.AXAA01000011_gene624	SNARE_assoc	9e-22	87.6	5
59925.PRJNA246696.EU91_1847	SNARE_assoc	9e-22	87.6	11.4
887324.PRJNA52977.HMPREF0027_1135	SNARE_assoc	9.1e-22	87.6	1.4
756499.PRJNA61181.Desde_1794	SNARE_assoc	9.1e-22	87.6	6.3
1128427.PRJNA165547.KB904821_gene4465	SNARE_assoc	9.1e-22	87.6	9.5
713587.PRJNA52643.THITH_16595	SNARE_assoc	9.2e-22	87.5	10.8
1123371.PRJNA188821.ATXH01000003_gene1953	SNARE_assoc	9.2e-22	87.5	10.5
1236974.PRJDB672.JCM10914_6368	SNARE_assoc	9.2e-22	87.5	8.7
904296.PRJNA53571.HMPREF9124_1586	SNARE_assoc	9.3e-22	87.5	13.9
1173024.PRJNA158819.KI912153_gene95	SNARE_assoc	9.4e-22	87.5	3.1
994479.PRJNA63283.GL877880_gene3750	SNARE_assoc	9.4e-22	87.5	3.5
1196028.PRJNA167764.ALEF01000018_gene2411	SNARE_assoc	9.4e-22	87.5	7.5
111780.PRJNA158877.Sta7437_2928	SNARE_assoc	9.5e-22	87.5	5.1
1449063.PRJNA234963.JMLS01000008_gene5200	SNARE_assoc	9.5e-22	87.5	2.8
2074.PRJNA238534.JNYD01000022_gene1506	SNARE_assoc	9.5e-22	87.5	11.4
742766.PRJNA46409.HMPREF9455_02302	SNARE_assoc	9.8e-22	87.5	6.5
177439.PRJNA12751.DP0504	SNARE_assoc	9.8e-22	87.5	8.7
941824.PRJEA61471.TCEL_01488	SNARE_assoc	9.9e-22	87.4	4.2
865938.PRJNA50581.Weevi_0896	SNARE_assoc	9.9e-22	87.4	3.5
444461.PRJNA174173.KB893993_gene2655	SNARE_assoc	9.9e-22	87.4	6.8
272630.PRJNA20.MexAM1_META1p4488	SNARE_assoc	9.9e-22	87.4	15.2
419610.PRJNA18637.Mext_4098	SNARE_assoc	9.9e-22	87.4	15.2
118161.PRJNA158813.KB235922_gene1178	SNARE_assoc	1e-21	87.4	5.2
2162.PRJNA49593.BRM9_0575	SNARE_assoc	1e-21	87.4	2.2
315750.PRJNA20391.BPUM_1800	SNARE_assoc	1e-21	87.4	10.9
1437600.PRJNA237576.JDUI01000001_gene544	SNARE_assoc	1e-21	87.4	3.3
862967.PRJNA50415.SIR_1430	SNARE_assoc	1e-21	87.4	4.4
1450449.PRJNA235217.AK33_08850	SNARE_assoc	1e-21	87.4	4.7
1463926.PRJNA238534.JOCA01000002_gene5927	SNARE_assoc	1e-21	87.4	3.4
1408.PRJNA239250.BW16_09885	SNARE_assoc	1e-21	87.4	10.7
585423.PRJNA207983.KR49_08280	SNARE_assoc	1e-21	87.4	3.8
1218086.PRJDB259.BBNB01000012_gene1453	SNARE_assoc	1e-21	87.4	2.2
1256989.PRJNA181045.HMPREF1564_3079	SNARE_assoc	1e-21	87.4	4.3
1347393.PRJEB4701.HG726023_gene3275	SNARE_assoc	1e-21	87.4	4.8
1463886.PRJNA238534.KL589834_gene5261	SNARE_assoc	1e-21	87.4	1.8
1178540.PRJNA162769.BA70_04625	SNARE_assoc	1e-21	87.4	10.9
1173027.PRJNA158839.Mic7113_4957	SNARE_assoc	1e-21	87.4	1.5
233412.PRJNA38.HD_1642	SNARE_assoc	1e-21	87.4	1.3
1121016.PRJNA174985.KB894800_gene2776	SNARE_assoc	1.1e-21	87.4	11.1
908937.PRJNA56077.Prede_1963	SNARE_assoc	1.1e-21	87.3	6.4
742767.PRJNA46411.HMPREF9456_03164	SNARE_assoc	1.1e-21	87.3	3.2
1382315.PRJNA214297.JPOI01000001_gene332	SNARE_assoc	1.1e-21	87.3	9.2
1321778.PRJNA198885.HMPREF1982_00582	SNARE_assoc	1.1e-21	87.3	2.4
1111735.PRJNA165429.ATZE01000018_gene3637	SNARE_assoc	1.1e-21	87.3	7
1214102.PRJNA170443.MFORT_25232	SNARE_assoc	1.1e-21	87.3	6.1
1479237.PRJNA239506.JMLY01000001_gene2642	SNARE_assoc	1.1e-21	87.3	9.8
160799.PRJNA258353.PBOR_34300	SNARE_assoc	1.1e-21	87.3	8.9
386456.PRJNA245621.JQKN01000014_gene3081	SNARE_assoc	1.1e-21	87.3	1.1
40215.PRJDB1754.BBOS01000036_gene285	SNARE_assoc	1.1e-21	87.3	4.4
497964.PRJNA28531.CfE428DRAFT_5742	SNARE_assoc	1.1e-21	87.3	9.7
1355374.PRJNA235329.JARU01000017_gene2049	SNARE_assoc	1.1e-21	87.3	5.9
1283300.PRJNA186467.ATXB01000002_gene2925	SNARE_assoc	1.1e-21	87.3	9.3
1158614.PRJNA191913.I592_01471	SNARE_assoc	1.1e-21	87.3	7.7
1131553.PRJNA185244.JIBI01000023_gene328	SNARE_assoc	1.1e-21	87.3	8.1
500637.PRJNA28651.PROVRUST_07553	SNARE_assoc	1.1e-21	87.3	2.6
862970.PRJNA50423.SAIN_0270	SNARE_assoc	1.1e-21	87.3	5.2
66874.PRJNA238534.JOFS01000034_gene476	SNARE_assoc	1.1e-21	87.3	5.8
1306406.PRJNA193392.ASHX01000001_gene3918	SNARE_assoc	1.1e-21	87.3	5.3
586416.PRJNA252898.GZ22_12385	SNARE_assoc	1.1e-21	87.3	6.1
1283299.PRJNA186462.AUKG01000002_gene5342	SNARE_assoc	1.1e-21	87.3	10.3
935839.PRJNA202341.JAGJ01000004_gene2034	SNARE_assoc	1.1e-21	87.2	7.5
1927.PRJNA242829.DF17_05220	SNARE_assoc	1.1e-21	87.2	5.4
484770.PRJNA253596.UFO1_0633	SNARE_assoc	1.1e-21	87.2	10
525367.PRJNA31517.HMPREF0556_10274	SNARE_assoc	1.1e-21	87.2	3.9
1380763.PRJNA238415.BG53_04975	SNARE_assoc	1.2e-21	87.2	5.6
1802.PRJEB5746.CCAY010000008_gene2724	SNARE_assoc	1.2e-21	87.2	5.7
1095743.PRJNA75147.HMPREF1054_0082	SNARE_assoc	1.2e-21	87.2	1.7
351348.PRJNA13239.Maqu_0145	SNARE_assoc	1.2e-21	87.2	7.9
698769.PRJNA238855.JFBD01000018_gene2089	SNARE_assoc	1.2e-21	87.2	7.6
1158146.PRJNA185231.KB907126_gene1536	SNARE_assoc	1.2e-21	87.2	10.2
742735.PRJNA46389.HMPREF9467_04986	SNARE_assoc	1.2e-21	87.2	5
1206720.PRJDB116.BAFQ01000198_gene5061	SNARE_assoc	1.2e-21	87.2	2.7
439292.PRJNA13376.Bsel_3278	SNARE_assoc	1.2e-21	87.2	6.8
652017.PRJNA238302.BG28_10080	SNARE_assoc	1.2e-21	87.2	11.2
1209355.PRJNA186610.AOTJ01000022_gene1637	SNARE_assoc	1.2e-21	87.2	4.4
649747.PRJNA38313.HMPREF0083_02557	SNARE_assoc	1.2e-21	87.2	7.7
1056512.PRJNA178257.D515_01250	SNARE_assoc	1.2e-21	87.2	10.9
1150864.PRJNA84455.MILUP08_43055	SNARE_assoc	1.2e-21	87.2	6.8
1408.PRJNA238961.JFBY01000020_gene2097	SNARE_assoc	1.2e-21	87.2	11.2
521000.PRJNA29299.PROVRETT_08429	SNARE_assoc	1.2e-21	87.2	5.7
1051632.PRJNA68423.TPY_1131	SNARE_assoc	1.2e-21	87.2	6.9
882083.PRJNA61991.SacmaDRAFT_1115	SNARE_assoc	1.2e-21	87.2	5.8
1231185.PRJDB654.BAMP01000161_gene4613	SNARE_assoc	1.2e-21	87.1	10.5
469381.PRJNA20741.Dpep_1009	SNARE_assoc	1.2e-21	87.1	7.5
470146.PRJNA20525.COPCOM_01767	SNARE_assoc	1.2e-21	87.1	6.9
177437.PRJNA20931.HRM2_06210	SNARE_assoc	1.2e-21	87.1	7.6
1123228.PRJNA185657.AUIH01000014_gene292	SNARE_assoc	1.3e-21	87.1	8.4
1246.PRJNA244961.JMEA01000005_gene1309	SNARE_assoc	1.3e-21	87.1	6.2
520999.PRJNA29297.PROVALCAL_00170	SNARE_assoc	1.3e-21	87.1	4.2
272621.PRJNA82.LBA0945	SNARE_assoc	1.3e-21	87.1	3
1121362.PRJNA168616.A605_04190	SNARE_assoc	1.3e-21	87.1	1.9
46234.PRJNA30803.ANA_C10953	SNARE_assoc	1.3e-21	87.1	9.2
1341151.PRJNA204959.ASZU01000003_gene2295	SNARE_assoc	1.3e-21	87.1	3.5
1229517.PRJNA174282.AMFD01000004_gene1208	SNARE_assoc	1.3e-21	87.1	11.4
981327.PRJNA62417.AIEL01000006_gene548	SNARE_assoc	1.3e-21	87.1	5.3
342451.PRJNA15596.SSP2028	SNARE_assoc	1.3e-21	87.1	9
1408430.PRJNA223014.KI912408_gene474	SNARE_assoc	1.3e-21	87.1	5.8
1380356.PRJNA213793.JNIK01000019_gene371	SNARE_assoc	1.3e-21	87.1	3.7
715225.PRJNA43739.PVOR_29913	SNARE_assoc	1.3e-21	87	8
1078020.PRJNA72237.KEK_12433	SNARE_assoc	1.3e-21	87	6
935837.PRJNA202365.JAEK01000030_gene2737	SNARE_assoc	1.3e-21	87	6.5
1121280.PRJNA175157.KB895336_gene98	SNARE_assoc	1.3e-21	87	4.9
856854.PRJNA202056.L479_01316	SNARE_assoc	1.3e-21	87	5.1
1448139.PRJNA234473.AI20_00830	SNARE_assoc	1.3e-21	87	4.1
862971.PRJNA50425.SANR_0310	SNARE_assoc	1.4e-21	87	5.2
1321778.PRJNA198885.HMPREF1982_01397	SNARE_assoc	1.4e-21	87	9.1
637911.PRJNA36657.AM305_10366	SNARE_assoc	1.4e-21	87	2
1121381.PRJNA220990.JNIV01000005_gene2590	SNARE_assoc	1.4e-21	87	2.7
106648.PRJDB1754.BBLJ01000032_gene2726	SNARE_assoc	1.4e-21	87	3.6
500640.PRJNA28665.CIT292_07468	SNARE_assoc	1.4e-21	87	7.1
136273.PRJNA252796.GY22_11400	SNARE_assoc	1.4e-21	87	7.7
1123368.PRJNA185671.AUIS01000032_gene1398	SNARE_assoc	1.4e-21	87	8.1
380703.PRJNA16697.AHA_3704	SNARE_assoc	1.4e-21	87	4.1
586416.PRJNA252898.GZ22_04975	SNARE_assoc	1.4e-21	87	6.8
1232437.PRJNA175250.KL662020_gene766	SNARE_assoc	1.4e-21	87	7.5
1385513.PRJNA214567.N780_01195	SNARE_assoc	1.4e-21	87	2.5
1380386.PRJNA213774.JIAW01000029_gene3706	SNARE_assoc	1.4e-21	86.9	5.4
228399.PRJNA47291.appser1_8850	SNARE_assoc	1.4e-21	86.9	1.7
416269.PRJNA18221.APL_0820	SNARE_assoc	1.4e-21	86.9	1.7
1268635.PRJNA183980.Loa_02371	SNARE_assoc	1.5e-21	86.9	6.8
794903.PRJNA63271.OPIT5_18755	SNARE_assoc	1.5e-21	86.9	5.6
634503.PRJNA34853.NT01EI_0493	SNARE_assoc	1.5e-21	86.9	3.9
1266370.PRJEB1269.NITGR_20005	SNARE_assoc	1.5e-21	86.9	9.5
264732.PRJNA10648.Moth_0719	SNARE_assoc	1.5e-21	86.9	10.6
1380380.PRJNA213768.JIAX01000015_gene2924	SNARE_assoc	1.5e-21	86.9	9.1
938278.PRJEB70.CAJO01000048_gene462	SNARE_assoc	1.5e-21	86.9	7.3
457425.PRJNA180996.XNR_4538	SNARE_assoc	1.5e-21	86.9	6.3
1172179.PRJNA187960.AUKV01000006_gene6306	SNARE_assoc	1.5e-21	86.9	6.1
1196324.PRJNA167832.A374_14390	SNARE_assoc	1.5e-21	86.9	8.9
1256991.PRJNA181047.HMPREF1566_2745	SNARE_assoc	1.5e-21	86.8	2.8
1157635.PRJNA169754.KB892046_gene5679	SNARE_assoc	1.5e-21	86.8	5
198214.PRJNA310.SF1476	SNARE_assoc	1.5e-21	86.8	6.6
748671.PRJEA46813.LCRIS_00995	SNARE_assoc	1.5e-21	86.8	2.9
1123252.PRJNA165431.ATZF01000005_gene4039	SNARE_assoc	1.5e-21	86.8	5.2
1476876.PRJNA238534.JOJO01000007_gene2207	SNARE_assoc	1.5e-21	86.8	4.8
420246.PRJNA18655.GTNG_0586	SNARE_assoc	1.5e-21	86.8	10.4
1535750.PRJNA258247.JS81_04330	SNARE_assoc	1.5e-21	86.8	6.3
1034943.PRJEB4274.BN59_01185	SNARE_assoc	1.5e-21	86.8	6.3
91352.PRJNA241485.CR67_04430	SNARE_assoc	1.6e-21	86.8	12.9
1123279.PRJNA185370.ATUS01000001_gene1233	SNARE_assoc	1.6e-21	86.8	6.5
679191.PRJNA40671.HMPREF9018_2055	SNARE_assoc	1.6e-21	86.8	4.7
1089439.PRJNA165251.KB902241_gene974	SNARE_assoc	1.6e-21	86.8	4.5
1033837.PRJNA66525.WANG_0722	SNARE_assoc	1.6e-21	86.8	2.9
1288826.PRJNA188242.MSNKSG1_03380	SNARE_assoc	1.6e-21	86.8	9.9
997350.PRJNA64733.HMPREF9129_0440	SNARE_assoc	1.6e-21	86.8	9.4
1206101.PRJNA169773.AZXC01000011_gene1703	SNARE_assoc	1.6e-21	86.8	5.3
1382358.PRJNA214279.JHVN01000001_gene994	SNARE_assoc	1.6e-21	86.8	7.4
1294142.PRJNA189428.CINTURNW_0602	SNARE_assoc	1.6e-21	86.8	4.1
214092.PRJNA34.YPO2767	SNARE_assoc	1.6e-21	86.8	2.3
633.PRJNA243514.DJ40_3927	SNARE_assoc	1.6e-21	86.8	2.3
1396.PRJNA264413.NT98_3538	SNARE_assoc	1.6e-21	86.8	6.1
198094.PRJNA309.BA_2048	SNARE_assoc	1.6e-21	86.8	6.1
260799.PRJNA10878.BAS1901	SNARE_assoc	1.6e-21	86.8	6.1
1121948.PRJNA182408.AUAC01000007_gene307	SNARE_assoc	1.6e-21	86.7	9.6
471223.PRJNA20805.GWCH70_0668	SNARE_assoc	1.6e-21	86.7	9.2
1157632.PRJNA169759.AQWQ01000003_gene2142	SNARE_assoc	1.6e-21	86.7	1
1157635.PRJNA169754.KB892005_gene4437	SNARE_assoc	1.6e-21	86.7	1
655815.PRJNA38641.ZPR_2562	SNARE_assoc	1.6e-21	86.7	12.5
591159.PRJNA33607.ACEZ01000048_gene3025	SNARE_assoc	1.6e-21	86.7	5.9
1405498.PRJNA221573.SSIM_06325	SNARE_assoc	1.6e-21	86.7	1.2
360911.PRJNA27759.EAT1b_0364	SNARE_assoc	1.6e-21	86.7	4.6
78344.PRJNA239847.BIGA_1299	SNARE_assoc	1.7e-21	86.7	4
1051632.PRJNA68423.TPY_1646	SNARE_assoc	1.7e-21	86.7	9
1284775.PRJNA187471.HMPREF1640_07700	SNARE_assoc	1.7e-21	86.7	2.3
1122960.PRJNA235133.JONO01000045_gene423	SNARE_assoc	1.7e-21	86.7	2.4
291112.PRJEA30577.PAU_01452	SNARE_assoc	1.7e-21	86.7	2.4
1249481.PRJNA178738.D641_0108850	SNARE_assoc	1.7e-21	86.7	2.7
1131731.PRJNA80827.BAZO_01242	SNARE_assoc	1.7e-21	86.7	9.1
1287476.PRJNA187523.HMPREF1651_02990	SNARE_assoc	1.7e-21	86.7	4
553171.PRJNA31377.HMPREF0648_0682	SNARE_assoc	1.7e-21	86.7	4
155864.PRJNA253471.EDL933_3483	SNARE_assoc	1.7e-21	86.7	3
198214.PRJNA310.SF2393	SNARE_assoc	1.7e-21	86.7	3
199310.PRJNA313.c2862	SNARE_assoc	1.7e-21	86.7	3
316385.PRJNA20079.ECDH10B_2479	SNARE_assoc	1.7e-21	86.7	3
316407.PRJNA16351.1799710	SNARE_assoc	1.7e-21	86.7	3
362663.PRJNA16235.ECP_2356	SNARE_assoc	1.7e-21	86.7	3
469008.PRJNA20713.ECD_02242	SNARE_assoc	1.7e-21	86.7	3
481805.PRJNA18083.EcolC_1335	SNARE_assoc	1.7e-21	86.7	3
511145.PRJNA225.b2317	SNARE_assoc	1.7e-21	86.7	3
1158294.PRJNA195815.JOMI01000007_gene256	SNARE_assoc	1.7e-21	86.7	4.3
1121315.PRJNA169799.ARES01000036_gene2001	SNARE_assoc	1.7e-21	86.7	12.9
1345697.PRJNA208285.M493_03540	SNARE_assoc	1.7e-21	86.7	10.3
1114922.PRJDB12.CIFAM_19_01780	SNARE_assoc	1.7e-21	86.7	4.8
86416.PRJNA80.Clopa_1258	SNARE_assoc	1.7e-21	86.7	4.5
1306990.PRJDB1072.BARG01000046_gene5533	SNARE_assoc	1.7e-21	86.7	4.9
403957.PRJNA230994.X953_05285	SNARE_assoc	1.7e-21	86.7	6.9
439235.PRJNA19449.Dalk_3002	SNARE_assoc	1.7e-21	86.6	6.3
240292.PRJNA10642.Ava_2364	SNARE_assoc	1.8e-21	86.6	2.8
1288826.PRJNA188242.MSNKSG1_15581	SNARE_assoc	1.8e-21	86.6	6.1
1122980.PRJDB571.BAJF01000008_gene910	SNARE_assoc	1.8e-21	86.6	2.3
232348.PRJNA46501.ADXL01000042_gene1613	SNARE_assoc	1.8e-21	86.6	8.2
43989.PRJNA20319.cce_3995	SNARE_assoc	1.8e-21	86.6	9.8
856854.PRJNA202056.L479_00084	SNARE_assoc	1.8e-21	86.6	11.4
1122925.PRJNA175158.KB895405_gene12	SNARE_assoc	1.8e-21	86.6	8.6
1303692.PRJNA192408.SFUL_3074	SNARE_assoc	1.8e-21	86.6	1.6
1179773.PRJEB28.BN6_83150	SNARE_assoc	1.8e-21	86.6	6.8
187410.PRJNA288.y1600	SNARE_assoc	1.8e-21	86.6	2.3
862969.PRJNA50421.SCI_0327	SNARE_assoc	1.8e-21	86.6	3.7
304371.PRJDA20361.MCP_0078	SNARE_assoc	1.8e-21	86.6	8.1
485913.PRJNA27943.Krac_7940	SNARE_assoc	1.8e-21	86.6	7.9
1221520.PRJNA172645.B738_14267	SNARE_assoc	1.8e-21	86.6	2.6
570967.PRJNA235022.JMLV01000001_gene2719	SNARE_assoc	1.8e-21	86.6	7.5
1158165.PRJNA178485.KB898877_gene1283	SNARE_assoc	1.8e-21	86.6	10.5
866895.PRJEA50647.HBHAL_2243	SNARE_assoc	1.8e-21	86.6	7.3
667015.PRJNA40055.Bacsa_1755	SNARE_assoc	1.8e-21	86.6	4.4
1232452.PRJDB533.BAIB02000016_gene2405	SNARE_assoc	1.8e-21	86.6	0.7
526986.PRJNA29683.bcere0022_16660	SNARE_assoc	1.8e-21	86.6	5.8
455632.PRJDA20085.SGR_6236	SNARE_assoc	1.8e-21	86.6	5.8
1397666.PRJNA217824.RS24_01836	SNARE_assoc	1.8e-21	86.6	12.2
1380390.PRJNA213778.JIAT01000003_gene5418	SNARE_assoc	1.8e-21	86.6	13.6
455632.PRJDA20085.SGR_4081	SNARE_assoc	1.8e-21	86.6	1.5
1150399.PRJNA188330.AQYK01000002_gene3266	SNARE_assoc	1.9e-21	86.6	4.6
1052684.PRJEA68665.PPM_3079	SNARE_assoc	1.9e-21	86.6	6.7
886882.PRJNA52019.PPSC2_c3273	SNARE_assoc	1.9e-21	86.6	6.7
68242.PRJNA238534.KL570037_gene6958	SNARE_assoc	1.9e-21	86.6	1.9
1121472.PRJNA169736.AQWN01000006_gene1739	SNARE_assoc	1.9e-21	86.6	15
1100721.PRJNA171294.ALKO01000018_gene1314	SNARE_assoc	1.9e-21	86.5	8.1
1288.PRJNA237847.BE24_01210	SNARE_assoc	1.9e-21	86.5	6.5
272562.PRJNA77.CA_C0677	SNARE_assoc	1.9e-21	86.5	2.4
701521.PRJNA42741.PECL_1716	SNARE_assoc	1.9e-21	86.5	3.8
675635.PRJNA40557.Psed_6526	SNARE_assoc	1.9e-21	86.5	5.4
1194165.PRJNA159261.CAJF01000040_gene1782	SNARE_assoc	1.9e-21	86.5	8
318464.PRJNA255540.IO99_17680	SNARE_assoc	1.9e-21	86.5	7.7
1401067.PRJNA219664.HMPREF0872_04165	SNARE_assoc	1.9e-21	86.5	8.7
768670.PRJNA49523.Calni_0116	SNARE_assoc	1.9e-21	86.5	8
1121378.PRJNA182400.KB899701_gene2143	SNARE_assoc	1.9e-21	86.5	1
640511.PRJNA37719.BC1002_5568	SNARE_assoc	1.9e-21	86.5	9
370438.PRJDA19023.PTH_1973	SNARE_assoc	2e-21	86.5	7.1
44251.PRJNA259665.PDUR_26050	SNARE_assoc	2e-21	86.5	12.2
1307437.PRJNA193579.J139_19943	SNARE_assoc	2e-21	86.5	8
69395.PRJNA247550.JQJN01000003_gene4611	SNARE_assoc	2e-21	86.5	10.8
315730.PRJNA13623.BcerKBAB4_0722	SNARE_assoc	2e-21	86.5	8.2
986075.PRJNA63105.CathTA2_1077	SNARE_assoc	2e-21	86.5	10.2
1052801.PRJNA192282.AQYM01000032_gene1162	SNARE_assoc	2e-21	86.5	4.5
97137.PRJNA176000.C821_00833	SNARE_assoc	2e-21	86.5	3.6
1234364.PRJNA175542.AMSF01000087_gene2795	SNARE_assoc	2e-21	86.5	5.4
79929.PRJNA40103.MTBMA_c06870	SNARE_assoc	2e-21	86.4	3.9
1536769.PRJNA258346.P40081_35650	SNARE_assoc	2e-21	86.4	9.2
1256989.PRJNA181045.HMPREF1564_1390	SNARE_assoc	2e-21	86.4	2.9
211110.PRJNA61585.gbs0662	SNARE_assoc	2e-21	86.4	6.2
1230341.PRJNA171727.MJ3_07823	SNARE_assoc	2e-21	86.4	12.1
710686.PRJNA60055.Mycsm_01692	SNARE_assoc	2e-21	86.4	5.5
1206743.PRJDB139.BAGM01000127_gene854	SNARE_assoc	2e-21	86.4	2.5
1461693.PRJNA196737.ATO10_14024	SNARE_assoc	2e-21	86.4	9.3
58344.PRJNA238534.JOEL01000003_gene1290	SNARE_assoc	2.1e-21	86.4	4.6
1968.PRJNA238534.JOEV01000004_gene3033	SNARE_assoc	2.1e-21	86.4	5.8
1200352.PRJNA168617.A606_05635	SNARE_assoc	2.1e-21	86.4	3.6
1122918.PRJNA185288.KB907255_gene2396	SNARE_assoc	2.1e-21	86.4	9.3
997346.PRJNA64725.HMPREF9374_0169	SNARE_assoc	2.1e-21	86.4	8.8
1395587.PRJNA217885.P364_0108545	SNARE_assoc	2.1e-21	86.4	14.3
1122182.PRJNA165405.KB903833_gene5457	SNARE_assoc	2.1e-21	86.4	8.2
1246995.PRJNA178199.AFR_29050	SNARE_assoc	2.1e-21	86.4	2.9
1157637.PRJNA169757.KB892091_gene5252	SNARE_assoc	2.1e-21	86.4	3.7
1157637.PRJNA169757.KB892095_gene2745	SNARE_assoc	2.1e-21	86.4	4.9
1321820.PRJNA198886.HMPREF1983_01256	SNARE_assoc	2.1e-21	86.4	3
1690.PRJNA239856.BPSG_0151	SNARE_assoc	2.1e-21	86.4	7
315749.PRJNA13624.Bcer98_1537	SNARE_assoc	2.1e-21	86.4	6.2
520999.PRJNA29297.PROVALCAL_03337	SNARE_assoc	2.1e-21	86.4	2.9
160660.PRJNA258228.Thpro_02697	SNARE_assoc	2.1e-21	86.4	4.8
998088.PRJNA63671.B565_3598	SNARE_assoc	2.1e-21	86.4	3.3
1449346.PRJNA234862.JQMO01000002_gene588	SNARE_assoc	2.2e-21	86.4	7.4
1178537.PRJNA162763.BA1_15096	SNARE_assoc	2.2e-21	86.3	11.2
1157640.PRJNA169746.AQWO01000022_gene1734	SNARE_assoc	2.2e-21	86.3	5
573.PRJNA253300.PMK1_03598	SNARE_assoc	2.2e-21	86.3	7
67281.PRJNA238534.JNZZ01000011_gene1029	SNARE_assoc	2.2e-21	86.3	1.5
498217.PRJNA28539.ETAE_0430	SNARE_assoc	2.2e-21	86.3	3.2
314260.PRJNA13509.PB2503_13169	SNARE_assoc	2.2e-21	86.3	8.4
1536775.PRJNA258345.H70737_28925	SNARE_assoc	2.2e-21	86.3	13.8
202.PRJNA241482.CR66_05605	SNARE_assoc	2.2e-21	86.3	4
547163.PRJEB5750.BN979_03042	SNARE_assoc	2.2e-21	86.3	6
871968.PRJNA61369.DESME_00490	SNARE_assoc	2.2e-21	86.3	7.7
31954.PRJNA239857.BPSP_0302	SNARE_assoc	2.2e-21	86.3	6.9
1110502.PRJNA76349.TMO_0678	SNARE_assoc	2.2e-21	86.3	4
1476973.PRJNA242133.JMMB01000007_gene1665	SNARE_assoc	2.2e-21	86.3	9.1
481743.PRJNA27777.GYMC10_5535	SNARE_assoc	2.2e-21	86.3	8.4
1236517.PRJDB605.BAKO01000001_gene2586	SNARE_assoc	2.2e-21	86.3	2.6
1169161.PRJNA175195.KB897715_gene5559	SNARE_assoc	2.3e-21	86.3	0.9
1121099.PRJDB582.BAJO01000028_gene1651	SNARE_assoc	2.3e-21	86.3	3.9
323261.PRJNA13993.Noc_1842	SNARE_assoc	2.3e-21	86.3	11.5
743974.PRJNA46467.MBO_08452	SNARE_assoc	2.3e-21	86.3	4.1
386043.PRJNA13443.lwe1889	SNARE_assoc	2.3e-21	86.3	7.1
1345023.PRJNA208114.M467_10105	SNARE_assoc	2.3e-21	86.3	11.2
1123252.PRJNA165431.ATZF01000005_gene4023	SNARE_assoc	2.3e-21	86.3	3.9
290338.PRJNA12716.CKO_00469	SNARE_assoc	2.3e-21	86.3	3.2
558884.PRJNA260478.JRGM01000175_gene1709	SNARE_assoc	2.3e-21	86.3	4.1
1476876.PRJNA238534.JOJO01000012_gene4185	SNARE_assoc	2.3e-21	86.3	1.1
411903.PRJNA18167.COLAER_01715	SNARE_assoc	2.3e-21	86.3	5.6
466088.PRJNA240652.CL42_15950	SNARE_assoc	2.3e-21	86.3	5.2
639030.PRJNA205960.JHVA01000001_gene325	SNARE_assoc	2.3e-21	86.2	4.4
38312.PRJNA238534.JOAA01000011_gene6344	SNARE_assoc	2.3e-21	86.2	4.5
391600.PRJNA19287.ABRU01000008_gene2810	SNARE_assoc	2.3e-21	86.2	9
1422.PRJNA252422.GT94_10200	SNARE_assoc	2.3e-21	86.2	6.1
748727.PRJNA13492.CLJU_c01910	SNARE_assoc	2.3e-21	86.2	3
1122216.PRJNA185642.AUHW01000015_gene1993	SNARE_assoc	2.4e-21	86.2	8.6
369723.PRJNA16342.Strop_2092	SNARE_assoc	2.4e-21	86.2	7.5
1268635.PRJNA183980.Loa_02579	SNARE_assoc	2.4e-21	86.2	8.5
1262449.PRJNA182388.CP6013_1817	SNARE_assoc	2.4e-21	86.2	4.3
457427.PRJNA33605.SSOG_04772	SNARE_assoc	2.4e-21	86.2	0.5
1177117.PRJNA89433.AJTS01000038_gene20	SNARE_assoc	2.4e-21	86.2	8.5
1055815.PRJNA228384.AYYA01000068_gene1604	SNARE_assoc	2.4e-21	86.2	1.3
1141663.PRJNA82575.OOC_18767	SNARE_assoc	2.4e-21	86.2	6
585543.PRJNA38355.HMPREF0969_00525	SNARE_assoc	2.4e-21	86.2	2.9
1243662.PRJEB622.CBVJ010000103_gene3767	SNARE_assoc	2.4e-21	86.2	7.6
1422.PRJNA252422.GT94_09735	SNARE_assoc	2.5e-21	86.2	9.3
649747.PRJNA38313.HMPREF0083_03932	SNARE_assoc	2.5e-21	86.2	6.3
754331.PRJNA59763.AEME01000001_gene1142	SNARE_assoc	2.5e-21	86.2	4
566551.PRJNA30753.HMPREF0201_03208	SNARE_assoc	2.5e-21	86.2	3.7
527004.PRJNA29767.yrohd0001_24890	SNARE_assoc	2.5e-21	86.2	2.2
266117.PRJNA10670.Rxyl_0514	SNARE_assoc	2.5e-21	86.1	10.4
1400524.PRJNA219140.KL370779_gene551	SNARE_assoc	2.5e-21	86.1	8.3
1536770.PRJNA258347.R50345_29285	SNARE_assoc	2.5e-21	86.1	13.4
1178482.PRJNA214306.BJB45_04510	SNARE_assoc	2.5e-21	86.1	7.9
1236509.PRJDB597.BAKG01000018_gene1184	SNARE_assoc	2.5e-21	86.1	4.8
317655.PRJNA13907.Sala_0260	SNARE_assoc	2.5e-21	86.1	5.7
216594.PRJNA16725.MMAR_3541	SNARE_assoc	2.5e-21	86.1	5.3
443255.PRJNA42475.SCLAV_0573	SNARE_assoc	2.5e-21	86.1	6
1041930.PRJNA73221.Mtc_0599	SNARE_assoc	2.5e-21	86.1	7.1
529507.PRJNA12624.PMI1788	SNARE_assoc	2.5e-21	86.1	3
1123307.PRJNA165443.KB904371_gene1436	SNARE_assoc	2.5e-21	86.1	3.2
1217710.PRJNA183307.F969_02783	SNARE_assoc	2.5e-21	86.1	5.4
66377.PRJNA238534.JOBH01000010_gene6440	SNARE_assoc	2.6e-21	86.1	0.9
588581.PRJNA33587.Cpap_1649	SNARE_assoc	2.6e-21	86.1	6.3
1156844.PRJNA169744.KB891814_gene6811	SNARE_assoc	2.6e-21	86.1	5.6
84588.PRJNA61581.SYNW2392	SNARE_assoc	2.6e-21	86.1	4.8
1341646.PRJEB4006.CBMO010000080_gene301	SNARE_assoc	2.6e-21	86.1	6.2
1227739.PRJNA234054.Hsw_3667	SNARE_assoc	2.6e-21	86.1	3.1
1235815.PRJDB563.BAIX01000056_gene2360	SNARE_assoc	2.6e-21	86.1	1.3
1352941.PRJNA210149.M877_16945	SNARE_assoc	2.6e-21	86.1	1.6
40571.PRJNA238534.JOEA01000003_gene3728	SNARE_assoc	2.6e-21	86.1	6.6
1173062.PRJNA158435.HADU_15142	SNARE_assoc	2.6e-21	86.1	6.2
391037.PRJNA17109.Sare_4669	SNARE_assoc	2.6e-21	86.1	11.1
666684.PRJNA47055.AfiDRAFT_1043	SNARE_assoc	2.7e-21	86.1	9.1
562983.PRJNA38783.HMPREF0433_00751	SNARE_assoc	2.7e-21	86	8.6
1214914.PRJNA171285.JH806609_gene695	SNARE_assoc	2.7e-21	86	8.6
1158182.PRJNA176947.KB905025_gene324	SNARE_assoc	2.7e-21	86	10.8
1046724.PRJNA165567.KB889931_gene1241	SNARE_assoc	2.7e-21	86	12.6
1236974.PRJDB672.JCM10914_2384	SNARE_assoc	2.7e-21	86	6.6
1307436.PRJNA193594.PBF_17869	SNARE_assoc	2.7e-21	86	6.3
396513.PRJEA34811.SCA_1961	SNARE_assoc	2.7e-21	86	5.3
265729.PRJNA252001.GS18_0218780	SNARE_assoc	2.7e-21	86	8.9
1298862.PRJNA190819.AUEO01000024_gene2378	SNARE_assoc	2.7e-21	86	9.9
1179226.PRJNA162453.AJXO01000025_gene122	SNARE_assoc	2.7e-21	86	5.9
1122915.PRJNA185611.AUGY01000001_gene7186	SNARE_assoc	2.8e-21	86	13
1449335.PRJNA234910.JQLG01000004_gene482	SNARE_assoc	2.8e-21	86	4.2
443144.PRJNA20729.GM21_1515	SNARE_assoc	2.8e-21	86	6
717606.PRJNA49287.PaecuDRAFT_2926	SNARE_assoc	2.8e-21	86	9.3
1944.PRJNA238534.JOAZ01000022_gene3173	SNARE_assoc	2.8e-21	86	1.5
316057.PRJNA15749.RPD_2135	SNARE_assoc	2.8e-21	86	6.7
443144.PRJNA20729.GM21_0474	SNARE_assoc	2.8e-21	86	9.4
1121101.PRJNA170350.HMPREF1532_02939	SNARE_assoc	2.8e-21	86	6.7
314275.PRJNA13374.MADE_1009060	SNARE_assoc	2.8e-21	86	7.4
1408890.PRJNA223271.Q27BPR15_14630	SNARE_assoc	2.9e-21	86	10.6
1140.PRJNA10645.Synpcc7942_0619	SNARE_assoc	2.9e-21	85.9	1.9
269084.PRJNA13282.syc0905_c	SNARE_assoc	2.9e-21	85.9	1.9
1120958.PRJNA188801.AULD01000006_gene140	SNARE_assoc	2.9e-21	85.9	7.7
1155714.PRJNA169751.KB891993_gene5890	SNARE_assoc	2.9e-21	85.9	5.6
2055.PRJNA238534.JNXA01000008_gene1482	SNARE_assoc	2.9e-21	85.9	5.9
67315.PRJNA238534.JOBD01000001_gene951	SNARE_assoc	2.9e-21	85.9	5.5
1121920.PRJNA185357.AUAU01000001_gene2209	SNARE_assoc	2.9e-21	85.9	8.8
1121931.PRJNA185622.AUHG01000016_gene1096	SNARE_assoc	2.9e-21	85.9	8.8
469595.PRJNA32453.CSAG_01047	SNARE_assoc	3e-21	85.9	7.4
1385369.PRJNA214805.N825_11360	SNARE_assoc	3e-21	85.9	5.9
465515.PRJNA20655.Mlut_22210	SNARE_assoc	3e-21	85.9	7.7
1227349.PRJNA173825.C170_04048	SNARE_assoc	3e-21	85.9	12.6
1121877.PRJNA221038.JQKF01000001_gene1375	SNARE_assoc	3e-21	85.9	5
1122915.PRJNA185611.AUGY01000034_gene987	SNARE_assoc	3e-21	85.9	7.2
1121441.PRJNA185579.AUCX01000013_gene1856	SNARE_assoc	3e-21	85.9	5.9
1112209.PRJNA76621.AHVZ01000019_gene1180	SNARE_assoc	3e-21	85.9	2.1
1122611.PRJNA165411.KB903940_gene1870	SNARE_assoc	3e-21	85.9	6.5
1079986.PRJNA72673.JH164852_gene283	SNARE_assoc	3e-21	85.9	5.2
386456.PRJNA245621.JQKN01000001_gene1849	SNARE_assoc	3e-21	85.9	2.9
935837.PRJNA202365.JAEK01000012_gene374	SNARE_assoc	3.1e-21	85.9	8.7
1196029.PRJNA167765.ALIM01000023_gene189	SNARE_assoc	3.1e-21	85.9	6.8
1463858.PRJNA238534.JOHR01000035_gene2935	SNARE_assoc	3.1e-21	85.9	7.5
1274524.PRJNA184376.BSONL12_14544	SNARE_assoc	3.1e-21	85.9	4.9
1354303.PRJNA210528.M917_2526	SNARE_assoc	3.1e-21	85.9	8.5
213554.PRJNA248383.FF32_08970	SNARE_assoc	3.1e-21	85.9	7.3
999141.PRJNA67453.GME_14735	SNARE_assoc	3.1e-21	85.9	7.3
652017.PRJNA238302.BG28_04410	SNARE_assoc	3.1e-21	85.9	7.1
1200557.PRJNA223479.JHWV01000021_gene734	SNARE_assoc	3.1e-21	85.8	8.6
270374.PRJNA18955.MELB17_23270	SNARE_assoc	3.1e-21	85.8	12.3
406817.PRJNA13400.XNC1_3165	SNARE_assoc	3.1e-21	85.8	2.4
1068980.PRJNA82633.ARVW01000001_gene3423	SNARE_assoc	3.1e-21	85.8	4.6
1249634.PRJNA178957.D781_3130	SNARE_assoc	3.1e-21	85.8	3
1265846.PRJNA182535.PROCOU_07628	SNARE_assoc	3.2e-21	85.8	2.6
527002.PRJNA29741.yaldo0001_22680	SNARE_assoc	3.2e-21	85.8	2.8
1344012.PRJNA207548.ATMI01000002_gene1376	SNARE_assoc	3.2e-21	85.8	6.1
411479.PRJNA18195.BACUNI_02144	SNARE_assoc	3.2e-21	85.8	3.1
103690.PRJNA244.17134231	SNARE_assoc	3.2e-21	85.8	3
1301100.PRJEB1853.HG529284_gene7067	SNARE_assoc	3.2e-21	85.8	5.2
345341.PRJNA38053.KUTG_05362	SNARE_assoc	3.2e-21	85.8	3.4
1122918.PRJNA185288.KB907278_gene4021	SNARE_assoc	3.2e-21	85.8	8.8
243277.PRJNA36.VC_1723	SNARE_assoc	3.2e-21	85.8	6.9
345073.PRJNA32853.VC395_1840	SNARE_assoc	3.2e-21	85.8	6.9
1265819.PRJNA182538.PGRAN_11686	SNARE_assoc	3.2e-21	85.8	2.7
1497679.PRJNA246330.EP56_10590	SNARE_assoc	3.2e-21	85.8	2.7
717774.PRJNA51765.Marme_3846	SNARE_assoc	3.2e-21	85.8	8.8
332101.PRJNA243411.JIBU02000008_gene499	SNARE_assoc	3.2e-21	85.8	4
742725.PRJNA46373.HMPREF9450_01019	SNARE_assoc	3.2e-21	85.8	3.4
500637.PRJNA28651.PROVRUST_07811	SNARE_assoc	3.2e-21	85.8	4.8
1229203.PRJNA174161.KI301992_gene2714	SNARE_assoc	3.2e-21	85.8	4.2
1122203.PRJNA185640.ATVM01000014_gene1089	SNARE_assoc	3.2e-21	85.8	0.2
1265845.PRJNA182537.PWEIH_09713	SNARE_assoc	3.3e-21	85.8	2.6
38312.PRJNA238534.JOAA01000003_gene1143	SNARE_assoc	3.3e-21	85.8	7.7
35703.PRJNA244491.DQ02_11275	SNARE_assoc	3.3e-21	85.8	3.3
575605.PRJNA38645.ACQN01000018_gene310	SNARE_assoc	3.3e-21	85.8	4.2
575606.PRJNA37953.HMPREF0525_00170	SNARE_assoc	3.3e-21	85.8	4.2
545243.PRJDB38.BAEV01000060_gene305	SNARE_assoc	3.3e-21	85.8	5
525263.PRJNA31447.HMPREF0298_1580	SNARE_assoc	3.3e-21	85.8	8.6
1380356.PRJNA213793.JNIK01000001_gene2155	SNARE_assoc	3.3e-21	85.8	7.7
1085028.PRJNA70851.J07HX64_02920	SNARE_assoc	3.3e-21	85.8	3
208444.PRJNA238534.JNYY01000018_gene347	SNARE_assoc	3.3e-21	85.8	3.6
1121428.PRJEB578.DESHY_110223___1	SNARE_assoc	3.3e-21	85.8	7.5
67267.PRJNA238534.JNXT01000023_gene4345	SNARE_assoc	3.3e-21	85.7	5.6
928724.PRJNA63505.SacglDRAFT_02706	SNARE_assoc	3.3e-21	85.7	5.6
1286170.PRJNA187030.RORB6_08570	SNARE_assoc	3.3e-21	85.7	9
1169161.PRJNA175195.KB897758_gene6127	SNARE_assoc	3.3e-21	85.7	5
411901.PRJNA18163.BACCAC_02069	SNARE_assoc	3.3e-21	85.7	4.9
138119.PRJNA16639.DSY1173	SNARE_assoc	3.3e-21	85.7	6.6
1355368.PRJNA235195.JART01000025_gene250	SNARE_assoc	3.4e-21	85.7	5.9
642227.PRJNA252994.HA49_19855	SNARE_assoc	3.4e-21	85.7	7.1
1464048.PRJNA238534.JNZS01000022_gene2515	SNARE_assoc	3.4e-21	85.7	7.9
866895.PRJEA50647.HBHAL_2450	SNARE_assoc	3.4e-21	85.7	12.1
1440052.PRJNA232181.EAKF1_ch3656	SNARE_assoc	3.4e-21	85.7	3.2
502347.PRJNA28851.ESCAB7627_1550	SNARE_assoc	3.4e-21	85.7	3.2
1110697.PRJDB6.NCAST_06_00160	SNARE_assoc	3.4e-21	85.7	4.4
490759.PRJNA170720.MRBBS_0143	SNARE_assoc	3.4e-21	85.7	12.6
1169161.PRJNA175195.KB897723_gene4675	SNARE_assoc	3.4e-21	85.7	3.7
1395513.PRJNA217761.P343_03870	SNARE_assoc	3.5e-21	85.7	4.1
1298607.PRJDB883.JCM18902_1848	SNARE_assoc	3.5e-21	85.7	8.4
653045.PRJNA43031.Strvi_3469	SNARE_assoc	3.5e-21	85.7	5.6
1121938.PRJNA188908.AUDY01000002_gene444	SNARE_assoc	3.5e-21	85.7	11.1
326423.PRJNA13403.RBAM_024020	SNARE_assoc	3.5e-21	85.7	7.8
1105031.PRJNA78561.HMPREF1141_1584	SNARE_assoc	3.5e-21	85.7	4.6
1205683.PRJEB119.CAKR01000010_gene3539	SNARE_assoc	3.5e-21	85.7	2.1
243265.PRJNA61593.plu3172	SNARE_assoc	3.5e-21	85.7	4
715451.PRJNA59947.ambt_06820	SNARE_assoc	3.5e-21	85.7	7.7
941824.PRJEA61471.TCEL_02005	SNARE_assoc	3.5e-21	85.7	7
68219.PRJNA238534.JNXI01000003_gene4883	SNARE_assoc	3.5e-21	85.7	5.2
1136417.PRJNA169836.AZWE01000008_gene2288	SNARE_assoc	3.5e-21	85.7	6.8
1122194.PRJNA185639.AUHU01000009_gene3275	SNARE_assoc	3.5e-21	85.7	10.4
103733.PRJNA238534.JNYO01000004_gene7622	SNARE_assoc	3.5e-21	85.7	6.2
575588.PRJNA38343.ACPN01000095_gene370	SNARE_assoc	3.5e-21	85.7	5
1206730.PRJDB126.BAGA01000139_gene3307	SNARE_assoc	3.5e-21	85.7	3.8
1380394.PRJNA213782.JADL01000006_gene5311	SNARE_assoc	3.5e-21	85.7	10.9
1397284.PRJNA226207.AYMN01000029_gene3470	SNARE_assoc	3.5e-21	85.7	2.6
102129.PRJNA43137.Lepto7375DRAFT_2579	SNARE_assoc	3.6e-21	85.7	9.8
985665.PRJNA67295.HPL003_15120	SNARE_assoc	3.6e-21	85.6	8.3
211165.PRJNA104961.AJLN01000017_gene2104	SNARE_assoc	3.6e-21	85.6	13.2
351627.PRJNA13466.Csac_1457	SNARE_assoc	3.6e-21	85.6	7.7
67281.PRJNA238534.JNZZ01000015_gene6558	SNARE_assoc	3.6e-21	85.6	5.7
35703.PRJNA244491.DQ02_08125	SNARE_assoc	3.6e-21	85.6	4.6
1440053.PRJNA238534.JOEI01000015_gene5538	SNARE_assoc	3.6e-21	85.6	8.5
1530186.PRJNA257272.JQEY01000001_gene1138	SNARE_assoc	3.6e-21	85.6	6.6
1382306.PRJNA214300.JNIM01000001_gene1400	SNARE_assoc	3.6e-21	85.6	5
287752.PRJNA13607.SI859A1_02365	SNARE_assoc	3.6e-21	85.6	5.7
1440052.PRJNA232181.EAKF1_ch4300c	SNARE_assoc	3.6e-21	85.6	6.4
1114922.PRJDB12.CIFAM_02_00590	SNARE_assoc	3.6e-21	85.6	3.8
1115515.PRJDB17.EV102420_07_01140	SNARE_assoc	3.6e-21	85.6	3.2
47763.PRJNA238534.JNZA01000020_gene2228	SNARE_assoc	3.6e-21	85.6	0.7
411154.PRJEA19061.GFO_0829	SNARE_assoc	3.6e-21	85.6	10.9
637910.PRJEA34685.ROD_47921	SNARE_assoc	3.6e-21	85.6	4.7
913848.PRJNA59837.AELK01000174_gene2002	SNARE_assoc	3.7e-21	85.6	4.6
997346.PRJNA64725.HMPREF9374_0887	SNARE_assoc	3.7e-21	85.6	6.3
1124991.PRJNA78681.MU9_2577	SNARE_assoc	3.7e-21	85.6	5.2
1114972.PRJNA165045.AKZK01000033_gene440	SNARE_assoc	3.7e-21	85.6	4.9
1385519.PRJNA214594.N801_10325	SNARE_assoc	3.7e-21	85.6	2.3
1489678.PRJNA244453.RDMS_11265	SNARE_assoc	3.7e-21	85.6	1.8
1255043.PRJNA178382.TVNIR_1168	SNARE_assoc	3.8e-21	85.6	6.1
1405.PRJNA243594.DJ93_3611	SNARE_assoc	3.8e-21	85.6	13.9
1471521.PRJNA239873.JFNT01000225_gene598	SNARE_assoc	3.8e-21	85.6	2.5
391592.PRJNA19293.CMTB2_00659	SNARE_assoc	3.8e-21	85.6	3
1471493.PRJNA239872.JFMR01000114_gene506	SNARE_assoc	3.8e-21	85.6	8
1265820.PRJNA182536.PCORN_18004	SNARE_assoc	3.8e-21	85.6	2.7
1288826.PRJNA188242.MSNKSG1_15487	SNARE_assoc	3.8e-21	85.6	13.5
1215915.PRJEB218.BN193_09865	SNARE_assoc	3.8e-21	85.6	3.7
1443113.PRJNA233451.LC20_03730	SNARE_assoc	3.8e-21	85.5	2.5
349968.PRJNA16104.yberc0001_27440	SNARE_assoc	3.8e-21	85.5	2.5
1123036.PRJNA188885.KI519480_gene712	SNARE_assoc	3.9e-21	85.5	7.1
1460640.PRJDB1618.JCM19046_2090	SNARE_assoc	3.9e-21	85.5	5.9
349966.PRJNA243534.DJ58_2210	SNARE_assoc	3.9e-21	85.5	2.5
65393.PRJNA20479.PCC7424_0620	SNARE_assoc	3.9e-21	85.5	8.8
591167.PRJNA33771.Sfla_3458	SNARE_assoc	3.9e-21	85.5	1.4
1121366.PRJNA169769.KB892461_gene1270	SNARE_assoc	3.9e-21	85.5	5.3
1536773.PRJNA258352.R70331_21730	SNARE_assoc	3.9e-21	85.5	5.6
234831.PRJNA39311.PSM_B0282	SNARE_assoc	3.9e-21	85.5	7.8
591159.PRJNA33607.ACEZ01000146_gene1511	SNARE_assoc	3.9e-21	85.5	3
61647.PRJNA260760.LG71_11665	SNARE_assoc	3.9e-21	85.5	3.2
1121028.PRJNA169815.ARQE01000006_gene4349	SNARE_assoc	3.9e-21	85.5	6.7
284031.PRJNA238534.JNXD01000028_gene1629	SNARE_assoc	3.9e-21	85.5	4.9
313596.PRJNA13461.RB2501_03350	SNARE_assoc	4e-21	85.5	12.8
1033734.PRJEA70827.CAET01000010_gene1801	SNARE_assoc	4e-21	85.5	4.6
1121468.PRJNA185537.AUBR01000058_gene884	SNARE_assoc	4e-21	85.5	10.5
67373.PRJNA238534.JOBF01000006_gene2533	SNARE_assoc	4e-21	85.5	2.2
1370125.PRJNA213255.AUWT01000013_gene1901	SNARE_assoc	4e-21	85.5	4.7
1123258.PRJNA182439.AQXZ01000018_gene1070	SNARE_assoc	4e-21	85.5	4.5
306281.PRJNA104967.AJLK01000106_gene2308	SNARE_assoc	4e-21	85.5	2.2
1444314.PRJNA233560.JFHX01000091_gene4768	SNARE_assoc	4e-21	85.5	8.4
218140.PRJNA239858.BPSY_1323	SNARE_assoc	4e-21	85.5	3.1
1266908.PRJNA183020.AQPB01000055_gene1882	SNARE_assoc	4e-21	85.5	10.8
1159488.PRJEA88899.SEQMU2_01160	SNARE_assoc	4.1e-21	85.5	6.2
748449.PRJNA46811.Halha_1176	SNARE_assoc	4.1e-21	85.5	4.5
383372.PRJNA13462.Rcas_3139	SNARE_assoc	4.1e-21	85.5	6.9
1449343.PRJNA235042.JQLQ01000002_gene781	SNARE_assoc	4.1e-21	85.5	4.6
1172181.PRJNA187949.KB911727_gene4955	SNARE_assoc	4.1e-21	85.5	5.9
1121363.PRJNA165249.KB902181_gene2283	SNARE_assoc	4.1e-21	85.5	6.9
1185325.PRJNA163365.A11Y_89298	SNARE_assoc	4.1e-21	85.5	8.5
1449355.PRJNA234789.JQNR01000005_gene5802	SNARE_assoc	4.1e-21	85.5	5.3
1288083.PRJNA187955.AUKR01000007_gene3307	SNARE_assoc	4.1e-21	85.4	14.1
334413.PRJDA18981.FMG_1357	SNARE_assoc	4.1e-21	85.4	0.5
1150398.PRJNA175161.JIBJ01000006_gene3615	SNARE_assoc	4.1e-21	85.4	4.3
1077975.PRJDA71851.GORBP_071_00350	SNARE_assoc	4.2e-21	85.4	12.7
272562.PRJNA77.CA_C2655	SNARE_assoc	4.2e-21	85.4	2.9
1255043.PRJNA178382.TVNIR_1711	SNARE_assoc	4.2e-21	85.4	13
1027292.PRJNA64749.HMPREF9372_2509	SNARE_assoc	4.2e-21	85.4	5.5
100226.PRJNA57801.SCO1323	SNARE_assoc	4.2e-21	85.4	5.3
1303692.PRJNA192408.SFUL_847	SNARE_assoc	4.3e-21	85.4	5.7
1405.PRJNA243593.DJ92_3752	SNARE_assoc	4.3e-21	85.4	12.6
861450.PRJNA50397.HMPREF0080_01680	SNARE_assoc	4.3e-21	85.4	11.1
1156844.PRJNA169744.KB891851_gene4180	SNARE_assoc	4.3e-21	85.4	9.7
278963.PRJNA190839.ATWD01000002_gene954	SNARE_assoc	4.3e-21	85.4	3.3
795955.PRJNA68173.AFRW01000076_gene138	SNARE_assoc	4.3e-21	85.4	8.8
1121438.PRJNA221039.JNJA01000007_gene1645	SNARE_assoc	4.3e-21	85.4	6.4
561180.PRJNA30751.BIFGAL_03418	SNARE_assoc	4.3e-21	85.4	6.3
1944.PRJNA238534.JOAZ01000008_gene889	SNARE_assoc	4.4e-21	85.4	6.7
1166948.PRJNA257241.JPZL01000001_gene2692	SNARE_assoc	4.4e-21	85.4	9.1
1206723.PRJDB119.BAFP01000139_gene5681	SNARE_assoc	4.4e-21	85.4	2.8
350058.PRJNA15761.Mvan_1181	SNARE_assoc	4.4e-21	85.4	5.9
1185325.PRJNA163365.A11Y_139543	SNARE_assoc	4.4e-21	85.4	4.6
1894.PRJNA238534.JOER01000004_gene2474	SNARE_assoc	4.4e-21	85.3	7.2
1122182.PRJNA165405.KB903825_gene619	SNARE_assoc	4.4e-21	85.3	5.8
1028307.PRJNA66537.EAE_21615	SNARE_assoc	4.4e-21	85.3	7.9
1127134.PRJEA79001.NOCYR_2639	SNARE_assoc	4.4e-21	85.3	3.9
1144341.PRJNA83107.PMI39_01112	SNARE_assoc	4.4e-21	85.3	6.7
911124.PRJNA59665.AELS01000002_gene625	SNARE_assoc	4.4e-21	85.3	3.7
1121267.PRJNA221001.JHZL01000025_gene1403	SNARE_assoc	4.5e-21	85.3	3.4
1449063.PRJNA234963.JMLS01000014_gene1620	SNARE_assoc	4.5e-21	85.3	9.3
1177594.PRJEB4762.MIC448_20014	SNARE_assoc	4.5e-21	85.3	5.6
1332071.PRJNA202230.L581_3299	SNARE_assoc	4.5e-21	85.3	3
1120925.PRJNA183279.F941_02335	SNARE_assoc	4.5e-21	85.3	6
1211035.PRJNA239540.CD30_04075	SNARE_assoc	4.5e-21	85.3	6.1
1380353.PRJNA213790.KK211087_gene1428	SNARE_assoc	4.5e-21	85.3	5.5
1137269.PRJNA169791.AZWL01000015_gene659	SNARE_assoc	4.5e-21	85.3	6.2
394935.PRJNA253350.JRFR01000010_gene2786	SNARE_assoc	4.6e-21	85.3	6.1
1524467.PRJNA255826.IV04_06115	SNARE_assoc	4.6e-21	85.3	2.7
1227276.PRJNA173942.HMPREF9148_02627	SNARE_assoc	4.6e-21	85.3	1.3
1121924.PRJNA195790.ATWH01000002_gene3961	SNARE_assoc	4.6e-21	85.3	8.9
1110697.PRJDB6.NCAST_06_00150	SNARE_assoc	4.6e-21	85.3	1.9
1217714.PRJNA183313.F975_02822	SNARE_assoc	4.6e-21	85.3	5.3
525365.PRJNA31505.HMPREF0548_0992	SNARE_assoc	4.6e-21	85.3	3.3
675635.PRJNA40557.Psed_1522	SNARE_assoc	4.6e-21	85.3	11.1
1111735.PRJNA165429.ATZE01000001_gene938	SNARE_assoc	4.6e-21	85.3	10.3
226186.PRJNA399.BT_4639	SNARE_assoc	4.6e-21	85.3	5.7
1133849.PRJNA81085.O3I_040170	SNARE_assoc	4.6e-21	85.3	2.6
768706.PRJNA66191.Desor_2919	SNARE_assoc	4.7e-21	85.3	3.7
585529.PRJNA34587.HMPREF0291_11599	SNARE_assoc	4.7e-21	85.3	5.8
1469245.PRJNA238168.JFBG01000023_gene1270	SNARE_assoc	4.7e-21	85.3	14.3
1111729.PRJNA163049.ATYV01000013_gene1593	SNARE_assoc	4.7e-21	85.3	8.6
1230343.PRJNA174470.CANP01000023_gene1635	SNARE_assoc	4.7e-21	85.3	9.7
1212545.PRJNA170960.SARL_00670	SNARE_assoc	4.7e-21	85.3	9.3
1274524.PRJNA184376.BSONL12_04244	SNARE_assoc	4.7e-21	85.3	9
1463855.PRJNA238534.JOHV01000006_gene4997	SNARE_assoc	4.7e-21	85.2	5.1
1316932.PRJNA196475.MHH_c23580	SNARE_assoc	4.7e-21	85.2	3.5
669262.PRJNA40173.COK_0872	SNARE_assoc	4.7e-21	85.2	3.5
1295642.PRJNA189971.H839_02621	SNARE_assoc	4.7e-21	85.2	10.6
44252.PRJNA243589.DJ90_6606	SNARE_assoc	4.7e-21	85.2	10.1
326298.PRJNA13019.Suden_1806	SNARE_assoc	4.8e-21	85.2	5.9
335284.PRJNA13920.Pcryo_0977	SNARE_assoc	4.8e-21	85.2	8
1406822.PRJNA222260.AXSZ01000024_gene2095	SNARE_assoc	4.8e-21	85.2	5
675815.PRJNA40489.VOA_002129	SNARE_assoc	4.8e-21	85.2	8
1068978.PRJNA173670.AMETH_4733	SNARE_assoc	4.8e-21	85.2	4.1
463191.PRJNA28555.SSEG_05423	SNARE_assoc	4.8e-21	85.2	6.2
259536.PRJNA9633.Psyc_1392	SNARE_assoc	4.8e-21	85.2	7.9
1158762.PRJNA176573.KB898046_gene561	SNARE_assoc	4.8e-21	85.2	11
634956.PRJNA40781.Geoth_3149	SNARE_assoc	4.9e-21	85.2	10.9
1528098.PRJNA256465.NOVO_00895	SNARE_assoc	4.9e-21	85.2	7.3
574376.PRJNA252652.BAMA_19045	SNARE_assoc	4.9e-21	85.2	5.5
1499683.PRJEB6474.CCFF01000015_gene3330	SNARE_assoc	4.9e-21	85.2	4.1
290338.PRJNA12716.CKO_04497	SNARE_assoc	5e-21	85.2	4.8
1120998.PRJNA195753.AUFC01000002_gene2853	SNARE_assoc	5e-21	85.2	7.4
59505.PRJNA247940.FB03_07330	SNARE_assoc	5e-21	85.2	4.3
883067.PRJNA52093.HMPREF9237_00283	SNARE_assoc	5e-21	85.2	4.3
1536775.PRJNA258345.H70737_22290	SNARE_assoc	5e-21	85.2	5.6
1041146.PRJNA165333.ATZB01000032_gene442	SNARE_assoc	5e-21	85.2	7.6
358823.PRJNA242835.DF19_03035	SNARE_assoc	5e-21	85.2	5.7
349965.PRJNA16107.yinte0001_8030	SNARE_assoc	5e-21	85.2	2.8
1298608.PRJDB884.JCM18900_11677	SNARE_assoc	5.1e-21	85.2	8.6
426716.PRJNA238534.JOAJ01000010_gene6247	SNARE_assoc	5.1e-21	85.2	4.4
1002368.PRJNA65133.HMPREF0880_04550	SNARE_assoc	5.1e-21	85.2	3.7
1415166.PRJNA225667.NONO_c72520	SNARE_assoc	5.1e-21	85.1	2.6
571.PRJNA253752.HR38_16420	SNARE_assoc	5.1e-21	85.1	9.3
316067.PRJNA16263.Geob_0912	SNARE_assoc	5.1e-21	85.1	3.5
1205680.PRJEB111.CAKO01000040_gene654	SNARE_assoc	5.1e-21	85.1	11.3
1206729.PRJDB125.BAFZ01000119_gene2791	SNARE_assoc	5.1e-21	85.1	2
315730.PRJNA13623.BcerKBAB4_1038	SNARE_assoc	5.1e-21	85.1	14.3
1223410.PRJNA258116.KN050846_gene1903	SNARE_assoc	5.1e-21	85.1	9.6
1229204.PRJNA174163.AMYY01000009_gene1931	SNARE_assoc	5.1e-21	85.1	8.3
1280001.PRJDB721.BAOA01000060_gene2333	SNARE_assoc	5.1e-21	85.1	7.4
33898.PRJNA259693.JRHJ01000001_gene814	SNARE_assoc	5.1e-21	85.1	2.1
570268.PRJNA178039.ANBB01000050_gene4036	SNARE_assoc	5.1e-21	85.1	3.7
155515.PRJNA217951.JP36_02110	SNARE_assoc	5.2e-21	85.1	7.5
1401078.PRJNA219677.HMPREF2140_04545	SNARE_assoc	5.2e-21	85.1	4.4
1405499.PRJNA221525.AXDL01000112_gene1132	SNARE_assoc	5.2e-21	85.1	5.4
738.PRJNA258333.JT17_00985	SNARE_assoc	5.2e-21	85.1	5.2
404380.PRJNA17707.Gbem_0458	SNARE_assoc	5.2e-21	85.1	9
59926.PRJNA246696.EV02_1271	SNARE_assoc	5.2e-21	85.1	7.9
997884.PRJNA64823.HMPREF1068_02124	SNARE_assoc	5.3e-21	85.1	4
866895.PRJEA50647.HBHAL_2552	SNARE_assoc	5.3e-21	85.1	3.6
1305836.PRJNA195884.AXVE01000011_gene790	SNARE_assoc	5.3e-21	85.1	3.6
553174.PRJNA31383.HMPREF0659_A6663	SNARE_assoc	5.3e-21	85.1	1.2
406818.PRJNA13399.XBJ1_2964	SNARE_assoc	5.3e-21	85.1	2.4
40373.PRJNA183329.F991_00883	SNARE_assoc	5.3e-21	85.1	5.7
1115512.PRJDB14.EH105704_14_00470	SNARE_assoc	5.3e-21	85.1	4.5
1335757.PRJNA203688.SPICUR_05735	SNARE_assoc	5.4e-21	85.1	8.6
113355.PRJNA62511.CM001775_gene2891	SNARE_assoc	5.4e-21	85.1	6.7
1415779.PRJNA225849.JOMH01000001_gene2623	SNARE_assoc	5.4e-21	85.1	18.4
66692.PRJNA13291.ABC0731	SNARE_assoc	5.4e-21	85.1	1.4
1399146.PRJNA218558.EDP2_1852	SNARE_assoc	5.4e-21	85.1	2.3
1306406.PRJNA193392.ASHX01000002_gene4754	SNARE_assoc	5.4e-21	85.1	6.6
1238184.PRJNA175944.CM001792_gene1240	SNARE_assoc	5.4e-21	85.1	7.8
202752.PRJNA257574.JL53_10425	SNARE_assoc	5.5e-21	85.1	7.3
362976.PRJNA17185.HQ_2524A	SNARE_assoc	5.5e-21	85	2.7
333146.PRJNA239.FACI_IFERC00001G0425	SNARE_assoc	5.5e-21	85	6.8
797515.PRJNA49691.HMPREF9103_00869	SNARE_assoc	5.5e-21	85	13.1
1121091.PRJNA188831.AUMP01000001_gene445	SNARE_assoc	5.5e-21	85	8.1
536227.PRJNA29495.CLCAR_1160	SNARE_assoc	5.5e-21	85	4.7
888743.PRJNA53055.HMPREF9141_1959	SNARE_assoc	5.5e-21	85	1.8
1479651.PRJNA242700.DC31_11045	SNARE_assoc	5.5e-21	85	5.4
1403946.PRJNA221494.Q615_SPAC00113G0529	SNARE_assoc	5.6e-21	85	6.1
485913.PRJNA27943.Krac_7635	SNARE_assoc	5.6e-21	85	6.3
525897.PRJNA29527.Dbac_1185	SNARE_assoc	5.6e-21	85	7.6
316067.PRJNA16263.Geob_1742	SNARE_assoc	5.7e-21	85	6.5
1120971.PRJNA185546.AUCA01000004_gene1348	SNARE_assoc	5.7e-21	85	11
1144664.PRJNA183311.F973_01382	SNARE_assoc	5.8e-21	85	4.4
1463903.PRJNA238534.JOIZ01000016_gene670	SNARE_assoc	5.8e-21	85	3.8
891391.PRJNA53145.LAC30SC_04750	SNARE_assoc	5.8e-21	85	4.1
44060.PRJNA238534.JODL01000004_gene2456	SNARE_assoc	5.8e-21	85	5.8
101510.PRJNA13693.RHA1_ro05534	SNARE_assoc	5.8e-21	85	3.4
39960.PRJNA245372.EH32_13860	SNARE_assoc	5.9e-21	85	9.8
745776.PRJNA46605.DGo_CA0145	SNARE_assoc	5.9e-21	84.9	1.7
1215915.PRJEB218.BN193_00065	SNARE_assoc	5.9e-21	84.9	4.9
1423767.PRJDB640.BALU01000008_gene548	SNARE_assoc	5.9e-21	84.9	3.4
1175296.PRJNA159487.CAJE01000012_gene933	SNARE_assoc	5.9e-21	84.9	7.5
562982.PRJNA38781.HMPREF0432_00981	SNARE_assoc	5.9e-21	84.9	5.1
44060.PRJNA238534.JODL01000031_gene1768	SNARE_assoc	5.9e-21	84.9	4.1
1122197.PRJNA195792.ATWI01000010_gene908	SNARE_assoc	6e-21	84.9	8
1078083.PRJNA72485.HMPREF1208_01820	SNARE_assoc	6e-21	84.9	7.8
312309.PRJNA12986.VF_1263	SNARE_assoc	6e-21	84.9	6.7
1323361.PRJNA255084.JPOC01000024_gene1131	SNARE_assoc	6e-21	84.9	1.6
29306.PRJNA238534.JOBE01000012_gene6457	SNARE_assoc	6e-21	84.9	7.7
1499086.PRJNA246697.JMSQ01000001_gene2781	SNARE_assoc	6e-21	84.9	5.7
1172180.PRJNA187950.KB911798_gene6537	SNARE_assoc	6e-21	84.9	6.1
1054860.PRJNA157921.KB913030_gene3668	SNARE_assoc	6e-21	84.9	1.8
863239.PRJNA66913.AFIZ01000011_gene1317	SNARE_assoc	6.1e-21	84.9	2.4
340177.PRJNA13921.Cag_0592	SNARE_assoc	6.1e-21	84.9	5.3
1122915.PRJNA185611.AUGY01000072_gene4280	SNARE_assoc	6.1e-21	84.9	7.7
471857.PRJNA20835.Svir_03490	SNARE_assoc	6.1e-21	84.9	6.9
1236976.PRJDB674.JCM16418_475	SNARE_assoc	6.2e-21	84.9	7
1121352.PRJNA220992.JHZP01000001_gene287	SNARE_assoc	6.2e-21	84.9	7.8
243231.PRJNA192.GSU2976	SNARE_assoc	6.2e-21	84.9	5
1217652.PRJNA183292.F954_00297	SNARE_assoc	6.3e-21	84.9	5.2
1005995.PRJNA207548.ATMJ01000083_gene2970	SNARE_assoc	6.3e-21	84.9	7
1203550.PRJNA169459.HMPREF1475_00545	SNARE_assoc	6.3e-21	84.9	5.7
873533.PRJNA51495.HMPREF0663_11934	SNARE_assoc	6.3e-21	84.9	5.7
1052684.PRJEA68665.PPM_1285	SNARE_assoc	6.3e-21	84.9	6.7
886882.PRJNA52019.PPSC2_c1409	SNARE_assoc	6.3e-21	84.9	6.7
1408303.PRJNA223041.JNJJ01000009_gene2185	SNARE_assoc	6.3e-21	84.9	5.3
28152.PRJNA243532.DJ57_633	SNARE_assoc	6.3e-21	84.9	2.8
86668.PRJDB1658.BAWM01000114_gene605	SNARE_assoc	6.3e-21	84.9	8.3
1190603.PRJNA164633.AJYD01000038_gene1106	SNARE_assoc	6.3e-21	84.8	9.3
445974.PRJNA19663.CLORAM_00763	SNARE_assoc	6.3e-21	84.8	9
1089544.PRJNA81939.KB912942_gene780	SNARE_assoc	6.3e-21	84.8	5.4
1121016.PRJNA174985.KB894815_gene2967	SNARE_assoc	6.3e-21	84.8	8.2
59921.PRJNA246696.EU92_0042	SNARE_assoc	6.3e-21	84.8	3.1
1504317.PRJNA238866.GM43_0725	SNARE_assoc	6.3e-21	84.8	6
1247024.PRJNA177650.JRLH01000002_gene159	SNARE_assoc	6.4e-21	84.8	4.1
526986.PRJNA29683.bcere0022_8660	SNARE_assoc	6.4e-21	84.8	12.8
1206101.PRJNA169773.AZXC01000018_gene5431	SNARE_assoc	6.4e-21	84.8	1.5
693444.PRJNA200605.D782_0593	SNARE_assoc	6.5e-21	84.8	4.9
1087481.PRJNA73251.AGFX01000011_gene3938	SNARE_assoc	6.5e-21	84.8	7.4
29495.PRJNA242769.EA26_06110	SNARE_assoc	6.5e-21	84.8	6.2
1157632.PRJNA169759.AQWQ01000011_gene2311	SNARE_assoc	6.5e-21	84.8	5.6
471853.PRJNA20827.Bcav_2381	SNARE_assoc	6.5e-21	84.8	7.4
1453496.PRJNA236111.AT03_04165	SNARE_assoc	6.5e-21	84.8	7
1471450.PRJNA239833.JFLA01000167_gene1773	SNARE_assoc	6.5e-21	84.8	7.4
446462.PRJNA19705.Amir_4992	SNARE_assoc	6.6e-21	84.8	6.2
1266998.PRJNA183038.ATUJ01000011_gene2466	SNARE_assoc	6.6e-21	84.8	8
1471509.PRJNA239873.JFNH01000188_gene78	SNARE_assoc	6.6e-21	84.8	7.3
1005994.PRJNA65507.GTGU_02227	SNARE_assoc	6.6e-21	84.8	3.3
477641.PRJEA82845.MODMU_5362	SNARE_assoc	6.6e-21	84.8	3.4
349967.PRJNA16105.ymoll0001_13710	SNARE_assoc	6.6e-21	84.8	2.8
981327.PRJNA183263.F925_02802	SNARE_assoc	6.7e-21	84.8	5.9
218284.PRJEB5512.CCDN010000005_gene3221	SNARE_assoc	6.7e-21	84.8	8
1009708.PRJNA195655.ARQU01000011_gene1843	SNARE_assoc	6.7e-21	84.8	4.8
888832.PRJNA53199.HMPREF9420_0733	SNARE_assoc	6.7e-21	84.8	2.8
1121366.PRJNA169769.KB892441_gene2254	SNARE_assoc	6.7e-21	84.8	2.7
1463881.PRJNA238534.KL591017_gene3246	SNARE_assoc	6.7e-21	84.8	0.8
1471461.PRJNA239833.JFLL01000262_gene1846	SNARE_assoc	6.7e-21	84.8	7.4
93057.PRJNA246696.EU95_1596	SNARE_assoc	6.7e-21	84.8	8
1157638.PRJNA169758.KB892207_gene6983	SNARE_assoc	6.8e-21	84.7	6.2
1117315.PRJNA77679.AHCA01000001_gene2450	SNARE_assoc	6.8e-21	84.7	8.9
1185325.PRJNA163365.A11Y_161189	SNARE_assoc	6.8e-21	84.7	3.7
913848.PRJNA59837.AELK01000253_gene1284	SNARE_assoc	6.8e-21	84.7	3.7
158822.PRJNA260769.LH23_21810	SNARE_assoc	6.8e-21	84.7	3.7
1111479.PRJNA163039.AXAR01000001_gene404	SNARE_assoc	6.8e-21	84.7	8.5
332101.PRJNA243411.JIBU02000018_gene2252	SNARE_assoc	6.9e-21	84.7	4.4
43759.PRJNA238534.JNWK01000011_gene6265	SNARE_assoc	6.9e-21	84.7	1.1
1471459.PRJNA239833.JFLJ01000175_gene1744	SNARE_assoc	6.9e-21	84.7	6.8
1348908.PRJNA209226.KI518584_gene1747	SNARE_assoc	6.9e-21	84.7	7.6
1408423.PRJNA223047.JHYA01000017_gene1678	SNARE_assoc	6.9e-21	84.7	8.3
1206737.PRJDB133.BAGF01000081_gene5264	SNARE_assoc	6.9e-21	84.7	1.8
1286170.PRJNA187030.RORB6_08575	SNARE_assoc	6.9e-21	84.7	6.8
1463881.PRJNA238534.KL591003_gene5902	SNARE_assoc	6.9e-21	84.7	5.4
709986.PRJNA43461.Deima_0446	SNARE_assoc	6.9e-21	84.7	2.5
1005058.PRJNA65483.UMN179_02444	SNARE_assoc	7e-21	84.7	4.3
469383.PRJNA20745.Cwoe_4304	SNARE_assoc	7e-21	84.7	7.2
466038.PRJNA182738.KI421440_gene1243	SNARE_assoc	7e-21	84.7	6.8
66897.PRJNA243545.DJ64_06880	SNARE_assoc	7.1e-21	84.7	3.4
67275.PRJNA238534.JOAP01000062_gene6081	SNARE_assoc	7.1e-21	84.7	5.2
1089439.PRJNA165251.KB902239_gene432	SNARE_assoc	7.1e-21	84.7	10.6
1267600.PRJNA239657.JFGT01000002_gene294	SNARE_assoc	7.1e-21	84.7	3.6
263358.PRJNA59863.VAB18032_14690	SNARE_assoc	7.1e-21	84.7	3.9
1265313.PRJNA182510.HRUBRA_02715	SNARE_assoc	7.1e-21	84.7	9.8
103733.PRJNA238534.JNYO01000004_gene7624	SNARE_assoc	7.1e-21	84.7	6
59925.PRJNA246696.EU91_1790	SNARE_assoc	7.1e-21	84.7	3.6
1122128.PRJNA188917.AUEE01000006_gene2042	SNARE_assoc	7.2e-21	84.7	7.1
1896.PRJNA238534.JOAU01000004_gene57	SNARE_assoc	7.2e-21	84.7	5.8
562970.PRJNA31345.Btus_0015	SNARE_assoc	7.2e-21	84.7	7
1136417.PRJNA169836.AZWE01000096_gene4217	SNARE_assoc	7.2e-21	84.7	3.6
1196031.PRJNA167766.ALEG01000005_gene5583	SNARE_assoc	7.2e-21	84.7	5.3
521095.PRJNA29401.Apar_1312	SNARE_assoc	7.3e-21	84.6	6.3
716541.PRJNA45793.ECL_03666	SNARE_assoc	7.3e-21	84.6	3.9
1405.PRJNA243594.DJ93_1841	SNARE_assoc	7.3e-21	84.6	8.3
1200346.PRJNA168602.URH17368_1918	SNARE_assoc	7.3e-21	84.6	8.7
1089552.PRJNA84315.KI911559_gene188	SNARE_assoc	7.4e-21	84.6	13.5
1501230.PRJNA246682.ET33_10380	SNARE_assoc	7.4e-21	84.6	10
273526.PRJEB4201.SMDB11_2733	SNARE_assoc	7.4e-21	84.6	3.1
171693.PRJEB5522.BN988_01679	SNARE_assoc	7.4e-21	84.6	6.6
913325.PRJNA214588.N799_12315	SNARE_assoc	7.4e-21	84.6	4.3
56110.PRJNA158709.Oscil6304_4848	SNARE_assoc	7.4e-21	84.6	2.3
1121430.PRJNA234877.JMLG01000032_gene1662	SNARE_assoc	7.5e-21	84.6	11.1
1463879.PRJNA238534.JOHP01000035_gene108	SNARE_assoc	7.5e-21	84.6	5
926554.PRJNA66373.KI912627_gene1127	SNARE_assoc	7.5e-21	84.6	6.5
1080067.PRJDB1659.BAZH01000031_gene2407	SNARE_assoc	7.5e-21	84.6	4.7
265729.PRJNA252001.GS18_0200740	SNARE_assoc	7.5e-21	84.6	2.1
596151.PRJNA43359.DesfrDRAFT_2051	SNARE_assoc	7.5e-21	84.6	7.3
1206726.PRJDB122.BAFV01000072_gene4995	SNARE_assoc	7.5e-21	84.6	4.2
42256.PRJNA241417.RradSPS_2508	SNARE_assoc	7.6e-21	84.6	7.3
675524.PRJNA63053.KE386489_gene3058	SNARE_assoc	7.6e-21	84.6	8.7
29306.PRJNA238534.JOBE01000011_gene7364	SNARE_assoc	7.6e-21	84.6	0.5
1109445.PRJNA74741.AGSX01000008_gene2089	SNARE_assoc	7.7e-21	84.6	7.2
202956.PRJDB1754.BBNL01000003_gene1373	SNARE_assoc	7.7e-21	84.6	4.8
66874.PRJNA238534.JOFS01000052_gene3321	SNARE_assoc	7.7e-21	84.6	2.7
1214101.PRJEB184.BN159_7273	SNARE_assoc	7.7e-21	84.6	6.4
555778.PRJNA31049.Hneap_2217	SNARE_assoc	7.7e-21	84.6	10.3
1197719.PRJNA168043.A464_2482	SNARE_assoc	7.8e-21	84.6	2.9
218493.PRJNA351.SBG_2149	SNARE_assoc	7.8e-21	84.6	2.9
574375.PRJNA252651.BAGA_14525	SNARE_assoc	7.8e-21	84.6	7
1479237.PRJNA239506.JMLY01000001_gene645	SNARE_assoc	7.8e-21	84.5	7.8
1463825.PRJNA238534.JNXC01000001_gene5867	SNARE_assoc	7.9e-21	84.5	5.5
1118058.PRJEA82081.CAGY01000001_gene456	SNARE_assoc	7.9e-21	84.5	7.3
1423321.PRJNA235995.AS29_21105	SNARE_assoc	7.9e-21	84.5	7.3
1399115.PRJNA225654.U719_03345	SNARE_assoc	7.9e-21	84.5	5.3
436114.PRJNA18889.SYO3AOP1_1269	SNARE_assoc	8e-21	84.5	5.7
563031.PRJNA41971.HMPREF0666_00626	SNARE_assoc	8e-21	84.5	1.5
68570.PRJNA242787.DC74_4557	SNARE_assoc	8e-21	84.5	1.5
1354303.PRJNA210528.M917_2556	SNARE_assoc	8.1e-21	84.5	7.9
383372.PRJNA13462.Rcas_3057	SNARE_assoc	8.1e-21	84.5	6.1
1234664.PRJNA175758.AMRO01000053_gene212	SNARE_assoc	8.1e-21	84.5	11.9
585.PRJNA244574.DR95_169	SNARE_assoc	8.1e-21	84.5	2.8
909613.PRJNA224112.UO65_5736	SNARE_assoc	8.1e-21	84.5	3.7
146891.PRJNA13548.A9601_18341	SNARE_assoc	8.1e-21	84.5	2.5
393305.PRJNA190.YE1310	SNARE_assoc	8.2e-21	84.5	2.6
1123032.PRJNA195804.KE384548_gene2287	SNARE_assoc	8.2e-21	84.5	10.2
42256.PRJNA241417.RradSPS_2251	SNARE_assoc	8.2e-21	84.5	11.3
1095752.PRJNA75153.HMPREF9969_0273	SNARE_assoc	8.2e-21	84.5	2.6
693444.PRJNA200605.D782_1346	SNARE_assoc	8.3e-21	84.5	3.9
490759.PRJNA170720.MRBBS_0169	SNARE_assoc	8.3e-21	84.5	9
1174528.PRJNA159505.JH992898_gene3998	SNARE_assoc	8.4e-21	84.4	1.8
1463825.PRJNA238534.JNXC01000001_gene5869	SNARE_assoc	8.4e-21	84.4	2.4
575586.PRJNA38339.HMPREF0016_01189	SNARE_assoc	8.4e-21	84.4	6.2
1391646.PRJNA216125.AVSU01000067_gene741	SNARE_assoc	8.4e-21	84.4	4.8
1449069.PRJNA234929.JMLO01000028_gene4481	SNARE_assoc	8.4e-21	84.4	1.4
103733.PRJNA238534.JNYO01000033_gene7237	SNARE_assoc	8.4e-21	84.4	9.3
218284.PRJEB5512.CCDN010000001_gene1253	SNARE_assoc	8.5e-21	84.4	10.2
481743.PRJNA27777.GYMC10_2047	SNARE_assoc	8.5e-21	84.4	10.3
1121926.PRJNA188906.AXWO01000023_gene244	SNARE_assoc	8.5e-21	84.4	7.9
1381751.PRJNA234061.JAJB01000018_gene2341	SNARE_assoc	8.5e-21	84.4	8.4
1268072.PRJNA183187.PSAB_22910	SNARE_assoc	8.5e-21	84.4	11.7
146891.PRJNA13548.A9601_18911	SNARE_assoc	8.6e-21	84.4	7.5
1009370.PRJNA66109.ALO_14487	SNARE_assoc	8.6e-21	84.4	6.8
1122970.PRJNA185616.AUHC01000001_gene485	SNARE_assoc	8.6e-21	84.4	4.1
701347.PRJNA53533.Entcl_2591	SNARE_assoc	8.6e-21	84.4	8.6
675524.PRJNA63053.KE386489_gene3304	SNARE_assoc	8.6e-21	84.4	7.6
431943.PRJNA19065.CKL_3750	SNARE_assoc	8.6e-21	84.4	2
469613.PRJNA41973.HMPREF0864_02950	SNARE_assoc	8.7e-21	84.4	7.2
391625.PRJNA19341.PPSIR1_08876	SNARE_assoc	8.7e-21	84.4	5.4
1795.PRJEB1060.BN1047_04381	SNARE_assoc	8.7e-21	84.4	4.8
1353531.PRJNA210334.AZNX01000001_gene2314	SNARE_assoc	8.7e-21	84.4	11.8
1006004.PRJNA65521.GBAG_0432	SNARE_assoc	8.8e-21	84.4	4.3
585506.PRJNA34661.HMPREF0877_0662	SNARE_assoc	8.8e-21	84.4	2.1
749414.PRJNA46847.SBI_05914	SNARE_assoc	8.8e-21	84.4	0.6
290398.PRJNA12636.Csal_3219	SNARE_assoc	8.8e-21	84.4	7.8
1177180.PRJNA161109.Y71_3716	SNARE_assoc	8.9e-21	84.4	4.8
1461752.PRJNA238158.BF95_00845	SNARE_assoc	9e-21	84.4	3.2
1268072.PRJNA183187.PSAB_12975	SNARE_assoc	9e-21	84.4	7.9
1379858.PRJNA213740.N508_01881	SNARE_assoc	9e-21	84.3	8.3
1123321.PRJNA182442.KB905819_gene5870	SNARE_assoc	9e-21	84.3	3
1118153.PRJNA77909.MOY_15898	SNARE_assoc	9.1e-21	84.3	7.4
1304872.PRJNA195833.JAGC01000003_gene3856	SNARE_assoc	9.1e-21	84.3	6.1
1159870.PRJNA187096.KB907784_gene1287	SNARE_assoc	9.1e-21	84.3	10.1
1247024.PRJNA177650.JRLH01000004_gene2108	SNARE_assoc	9.1e-21	84.3	5.4
73044.PRJNA238534.JNXP01000013_gene1428	SNARE_assoc	9.1e-21	84.3	5.3
237727.PRJNA13512.NAP1_09472	SNARE_assoc	9.2e-21	84.3	7.8
1412525.PRJNA219482.AV03_16990	SNARE_assoc	9.2e-21	84.3	2.9
220341.PRJNA236.16503591	SNARE_assoc	9.2e-21	84.3	2.9
90371.PRJNA242139.CY43_12670	SNARE_assoc	9.2e-21	84.3	2.9
555779.PRJNA31051.Dthio_PD1724	SNARE_assoc	9.2e-21	84.3	9
1122194.PRJNA185639.AUHU01000015_gene2973	SNARE_assoc	9.2e-21	84.3	10.3
1405.PRJNA243593.DJ92_3403	SNARE_assoc	9.2e-21	84.3	5.2
1449347.PRJNA234781.JQLN01000004_gene6154	SNARE_assoc	9.2e-21	84.3	6.1
1206739.PRJDB135.BAGJ01000172_gene2600	SNARE_assoc	9.3e-21	84.3	4.5
1283284.PRJNA186459.AZUK01000001_gene2510	SNARE_assoc	9.3e-21	84.3	10.4
1123507.PRJNA185675.ATVQ01000001_gene2318	SNARE_assoc	9.3e-21	84.3	6.6
1384057.PRJNA239543.CD33_10600	SNARE_assoc	9.3e-21	84.3	5.5
1423807.PRJDA68083.BACO01000040_gene1241	SNARE_assoc	9.3e-21	84.3	3
47763.PRJNA238534.JNZA01000023_gene2922	SNARE_assoc	9.4e-21	84.3	6.2
543632.PRJNA238534.JOJL01000013_gene9437	SNARE_assoc	9.4e-21	84.3	6.3
1265818.PRJNA182534.MAQA_05163	SNARE_assoc	9.4e-21	84.3	6.9
985665.PRJNA67295.HPL003_24310	SNARE_assoc	9.4e-21	84.3	12.3
1312367.PRJNA195421.K151_1052	SNARE_assoc	9.4e-21	84.3	2.1
767817.PRJNA59873.Desgi_1642	SNARE_assoc	9.4e-21	84.3	9.5
357808.PRJNA16190.RoseRS_2421	SNARE_assoc	9.4e-21	84.3	6.4
297246.PRJNA13127.lpp0646	SNARE_assoc	9.4e-21	84.3	9.9
637910.PRJEA34685.ROD_27291	SNARE_assoc	9.5e-21	84.3	3.2
1006000.PRJNA65517.GKAS_03780	SNARE_assoc	9.5e-21	84.3	5.1
1298866.PRJNA190840.AUER01000031_gene2145	SNARE_assoc	9.5e-21	84.3	11
86668.PRJNA263626.NP83_01825	SNARE_assoc	9.6e-21	84.3	8.1
161896.PRJNA262863.NG00_10190	SNARE_assoc	9.6e-21	84.3	9.3
881621.PRJNA13441.LIV_1847	SNARE_assoc	9.6e-21	84.3	7.3
91890.PRJNA239272.KK074203_gene1589	SNARE_assoc	9.6e-21	84.3	9.8
349520.PRJNA16065.PPE_01312	SNARE_assoc	9.7e-21	84.3	6.8
941449.PRJNA208571.dsx2_1763	SNARE_assoc	9.7e-21	84.3	8.9
272624.PRJNA22.lpg0596	SNARE_assoc	9.7e-21	84.2	9.5
1318628.PRJNA196694.MARLIPOL_11186	SNARE_assoc	9.7e-21	84.2	8.7
35841.PRJEB6526.BT1A1_0397	SNARE_assoc	9.7e-21	84.2	4.5
1423321.PRJNA235995.AS29_10285	SNARE_assoc	9.8e-21	84.2	5.2
1236518.PRJDB606.BAKP01000001_gene23	SNARE_assoc	9.8e-21	84.2	2.3
590061.PRJDB36.BAEU01000058_gene1219	SNARE_assoc	9.8e-21	84.2	10.5
585502.PRJNA34637.HMPREF0645_1971	SNARE_assoc	9.8e-21	84.2	1.6
1317124.PRJNA196741.DW2_18529	SNARE_assoc	9.8e-21	84.2	10.2
1150599.PRJNA84347.MPHLEI_14594	SNARE_assoc	9.8e-21	84.2	7.3
1149133.PRJNA83639.ppKF707_1768	SNARE_assoc	9.8e-21	84.2	10.1
41514.PRJNA13030.SARI_00532	SNARE_assoc	9.8e-21	84.2	2.4
391037.PRJNA17109.Sare_2233	SNARE_assoc	9.9e-21	84.2	6.9
1957.PRJNA238534.JODX01000004_gene3287	SNARE_assoc	9.9e-21	84.2	1.7
203120.PRJNA315.LEUM_0664	SNARE_assoc	9.9e-21	84.2	6.2
457427.PRJNA33605.SSOG_00882	SNARE_assoc	1e-20	84.2	7.1
1356854.PRJNA210955.N007_13600	SNARE_assoc	1e-20	84.2	6.7
47716.PRJNA238534.JOFH01000026_gene3917	SNARE_assoc	1e-20	84.2	5.2
1243664.PRJEB623.CAVL020000032_gene2824	SNARE_assoc	1e-20	84.2	5
393595.PRJNA13005.ABO_2183	SNARE_assoc	1e-20	84.2	15.6
630626.PRJNA36307.EBL_c04590	SNARE_assoc	1e-20	84.2	2.8
754331.PRJNA59763.AEME01000001_gene449	SNARE_assoc	1e-20	84.2	7.9
1163671.PRJNA196012.JAGI01000002_gene1671	SNARE_assoc	1e-20	84.2	6.6
1388748.PRJNA215386.AWFZ01000017_gene294	SNARE_assoc	1e-20	84.2	5.5
525367.PRJNA31517.HMPREF0556_12306	SNARE_assoc	1e-20	84.2	8.3
675806.PRJNA40509.VII_002085	SNARE_assoc	1e-20	84.2	7.8
66875.PRJNA238534.JODY01000042_gene1851	SNARE_assoc	1e-20	84.2	0.7
667129.PRJNA40087.HMPREF0758_2757	SNARE_assoc	1e-20	84.2	3.3
1278307.PRJNA185226.KB906993_gene3287	SNARE_assoc	1e-20	84.2	7.1
1552123.PRJNA246331.EP57_02795	SNARE_assoc	1e-20	84.2	2.3
517417.PRJNA29213.Cpar_1865	SNARE_assoc	1e-20	84.2	5.5
1122918.PRJNA185288.KB907292_gene4226	SNARE_assoc	1e-20	84.2	12.9
1071073.PRJNA209218.KI530540_gene3444	SNARE_assoc	1e-20	84.2	7.2
469596.PRJNA46361.HMPREF9488_00459	SNARE_assoc	1e-20	84.2	5.4
1403313.PRJNA219716.AXBR01000010_gene986	SNARE_assoc	1e-20	84.2	7
1263831.PRJNA182312.F543_9410	SNARE_assoc	1e-20	84.2	4.8
1123507.PRJNA185675.ATVQ01000001_gene1407	SNARE_assoc	1e-20	84.2	8.4
246196.PRJNA261003.LJ00_14125	SNARE_assoc	1e-20	84.1	5.6
452637.PRJNA19989.Oter_2715	SNARE_assoc	1e-20	84.1	5.5
767031.PRJNA49293.HMPREF9137_2486	SNARE_assoc	1e-20	84.1	2.1
431943.PRJNA19065.CKL_3592	SNARE_assoc	1e-20	84.1	4.2
1197719.PRJNA168043.A464_3310	SNARE_assoc	1e-20	84.1	4.7
1412488.PRJNA219482.AU66_22175	SNARE_assoc	1e-20	84.1	4.7
1412525.PRJNA219482.AV03_22635	SNARE_assoc	1e-20	84.1	4.7
218493.PRJNA351.SBG_2865	SNARE_assoc	1e-20	84.1	4.7
220341.PRJNA236.16504301	SNARE_assoc	1e-20	84.1	4.7
41514.PRJNA13030.SARI_04401	SNARE_assoc	1e-20	84.1	4.7
314264.PRJNA13576.ROS217_03335	SNARE_assoc	1e-20	84.1	7
1370125.PRJNA213255.AUWT01000025_gene5645	SNARE_assoc	1e-20	84.1	7.2
1033740.PRJEA70835.CAEW01000036_gene1805	SNARE_assoc	1.1e-20	84.1	7.3
561175.PRJNA174170.KB894101_gene4581	SNARE_assoc	1.1e-20	84.1	4
1177179.PRJNA161091.A11A3_00430	SNARE_assoc	1.1e-20	84.1	17.4
1279017.PRJNA185297.AQYJ01000024_gene1147	SNARE_assoc	1.1e-20	84.1	11.1
1121405.PRJNA208569.dsmv_0265	SNARE_assoc	1.1e-20	84.1	10.6
1121346.PRJNA182399.KB899826_gene396	SNARE_assoc	1.1e-20	84.1	4.9
680198.PRJEA40749.SCAB_39851	SNARE_assoc	1.1e-20	84.1	2.5
1536770.PRJNA258347.R50345_21935	SNARE_assoc	1.1e-20	84.1	5.6
221359.PRJNA13557.RS9916_36897	SNARE_assoc	1.1e-20	84.1	5.5
742722.PRJNA46367.HMPREF9463_01820	SNARE_assoc	1.1e-20	84.1	5.5
1157634.PRJNA169737.KB912950_gene2797	SNARE_assoc	1.1e-20	84.1	6.3
305700.PRJNA171225.B447_04222	SNARE_assoc	1.1e-20	84.1	15.8
1027292.PRJNA64749.HMPREF9372_0874	SNARE_assoc	1.1e-20	84.1	11.3
744979.PRJNA46493.R2A130_1071	SNARE_assoc	1.1e-20	84.1	5.6
1430331.PRJNA246135.EP10_07745	SNARE_assoc	1.1e-20	84.1	9
68199.PRJNA238534.JNZO01000007_gene7190	SNARE_assoc	1.1e-20	84.1	8.5
450851.PRJNA19931.PHZ_c2290	SNARE_assoc	1.1e-20	84.1	12
556261.PRJNA32459.HMPREF0240_03682	SNARE_assoc	1.1e-20	84.1	4.2
[truncated: 14,709 more rows]

## Sheet: DedA sequences
Gene name	Sequence
388467.PRJNA163669.A19Y_1878	mgvqdllknlldwvanlgfwgpaafiiiynlatilfvpgslltlgagvvfgvfwgsiyvsigsvigatfafligryfardwvakklenheqfkaidqavgqegwkivgltrlspifpfnllnyafgltnvslkdyflaswigmlpgtilyvyvgsligslaqlgmgersrtsvewlfygmglivtvivtiyitkiaqnalnqkik*
388467.PRJNA163669.A19Y_3013	mvewitntmsslgylgigllmflenlfppipselimplagftvsrgemqffpavlagvvgtilgafpwyyagkffgeerlrdladkygkwitvtgkdidkannwftryggmavflcrlvpgvrtlislpaglnhmpltpfiiystigttlwvtfltgagyllgdhydlveeyispiskiallslvigfglwvlrknmrksae*
525897.PRJNA29527.Dbac_0203	mkhdsstsaptdlaqaratrnplrklyywvlhwaatpyalpalvvlsfaessffpvppdvllialcfstparwfklaawctaasvvggllgyfigwglwetvgqpivrmyhgeavvemvrvwyenygffgvlvaavtpipykvftiasgmmsfdlaqfvlasvlgramrfflvaglirlygarikpfmerhfelaasalvvlailgfmaikylk*
525897.PRJNA29527.Dbac_1109	mnfsdpgqrrviiktllvvvfvvllaaillyfdvqqlfrdalawisglgvlgpvifvglyilacvlllpgailtlgagaifgflqgaiaasvgatlgatcaflvgrylardwvarriagsarfravdeavakegwkivfltrlspvfpfnilnyafgltrvglrdyffaswlgmipgmflyvylgslagdlaglgtgnrertmgewvmygvgllatvavtvfitrlaraalakripapgpqs*
525897.PRJNA29527.Dbac_1185	minsdtnasapssftglkrpllgiaagivfvglvlvvlvyfdlheqlvvllewidtqgamaavyfillmaavvvlllpgiflttgagfvfgliegtvlvvagtvlgaslafliarhlfgerasrfilrrsnlqvvsdemarhdfkvvmltrlipffpgkisnyffgltkftfkgfvlgsligfipfslhnvylgsiaadlaslsrgeversplqwafyglgfvativallyfnnlarralaaysqesgkagtetkdss*
525897.PRJNA29527.Dbac_1779	meellleyglyglfvlsflaatflpvaseaalgglilagadpyacvavatigntvgavttwgvgrwgsepfltrllglsaaqreravrifarygswslllawtpiigdplcavaglfgltlkrfippvllgklaryaglaylls*
525897.PRJNA29527.Dbac_2694	memntiaqygplaialgafvegetavllggaglalglfdfwtvvgaafagsmagdqfffwlgrlkgaaylaghprfgakvarvgslllrhrlpllgtyrfiygmrgvipfafgvsdlcwrfflaanlftatlwsllitllglhagkfltdptvvarlplfgagaallfglgmlvrgrfkarp*
451757.PRJNA20033.AC7_1864	mtkfykflisiiilalvclifflaksnilnldslknlilssgyfapliyiiafalvpltffpdsvlailggsifglgggflytsigaliggsisffisrilgqsfvekfendklkniqellkdngflmilllrliplfpfdlisygagltkisykdfalgtligtipgilvfvnlgaqwitfnktsiylsvsllilfiivsvflkkiyinkhlakgn*
451757.PRJNA20033.AC7_1818	lfisviiallgivpsvfvtganivffgpingflisllgevigglisfkvyrkginkfagniegkyelidkivksegrnvgilifegrlipfipsglvtlaaamskvnsftfiistflgkipsillevlasygvimasqknlklvigvlslilflltlkklkdktnkk*
451757.PRJNA20033.AC7_0173	mkkksliilsiivlifvcitlyltrehimvfyklitngevvksylerfgpwaaviffvfqilqvviffipgeviqaaggyifgalggtllsffgiavgsailfyicqkfgkklvqrfvpkdmydklekilnspkfklilvilfflpgapkdslimvcalsnitighfiifsmigripalvassfmganlaegnivgviiigvialiacalgvifrkdvfkymekl*
451757.PRJNA20033.AC7_1745	mkgeresfmdidavlnyfatygltllfvivfleylnlpglpagiimpaagilasrnnqsivlvvfisvvagvlgsivlyligyyggailldklglkfpkvqptirksstilkekglfgvflcrllpvlrtivsiiagsvrmnffkfliystpgiflwnlgfiftgyffgdvflk*
451757.PRJNA20033.AC7_1746	mqdilyyihtyglivlflivvgeycvpamptgivmpaagiiagqahkgiikvmlisliaglvgsiilyflgyfvgstlleklkikhpkiedklektekilekhsflgificrlipiirtyvslicgtvkvnffkfiifsipgifcwnftgivvgyffggkirf*
451757.PRJNA20033.AC7_0586	lkkivkpwvatliilivaflvyffvptanskinqmifylssmnldmikeyilsfgiwapitsfllmvlqsviapipaflitlsnaaifgwvkgailswssamagaalcfyiarglgrdavekltskfalkdidgffekygkhtiliarllpfisfdlvsyaagltsmnfwsffiatgigqlpativysyvggmltggaqllmsgllilfalsiaiyvgkkvwnekrgkndk*
451757.PRJNA20033.AC7_0485	mdfititnyfaeygllflfviilleymnlpglpagiimpavgvlvsrsemslikallvsviagligswilycigrfggelilqkylnkfpshesfvnskidylrekgytgilisklipmartvisipagvlklnflkysayatlgifiwntvlissgyflgeellkflg*
451757.PRJNA20033.AC7_0351	meflgslltflidivgsfgyfgillivgleyacfplpsevvltffglsasqgefsligviifsiiggllgslicyaigyyggvplqewlgrkfpssqksmlalnkwfkkygkpavllarivpltrtyvsllagaekfslkyfilysslgisiwniflvslgyfigdnlplinsimekytfvtlailiiaiiifiylkffkkekntsk*
451757.PRJNA20033.AC7_1150	mnlisnffdlilhldkylgvfinnygtltylvlfliilaetglvvtpflpgdsvifasatfcalgminiyilvpllliaailgdtlnysigkflgskllansklikkeyiektntyydkyggktliiarfipiirtfapfvagigtmkyknfltynavggfiwvilvsslgyffgnikivaenfsiviigiivvsilpaivgilkakfspkaam*
195103.PRJNA304.CPF_0150	mkkksliilsiivlifvcitlyltrehimvfyklitngevvksylerfgpwaaviffvfqilqvviffipgeviqaaggyifgalggtllsffgiavgsailfyicqkfgkklvqrfvpkdmydklekilnspkfklilvilfflpgapkdslimvcalsnitighfiifsmigripalvassfmganlaegnivgviiigvialiacalgvifrkdvfkymekl*
195103.PRJNA304.CPF_0316	meflgslltflidivgsfgyfgillivgleyacfplpsevvltffglsasqgefsligviifsiiggllgslicyaigyyggvplqewlgrkfpssqksmlalnkwfkkygkpavllarivpltrtyvsllagaekfslkyfilysslgisiwniflvslgyfigdnlplinsimekytfvtlailiiaviifiylkffkkekntsk*
195103.PRJNA304.CPF_0457	mdfgtitnyfseygllflfviilleymnlpglpagiimpavgvlvsksemslitallvsviagligswilycigrfggelilkkylnkfpshesfvnskidylrekgytgilisklipmartvisipagvlklnflkysvyatlgifiwntvlissgyflgeellkflg*
195103.PRJNA304.CPF_0559	lkkivkpwvatliilivaflvyffvptanskinqmifylssmnldmikeyilsfgiwapitsfllmvlqsviapipaflitlsnaaifgwvkgailswssamagaalcfyiarglgrdavekltskfalkdidgffekygkhtiliarllpfisfdlvsyaagltsmnfwsffiatgigqlpativysyvggmltggaqllmsgllilfalsiaiyvgkkvwnekrgkndk*
195103.PRJNA304.CPF_0884	mgflesfvsfivylastcgyvgifilnmleyaclpfpseivlpaigasvasgkysmiyalpisviggvvgtlisysvgmyagkkvisfakrkhkksksifekidrlfsrygkitvflarllpftrtyislfagaekvnkimfvifsalgitimdsfylllgyfaydnksfiekalrhysigliiiiviaifsyyiyknlklkklkken*
195103.PRJNA304.CPF_1159	mnlisnffdlilhldkylgvfinnygtltylvlfsiilaetglvvtpflpgdsvifasatfcalgminiyilvpllliaailgdtlnysigkflgskllansklikkeyidktntyydkyggktliiarfipiirtfapfvagigtmkyknfltynavggfiwvilvsslgyffgnikiiaenfsiviigiivvsilpaivgilkakfspkaai*
195103.PRJNA304.CPF_1744	mdidavlnyfatygltllfvivfleylnlpglpagiimpaagilasrnnqsivlvvfisvvagvlgsivlyligyyggailldklglkfpkvqptirksstilkekglfgvflcrllpvlrtivsiiagsvrmnffkfliystpgiflwnlgfiftgyffgdvflk*
195103.PRJNA304.CPF_1745	mtmqdilyyihtyglivlflivvgeycvpamptgivmpaagiiagqahkgiikvmlisliaglvgsiilyllgyfvgstllekikikhpkiedklektekilekhsflgificrlipiirtyvslicgtvkvnffkfiifsipgifcwnftgivvgyffggkirf*
195103.PRJNA304.CPF_1816	lfisviiallgivpsvfvtganivffgpingflisllgeviggwisfkvyrkginkfagniegkyelidkivksegrnvgilifegrlipfipsglvtlaaamsrvnsftfiistflgkitsillevlasygvimasqknlklvigvlslilflltlkklkdktnkk*
195103.PRJNA304.CPF_1865	mtkfykflisiiilalvclifflaksnilnldslknlilssgyfapliyiiafalvpltffpdsvlailggsifglgggflytsigaliggsisffisrilgqsfvekfendklkniqellkdngflmilllrliplfpfdlisygagltkisykdfalgtligtipgilvfvnlgaqwitfnktsiylsvsllilfiivsvflkkiyinkhlaken*
179408.PRJNA158711.Osc7112_1212	mndsrspdenpppsnrwklilgiglavalivaakffnfqgilrnalesiaslgpwgpaafiliyivatvlfipgslltlgsgvlfgvvggsvcvsigsvlgatcaflvgryltrdwvskqiednqkfkaidsavasegwkivlltrlspifpfnllnyafgvtqvslkdyffaswigmipgtvmyvyigslagslaalgssgrsrtaaewalygigllatialtvyatrlakkaldekiyp*
179408.PRJNA158711.Osc7112_2241	msfeflsletiqqfardygywavflgillenlgvplpgetitiaggflagsgelnywfvlgsaiagatlggnfgyaigryggwplllklgqffrfreeqlfdlkeqfsknaakavflgrfiallrifasplagiaempfwkfslfnilgaaswasvmvslsyflgqvvsleklvawaaqfavlalllavawiaipiwlesrsldktk*
179408.PRJNA158711.Osc7112_2731	makeriqdyarvkfkrivlffsialllallivatrsacvqdvlrtvlmriedlgwwgpvafvatynlatvlfvpgsvltlgggaifglwwgsvyvfaasilgavfafaigrylcrdrvvkymeshpkfkaldravsqqglkivfltrlcplfpfnllnyalgitqvslkdyvlgsfgmipgtimyvysgslvgdiaaigtetlytnpqdsavkwliniisfiatvavtmsitriarkaldesv*
179408.PRJNA158711.Osc7112_4386	mvewitntmqsmgylgigllmflenlfppipselimplagftvskggmefapaiaagvigtvlgalpwyyagkllseerlrnladkygkwitvsgadidkanrwfnrhgnkavflcrlvpgvrtlislpaginnmrlipfllystggtilwvsfltfagyklgenyalvdeylapvskivvviiviwcilwivkknmqke*
179408.PRJNA158711.Osc7112_4384	mnfdlqqliktfgylgiwaivfaesgllfgffmpgdsllftagivaaapdslntwtlifgafvcavagdnvgyamghrwgrrlfqkedswlfkkeylektekfyekhgqkavvlarfmpivrtfapivagvaamkyktfmfynlvggfvwtvgitllgyyfgkmippdrvdkyllpivcgiivlsfvpsiihiiqerhankkd*
521460.PRJNA29407.Athe_0429	mveeirvkdkiklwififimvlsifalvyaekqhqlnpkfikqyithfgvwapvaflilysvksfiifipagvfmlaaglsfgtlfgalilivgtllsstigfvfaryfgkdyvqkklkntkfsnvgkkiaekgfliilllrlvpilpydainyicglskiryrdfilatfigtvpacflyaylgenilrpfskgfylslclvivisltpilfaktikeflqddkeeen*
521460.PRJNA29407.Athe_0534	mieflkyivdsfglwgiflilaieglgipfptqiaylgavallnshkftpftlimvislgnlcgnvivnlllrsgrkriisfferllrikketlesvnsffvkygifavpvarilgvprtpviflagiskinfyeyiissfigntiwatfyvyfywygfsffkflykkdinlfwlaisvlvfivilvwtiflnlwrrrrrkrv*
521460.PRJNA29407.Athe_0873	vkrknlsivlnivaiagfillatavairyshflvnivsnpqkfkswvwsfgqlgvlvfiltqilqviisaipgeavqisggylygtllgtvysligimigsvcvfyitrllgyslvrkivseeklrkfyslinspkgeiaifllflipglpkdiltyiaglspikplrffaivaiarlpgiffssyigssleeknytmaivvsaaatilfvlgvvyrdniiktihnwvhkkgssnl*
521460.PRJNA29407.Athe_1836	mefikqifisiaeylsqfghlgifigmtlesacipipsevilplggylvykgigsvlsmtivatlgclagsviayvlgyfggrpfilkygkyffiskhdferaekffqkrgeitiflsrllpiirtfislpagiakmnftkfcfytilgsfpwcflfvylgkklgdnwksieenlkgfdylilaliiaaivgyvvykifkgkksaeie*
608506.PRJNA40355.COB47_0381	mvdevrakdkiklwififiivlsmfalvyaekqhqlnpkyikqyishfgvwapvvflilysiksfiifipagvfmlaaglsfgtmfgaiiliigtilsstigfvfaryfgkdyvqkrlqntkfsdvgkkiaekgfliilllrlvpilpydvinyicglskiryrdfilatfigtvpacflyaylgenilkpfskgfylslclvivisltpvlfaksikeflqddkeedehki*
608506.PRJNA40355.COB47_0479	mieflkymidnfglwgiflilaieglgipfptqiaylgavallnsrkftlftlimvialgnlcgnvavnlllrsgrkkiislferllrikketlesvnnffvkygifavpiariigvprtpviflagiskmnfyeyiissfigntiwatfyvyfywygfnffkflykkdiflfwlailvlvciviiawiiflkvwrrrrrv*
608506.PRJNA40355.COB47_0806	vnrknlsivlnivaiagfillatvvairyshfivnivsnpqkfknwvlsfghlgvlvfiliqilqviisaipgeavqisggylygtllgtvysligimigsvcvfyitrllgyslvrkivseeklkkfyllinspkgeialfllflipglpkdiltyiaglspikplrffaivaiarlpgiffssyigssieeknytiaiivsalafilfvlgvvykdniiktihnfihkkgssnl*
608506.PRJNA40355.COB47_1648	mefikqifisiaeylsqfghlgifigmtlesacipipsevilplggylvykgigsvlsmtivatlgclagsiiayvvgyfggrpfilkygkyffiskhdferaekffqkrgeitifvsrllpvirtfislpagiakmnfakfciytilgsfpwcllfvylgkklgdnwksieehlkgldylifiliifaivgyvvykvfkgkksveve*
632292.PRJNA40831.Calhy_0911	mefikqifisiaeylsqfghlgifigmtlesacipipsevilplggylvykgigsvlsmtivatlgclagsviayvvgyfggrpfilkygkyffiskhdferaekffqkkgeitifvsrllpvirtfislpagiakmnfvkfciytvlgsfpwslvfvylgkklgdnwksieehlkgfdylilaliiaaivgyvvykifkgkksaeve*
632292.PRJNA40831.Calhy_1817	vkrknlsivlniiaiagfillatavairyshflvnivsnpqkfkswvlsfgqlgvlvfiltqilqviisaipgeavqisggylygtllgtvysligimigsvcvfyitrllgyslvrkivseeklrkfyslinspkgeiaifllflipglpkdiltyiaglspikplrffaivaiarlpgiffssyigssleeknytmaivvsaaaailfvlgvvyrdniiktihnwvhkkgssnl*
632292.PRJNA40831.Calhy_2120	mieflkymvdnfglwgiflilaveglgipfptqiaylgavallnfhkftpftlimvislgnlcgnvvvnlllrsgrkkiisfferllrikketlesvnsffvkygifavpvariigvprtpviflagiskmnfyeyvissfigntiwatfyvyfywygfsffkflykkdthlfwlailvlvfivilawtiflklwrrrrri*
632292.PRJNA40831.Calhy_2236	mveeirikdkiklwififimvlsifalvyaekqhqlnpkyikqyishfgvwaplvflilysvksfiifipagvfmlaaglsfgtlfgalilivgtllsstigfvfaryfgkdyvqkklkntkfsnvgkkiaekgfliilllrlvpilpydainyicglskiryrdfilatfigtvpacflyaylgenilrpfstgfylslclvivisltpvlfaktikeflqndkeeedkhki*
1403537.PRJNA221129.Q428_03665	vkikkvfsllmfcviiilcvfirnemltivsspqnlrhfllvnkklsvliylilsatrtliflpagmyalasgltfgsllgtlltaigttlsgiiafyiskfwgrdfiqkilgnraknidgiiknngiiyviflrivpilpfdavsyaagltqinifdfavgtligslpgafvynylgsnimnfnsvefkisviifvsvslvpiiykyiikkg*
1403537.PRJNA221129.Q428_04470	mereiiefarhiatsnpiiayifffinaalqilfppypgdtiialegyisslgflnsnllllttvtgtylssvllyflsfkfgnsliahkftekffdtenitklekwfnkygamaiiinkfipgmgsitliaagafqlskipaliaiaiasvihntilfvsgkltgdniskikimfveynnylwvglvtvfilyiyikrlsqnkg*
1403537.PRJNA221129.Q428_05685	vcrnmidnfvkllidygiigiiiaaflepilmpfpvefvfipvslmnsrsslfysvvlvlfstfgsiigyrvgakagrpilkkvvsektidkienlykknafltiltsvftpipfeayvlsagifkidlvkfitavllsrgiryitqgilisfygkdmlfmmknylwiiglvificviiynktnifsskkklykeen*
1403537.PRJNA221129.Q428_07855	minkgyntkkfisiigfivfviiivfyfrlydlknvkrlvssygkaapfiflilctirpilllpiglfsvlggilfgtilgtvytvvggtigsiiayymarywgrdwiegllngkikkidkkceekgfivtflmrvipilpcdvvsyicglsnikiweyivgtflgiipgtfvysyfgssldniyskqfilsvlflillsilpfiikkfnvstknfgievneleenidlskkddkiinnege*
320771.PRJNA20839.Cflav_PD2777	mngasatgskssskwkwvlwivvillliglgkylhvqtflqklldwinglgawgwaafvliyilacvllipgsiltlgagaifgvvkgsilvsigatlgatvafligrylarnaiarkiehnekfsaidkavaaqgwkivlltrlspifpftllnyvfgltrislrdyvlaswigmmpgtvmyvyigslarlagertrtpaewalygigliatvvvtifvtriarnalneqiann*
320771.PRJNA20839.Cflav_PD3137	mneitrfllshggsvlflvvfveqaglplpaapwlltagaliaggrlnawlavsvtfmacmiadsiwfylgrrrghrvlgllcrislepdscvrrtqdvfarygmrglvaakfipglstlapplagssgvsiprfllfdgvgsllyvgsftivgalfgrqleqvmaaigslgsgalglivglgtlyigykyfqryrvlrelrmarvtvdelyqkleagenlmildlrshaalaedpslirgalhmtmeeverrqqeiprdrdvilycscpnevssarvalrlhrkgvlrvrpllggidawrernyptelrvvgatlv*
320771.PRJNA20839.Cflav_PD4130	mnglnetsqflirhglpllfaailveqmglpipalplllaagalsatgkfslslgivvtviacliadafwfylgryrgnqvlgflcrislepdscvrrtqnvftryglrgvvvakfvpgmstvapplagmagvgigrfllfdgfgsllygglylclghffssqmeqiaaaivhiggsalglmaalaaafisykywqrrsllrelrtarisvaelrqsldagenpvildlrskaeleqnpsvirgaihlvldeierrrhefphdrdivvycscpnevssarvaqllqrkgfarvrpllggidawregdhpmemrtgnatanvs*
320771.PRJNA20839.Cflav_PD6432	mtwymaqleswkyplivlmmaaestilplpseliippaahlaytkgnmsvigivlagtfgswlgatimywvariggrpllmrygryamispekiegaerwatkfgamgifvsrllpvvrhligipagivrmdyklfslftilgsgiwcailcwlgirmgedkelmrgeyhrialwvagimlvlggiyyffvhrhmkqspakk*
1476973.PRJNA242133.JMMB01000007_gene681	mdinnvlqnfieqyglisifiivmleyanfplpsevvltfvgimvakgnisfigaiivsvvagvvgsitnyliglyfgkgiikyllkkypktkktarasmswlkkygklsvmftrivplartfisipagiskmniyvfilyssigislwnivlislgymlgdnlgsiayimknysiivisltilglgvyyrkrkrtqkn*
1476973.PRJNA242133.JMMB01000007_gene740	meisllieefiknygvisifiivaleyanaplpselvlplvgilalkfnmslslviiasilgglfgsiinyylgykfgqpllsliknkypktkksikasyrwlskyekisvmlsrlvplartfisivagvtkmnvvefaiysgigiavwntilifigyilgnnmslistilknysnvlivilgvvfvgylifrhkkhrvkn*
1476973.PRJNA242133.JMMB01000007_gene1195	mkeirimeyindiyyfakdywfltmlvgvltcfiesflpilpliaivganalllglfggivlswvgsglgtialfllvskysdnklfnkfrnektekplkwmkkqgfkllffayscpfipgflvtvmaafckrdiksfapamlagkfvmflvvsypasdikgfissplkiivfislvflswkigskvntnlqdnksndevnciencdelgq*
1476973.PRJNA242133.JMMB01000007_gene1508	lecgwvflvswvgssvasvalylvvnkfskwkyfekyqdknkikkviewikkqgfnsifisyacpfipdflitvgsgftgldlktfvsgmvcgkfvmfllisyvgedinhifshpmkivvfscailiswiigqrinnkihksgsnk*
1476973.PRJNA242133.JMMB01000007_gene1665	vikikdktkkilikigvvliilstylfvpqvkqninqmvfylsmlnldaikeyilsfgawapiisfllmllqsvaaplpaflitfanaalfgwvygailswvsamagaalcfyiarflgresvekltskyaldsvnvffekygkhtiliarllpfmsfdlvsyaagftsmsfisffvatglgqlpatiiysyvgdmltgsaklvmmgimilfalsvlafmlkkvynekndnsidiklk*
1476973.PRJNA242133.JMMB01000007_gene1667	mknklkkliliffigiviligskfisknldiydlqkyissfgilapiiyiimfsivpltffpdsilaiasglvfgfykgyiyttigaligssiaffiarylgynlvkkfsndklskierlidnhgfyiifllrliplfpfdvisygagltsvkykhfigatllgtipgiavftnigaksvnisttgfytsiailillfiisiilknkflnkklkeid*
756067.PRJNA47601.MicvaDRAFT_3480	msfeflsletiqqfardygywavflgillenlgvplpgetitiaggflagsgelnywfvlgsaiagatvggnfgyaigryggwplllklgqffrfreeqlfdlkeqfsknaakavflgrfiallrifasplagiaempfwkfslfnilgaaswasvmvslsyflgqvvsleklvawaaqfavfalllavawiaipiwlesrnldktk*
756067.PRJNA47601.MicvaDRAFT_3617	mndsrspdenpprsnrwklilgiglavaliaatkfldfqgilknalesiaslgpwgpaafiliyivatvlfipgslltlgsgvlfgvvggsvcvsigsvlgatgafltgryltrdwvskqiegnqkfkaidsavasegwkivlltrlspifpfnllnyafgvtqvslkdyflaswigmipgtvmyvylgslagslaalgsqgrsrtaaewalygigllatialtvyatrlakraldekish*
756067.PRJNA47601.MicvaDRAFT_1314	mpkeriqdyarvkfkrivlffsialllallivatrsayvqdvlrtllmriedlgwwgpvafvatynlatvlfvpgsvltvgggaifglwwgsvyvfaastlgavfafaigrylcrdrvvkymeshpkfkaldravsqqglkivfltrlcplfpfnllnyalgitqvslkdyvlgsfgmipgtimyvysgslvgevaaigretvyvspqdsavkwliniisflatvavtvyitriarkaldesi*
756067.PRJNA47601.MicvaDRAFT_1560	mvewitntmqsmgylgigllmflenlfppipselimplagftaskgddmqlapaiaagvigtilgalpwyyagkllseerlrnladkygkwitvsgadidkanrwfnrhgnkavflcrlvpgvrtlislpaginnmplipfllystggtllwvsfltfagyklgenytvvedylgpvskivvviiviwfilwvvkknmqrekyrk*
1128398.PRJNA79221.Curi_c06550	vgaemldmmnlifskellellgsmflegsslpfpgiivvlafghvlqptfkysifiaflmsitytlasfipyfigrklgvgilsifdrrvkvkaaiekckglvnkygtitiamsrpfgwgnqisyiagiskinpiiygiftfcgiypwsliminlgriykgdksivfnilkntryiymql*
1128398.PRJNA79221.Curi_c26370	mseikknklilkytiiviltlgiiyglnkvnvlkgyganeikdyinsfgilspivyvalltllplllfpdsvlviaggmvfglvkgtiltsigsflgatvsfyisrilgqkivskfikgksvnlekyseqgglfiilmlrliplfpfkvvsysaglsnirfkdftiatvigsipgiivytnlgdksmnigsngfyisiclvillfalsfvlkkkfsmkn*
1128398.PRJNA79221.Curi_c26390	mnsikkstlfkigiilalictylfvqpvkssinkivfifsmldvevikeyilsfgvwapiisfllmifqsvaaplpaflitfanaglfgwvkgavlswssamagaalcfyiarlygrntvekltgkfalesldgfferygkytiliarllpfvsfdvvsyaagltsmsfwsffwatgigqlpativysyvggmltggvkkfvtgllilfalsiliflfkkiwndknnndknisskl*
1128398.PRJNA79221.Curi_c27050	mnmaainyyllhygmiflfilflleylnapglsagiimplsgiwvkeygqsiilaiivsviggiigsvilyglgrfcgkhiidkwfykdkkkkgyirkkidflkekgaigvffsmfipgirtivsipagalkinileyllflffavfiwntalilsgyflgsavfsylnit*
632518.PRJNA40833.Calow_0263	mvdevrakdkiklwififimvlsifalvyaekqhqlnpkyikqyishfgvwapivflilysiksfiifipagvfmlaaglsfgtmfgaiiliigtilsstigfvfaryfgkdyvqkklkntkfsnvgkkiaekgfliilllrlvpilpydainyicglskiryrdfilgtfigtvpacflyaylgenilkpfskgfylslclvivisltpvlfaksikeflqddkeedehki*
632518.PRJNA40833.Calow_0389	mieflkymvdnfglwgiflilaieglgipfptqiaylgavallnsrkfthfilimvialgnlcgnvavnlllrsgrkkiislfekllrikketlesvnnffvkygifavpiariigvprtpiiflagiskmnfyeyiissfigntiwatfyvyfywygfnlfkflykkdkylfwftisllvfiiilvwtiflklwrrskri*
632518.PRJNA40833.Calow_0713	vkrknlsivlniiaiagfillatavamryshflvnivsnpqkfkswvlsfshlgvlvfiltqilqviisaipgeavqisggylygtlfgtvysligimigsvcvfyitrllgyslvrkivseeklrkfyslinspkgeiaifllflipglpkdiltyiaglspikplrffaivaiarlpgiffssyigssleeknytmaivvsaaaailfvlgvvyrdniiktihnwvhkkgssnl*
632518.PRJNA40833.Calow_1580	mefikqifisiaeylsqfghfgifigmtlesacipipsevilplggylaykgigsvlsmtivatlgclagsiiayvvgyfggrpfilkygkyffisrhdferaekffqkrgeitifisrllpvirtfislpagiakmnfikfciytvlgsfpwcllfvylgkklgdnwksieehlkgldylilaliiaaivgyvvykifkgkksveve*
1397693.PRJNA218042.KK211187_gene258	mlqtvrqwieqmitflqdlpggastgliapfleslfpflplvliisanaatygfwmgvlvswvgsmlgslvvfacirylfrrpvtrwleqhkgaqqwiervrhmspislgfffslpfmpafiitsisamiqlslrtyliaagagrlivviifsligkewstflerpirlvflflillaiwgvsrgveeiikrralarrskvlreieqdiehnnk*
1397693.PRJNA218042.KK211187_gene329	mtrqqkimrilllvliisgliwfsrayldinptdikewilsfgmwapilyillytirpliffpasvlsitgglafgawmgtiytvigatlgavvaflvarklgsglikekanagkveqiqqqlekngfiyvlifrllpifnfdlisyaaglskvrllsfflatligiipgtfaynflgssivskdpqiiigaivvflvltivpwylqkrwkakknlg*
1397693.PRJNA218042.KK211187_gene403	vtpihhilhevlhqygafglaillaggivglpipdetllvmsgfwmhhgdlpligtilaayagscigmtisyvlglklgmpllhrvapklrisekhifqaevgflrygktvliigyyipglrqlsaffagvskmpfrifvtyaytgaliwisiflgagyflgrhfsfsllfqhfadnpdmlpylvgaagaiglsfvlktyltyraqfslyknsllq*
1397693.PRJNA218042.KK211187_gene749	lknlklrdwlpftlymligvglllyfrfsgmmeqfdiqalsdwirqqgafgmllyilaytirplvffpaslltvfggytygpwvgtildvigagtgsllsfwiarllgrrgiekiigtgkltalderiatngfvvvlivrliplfpfdaisyasglskikfrqfalasylgiipgafvynnigaslrdpfswqfffaiflyllfftvgffaqrmlrkkqnnehm*
1397693.PRJNA218042.KK211187_gene1725	mfsewirfissilfipisddlliirqisswlrqdqaliliflsvwsacfvcfnlfygiprifrelpffrklltnkhlakaevilqekgtvaiamsfflpgvrrpihymagllaypfrpyvlvtlagtgvyallwtilvnrlgaygllnrfstwwathggvillpgllilscllgwifrdtirnwfvrp*
1397693.PRJNA218042.KK211187_gene1905	vlsqvvndvllyladlgyfgialglmieiipseivlsyggfmisqgtigwplaivaavigglfsqlflywfaryggrplilkygkyllitehhldlaerwfvkygqgvifgarfipvvrhaisipaglakmdqtkfsvytilaiipwsilflylgdtlgtnwrsikevaapytngvliaavvmiivyvalkkrqrtt*
1397693.PRJNA218042.KK211187_gene2333	mawhswiesygyfgimlslmfpflpsevplayagylvhttefnlivmlivavmsfvisqnifftigrlgsdrllkrifrwfriseakmvrfqrqmdtrgrfilllspmwrmgfaigagltgvsrltftiattisffvwsaffiwggkklghgmmgrhpefhhylpwivglivfgagylyfrkktlmkkqavskk*
1397693.PRJNA218042.KK211187_gene2482	vlpsafitaanllyfgfweglllsflgealgagiafyvyrrgfrqieplirsplvlkwldkltkqtgwdafwsilflrllpfapsglvtflsatsgvsalvflsastigkvpallleafavneliqrdslipwliaglflicylfywwkkrrqqsgvnd*
1397693.PRJNA218042.KK211187_gene2537	mlewlfsagesnlwlflgimiiglgtelipaevglpllglyvsngtlgwtaavligfvgslmgatlfyflgryagrpilirygkwlmikereivqgerivskygswsalfgrffpvvrsvvsipcglfnlsfkryllasslglfpvsffyvwlgekfgveraesmlkgleqelwwilgiivigivgyilyrrlkakr*
1397693.PRJNA218042.KK211187_gene2835	malvrlaggimftplsddvlmmghvalrlregihpiliwlaawpvffiaftwfyllarffreiplvkrfmkskfleqaesilerrglwaiglsfflpgvrhpihyvagllgyplprylamtfaaaglytglwtflivrigeavtwselwmwltqnpsmvllilavlltvvvsslvhakrrqrikkeesyvte*
37659.PRJNA239120.JNLN01000001_gene180	mnkknrerlliglfivaflifvfinrnrlrqficlgnfinyvrgygkyafvcfilifalkplvlvlpsamfsiaagivfgpvkgfmvnmigfflsgtlafylsrflgkdfvdkilkgralnfnnnmekdgfkilfllrlppvlpydplsytsgltkikyksfilasvlgvipetvcysymgenilnplsakfivpslivlsatllstlafnkskdinklsekk*
37659.PRJNA239120.JNLN01000001_gene342	mgiffvyfafnfrelsvndilnytpsnyflagvimvsffaiksisvvipltllyisssiifswywaiivnliglfvsmtipyyigkfsgkdvvdklmskypkinkvndikvknqwafvfivkilgfipndvssivlgslntdykafiissvlaktpmmlaktliganinqpgskgfkvailisilvfiftvviywknkdink*
37659.PRJNA239120.JNLN01000001_gene2619	mkkdyikvlkyilsvilivvvvyflynlnrfktfssmdlktyllnygnmapilyiimftlvpltlfpdsilaiggglafglirgsiytligammgaslsfylarflgrdfirkitkhklahfedslekngfmlililrmiplfpfdvisysagiskikfkdfilasligiipgilvytnlgdksetigsksfyasicflillfamsfilkdklfskklkevtke*
37659.PRJNA239120.JNLN01000001_gene2622	lnkkkrsiiikilvilailslyflipsikntiddmvsvllklnvesakdyilsfgiwapiisfllmilqsiaaplpafiitfanaglfgwwqgailswvsamvgavlcfyiskllgreavekitskfalesvddffekhgkyailiarllpfisfdlvsyaagltsmgfwsffwatgigqlpatiiysyvggmlvggtkklvfgllilfalsvliylikrvwneknklpqki*
536232.PRJNA29859.CLM_0424	mknkkdlfkiiglsliiiivamfllrhghairrmnikhtvryirscgkfssicflliyalkplviiipasmlslvggvlfgpvkgfilnmlgfflsgslafwlsrllgksfvdkilrgkaveldnniekegfkiifllrfppifpydpisyasgltkmkykhfvlgsllgvipetmcysymgknvmnpltskfivpvilvilttiigiyvykkskinvvkdekl*
536232.PRJNA29859.CLM_2166	mkinkkylvftlcivwiisiyifnkydfisltieimkgyldsnkvgimaifvllwivrlpillpgftliilggtlfgtingfllsmvgmvlsetlvyviarvfsnwniknlikkkydyveplikkynfrflalgiacpiaptdvicflssslglsyikyiltiiisnipiiaiysymgisykesslsviilclsisvlalytmkiwnglktnyl*
536232.PRJNA29859.CLM_2972	mdqkkkksliiklgfllgiillyflvpgfkngvnkiasmlarlnieevknyiksfgvwaplismalmmfqsiaaplpafiitfanawvfgwafgaliswtgammgaalcfyiskfygrpvaekiigkkaldmtdkffdkygkyailiarllpfisfdaisyaagltemsfwaffwatgvgqlpativysilgqnigniakmglwifsgvvalivfaiavkkylmdkknkedkakvnnenlqvtke*
536232.PRJNA29859.CLM_2973	vkkskkniivsiilvillafliyflrntilakdvsavsikeyinsygaiapiiyiilftlvpltlfpdsilaiaggmafgmvegsvytiigavcgaslsfyiarflgrtvveklirgkgkwfedgvekngflvvfilrliplvpfdiisygtglskikfkdfvlativgiipgilvfinlgdkalnikskqfvisvvllvllclasfimkkklsfnklqkniikkgdsygskekeefnn*
536232.PRJNA29859.CLM_3734	mlesikkyikkniniiketlidnkgsiilslfvlfiifigyiyyknfavlkdpknikniilsygsygiivflifqiiqvvaffipgevmqiaggyiygtllgsvysligitlgsvfvfllahiygrplvhkiiskkdlkffdrvlnigsiklivfllylipgipkdalgyicgisdikfkdffilstlgripgvlasayfganihtgnksilimvgvvsslvfiigvlngekiikkigknmrkl*
406124.PRJNA38237.ACPC01000009_gene1288	mefieyikelltmenllevleeyqsfgplpgfllvvleaflpflplivivmanaaafglwlgfliswsgavvgavivyyfvhklqrypriqallrkekirkmmswierhgfgpiffllcfpftpsflinvvaglskikfyqfflalvagkmvmiftisyigydiisfirapiktaiaitimlvlwfigkkvelrlqlsgek*
406124.PRJNA38237.ACPC01000043_gene1827	metgkklitgigliifvllvyyiskfmvmaeykgmenllleygsmakflffllclaqpiilplpeavtipagsvafgastsfylgffgtltgiiimffiaryggmkvasklvkekhlkryqeyvrknetvilallfiipvlpdeiicvgagigavsfkrfvviaslsklmtsfvlaysvslakfldltftqlllscsvimgmvfftsfafhrywnkkrmet*
406124.PRJNA38237.ACPC01000046_gene2375	mvkknwikgillaivvgsllfinhnyinirpegirewilsfgifspiiyvalytirplilfpasilslaaglafgalwgtvytiigatlgavvaflvakkfgknitrnktsnvrvqkiqsqmevngffyvlllrliplfnfdlisylaglskvklshfvvatvigiipgtfaynflgssfvgdnksvvifavvvfilisvlplilskkvrsklgfaktqekr*
406124.PRJNA38237.ACPC01000019_gene2818	mwkdqvlewfsavgpfaillsilfntiisilafmpsvfltaanlaffgfwwgtlisflgesigavvsfwlyrkgikkfapdalmknkwlvrlqetdgreafllvlalrlfpfapsglvtlagatsriglvgfavastvgkipalmleavsvyqvlqwntagkvilalvavgvvvlvlrgrlkr*
406124.PRJNA38237.ACPC01000019_gene3085	mdekmnvlfvvieshwwlaslgfilfhilrqvlfipvviiciaggalfggvigsiysvagltlsslffyflyqqfpsifgkvlrmkerlfgnranfsvgqitvmrlipfihfhllslcliettksfsnyakaslltniplaiiytvfgqfitefsptamvavligllilmlvmrqkvvvmkweqffhkeknykrg*
406124.PRJNA38237.ACPC01000020_gene3667	mdltfileiikdygyiglflwlwlgmfgipvpnevfvssvgivaqkgilettpalftiylgviaslttcyflgrflgkgvysklekhdkieasfakgeellnkyhvfalcisyflpglrnvvpflagfmklpyyqfaiaaytsaivwvttfffmgrivwdhaqlfviyklelmaaasvfialyfaydwykkqsdptfifqkyr*
406124.PRJNA38237.ACPC01000045_gene4030	mvevipseivlgyggylisigeiefmgamlagvvggtlaqlflywagsiggrpfldkygkyiliqpkhldisekwfqnygpiviftarfipvvrhaisipagiakmkffpflvytvaavipwtflflyiglqlgenwreikhaaqpliiplmiliilgaityfvfdrkrte*
406124.PRJNA38237.ACPC01000045_gene4048	mmleeeiyflllltfslmliqnlftlipivgiivinialfglvcgyiwslatsligalvafvvfrywfqsllinkvkksylekleqngvffvlllrlipfvpsslinitggvssirlmpfltatfignalyllllsfvangllsadiegymlvalliailpsiylyrylkqksglaenekrkvrgg*
338963.PRJNA13337.Pcar_1019	mdsilpyiadnipdggiyyallfaiamaesiamiglavpgstlivcagfftahgqghlgtvmaaaglgalagdsvsymlgarlgyrflrkpffrkyltmirkaemffidhggkslffgrfagplrgltpfiagsakldpgkffgytlfscllwglvypglgslgaaswqqvqlwsgrlsllvttllillvangwfwsraaprlsrhiasardrlrikwqavlqkpwpqtcrrrypriwrfvaarfslshgaglyltmglvccglfaglfftvmaqlpvlrqldeqiwtmiirhhqpvtgrlmllcsgladrpvllswgfllifwlllkgrtfsaaillagtggghiltfalkrvfarprplpvypglpleslsfpsghaffalllsgltvylmlgtirn…
338963.PRJNA13337.Pcar_1428	mklirrlydwvlrwadtsygmpalfllafaessffpippdvllmalalgkprasyrfaaiasvgsilggalgyaiglgfwdvlgdffysyvpmfseqgfievqrlfetydfwvvftagftpipykiitigagvfhinfamfmvasllsrslrfflisglvfhfgetvrifiekyfnyltfavmilgiggfvfvshft*
338963.PRJNA13337.Pcar_2090	mprspidrvqiktahvkgalllllillllvllrcldaetllqqalsgidsvgrwgfllfvalyvlatvflipgllltlgagvlfgvvkgtllvsvasilgavcafllgrsaareriatriaknprfdaidravaregwkivlltrlspvfpfnllnyaygltrislrhyfwaswvgmlpgtvmyvylgslagdlarlgagrtthsagewalylvglvatvavtlyvtrlaraalrdkv*
632335.PRJNA41727.Calkr_0540	miellkymvdrfglwgiflilaveglgipfptqiaylgavallnsrkftpftlimvislgnlcgnvatnlllrsgrkkiikfferllrikketlesvnsffvkygifavpvariigvprtpviflagiskmnfyeyvissfigntiwatfyvyfywygfsffkflykkdthlfwlailglvciviiawtiflklwrrrrri*
632335.PRJNA41727.Calkr_0641	vkrknlsivlniiaiagfillatavairyshflvnivsnpqkfkswvlsfghlgvlvfiltqilqviisaipgeavqisggylygtllgtvysligimigsvcvfyitrllgfglvrkivseeklrkfyslinspkgeiaifllflipglpkdiltyiaglspikplrffaivaiarlpgiffssyigssleeknytmaivvfllaailfvlgvvfrdkiikiihncvhkkgssnl*
632335.PRJNA41727.Calkr_0837	mefikqifisiaeylsqfghlgifigmtlesacipipsevilplggylaykgigsvlsmtivatlgclagsviayvvgyfggrpfilkygkyffiskhdferaekffqkrgeitiflsrllpvirtfislpagiakmnfvkfciytvlgsfpwcllfvylgkklgdnwksieehlkgfdylilaliiaaivgyvvykifkgkksaeve*
632335.PRJNA41727.Calkr_2233	mvdevkvkdkiklwififimvlsifalvyaekqhqlnpkyikqyishfgvwaplvflilysvksfiifipagvfmlaaglsfgtlfgalilivgtllsstigfvfaryfgkdyvqkklhstkfsnvgkkiaqkgfliilllrlvpilpydainyicglskiryrdfilatfigtvpacflyaylgenilrpfskgfylslclvivisltpvlfaktikeflqddkeeedehki*
351627.PRJNA13466.Csac_0452	madeikikdriklwmfilmiavsifaliyaerehtlspryikqyishfgvwaplvflilysiksfivfipagvfmlaaglsfgtflgalilivgtllsstvgfvfaryfgkdyvqkklkntkfsnldgkivqkgfliilllrlvpilpydainylcglskikyrdfilatligtvpacflyaylgenilkpfskgfylsvvlvviisltpvlfaknireflqeekeedkpkere*
351627.PRJNA13466.Csac_0760	misflkylverfgligiflilfieglgipfptqiaylgavalinlhkyspftlimvislgnlcgnltinlllrsgrssiinifekilkikketllsvnnffvkygifavpiariigvprtpviflagiskmnfyeyvissfigdtiwatfyvyfywygfslfkflykkdinlfwlailllativvlvwaivlkiltkkkkv*
351627.PRJNA13466.Csac_1457	vkgknakivlniiaillfliaialvgakyskqiialtsspskfrdwvlsygkwgvlvfilfqvlqvvvsvipgeavqvsggyiygtfagtfysltgimigsvivfylsrllgynlikkvvsekslekfyfvinspkietvifllflipgipkdilvyiaglspikplnffiitaiarfpgiffssyfgsnlekknyevaiavavvaivlfiiglvyhekilkmisslvhkkr*
351627.PRJNA13466.Csac_2378	mevlkqifisiaeylsqfgylgifigmtlesacipipseiilplggylvykgignifsmslvatlggyagsviayligyyggrpfilkygkyffiskhdferaekffhkrgeitifisrllpvirtfislpagiarmnfvkfsvytilgsfpwslvfvylgkklgdnwrtieehlkgldyfilavliiailgyviikltrskkrvdie*
198467.PRJNA264351.NP92_03455	msleelkqwftikhmlhmlaeyrsfgvipgivlpmaeaflpflplfvfvmanaaafglwkgffiswigtsagsllvfflvrkvgrqrffsflhrhptirrmmhwierrgfgplflllcfpftpsaavnvvaglsgiamqqymlavllgkmvmvftisfigydvvalirqpmrtvfvaaaifllwyvgkkierrfalhdgk*
198467.PRJNA264351.NP92_08520	mlkrtiwkvivsiviiifiiwfnqhyinikpqairewilsfgtfapiifigiytvrpflffpasilslaaglafgswwgtiytvigatlgaslsffvakklgermirkswkgkttklrtqlqkngfayvlllrlvpifpfdfvsylagianvkfvhflmatwigiipgtfaynflgssvvsenqiiiglavfvfvivslipimtntkirqklglqqkge*
198467.PRJNA264351.NP92_13215	meeqvialfhtypsiafllsiginivisilgvvpsvfltaanlavfgfwqgtflsfigeavgaivsfllyrkgfrklsetkwlsdpkvkrlleaegteafslvlslrllpfvpsglvtfvaaigrmslllflvasslgklpallleaysvyqvmnwtwqgkviltlvstfllmftwkkitrkka*
198467.PRJNA264351.NP92_13410	meandifmyiqshgyivlflslffgivgipapeesllffvgifishdqlhlfkslffaisgatvgmvvaymagytfgsallfkyghyigfhrrryryvyrhfrkrapwiitfgyfipgvrqlspymagvvrvpflpflflsfagsafwislfifvgkflgerihiplyllpwimivffslffiglyvkrrktn*
198467.PRJNA264351.NP92_02110	msqwihhleqwllefgviglvivsftessffpippdvlliplsiaqpekalwfsflttvasvfgallgwyigkkfgrpilryfisdekmdkveqyfqqygamaiviagftpipykvftifsgisnvnirtllfwsfigrgarffaegliiftlgaqaktfieqhfttitivggivmiiafliykrfk*
1173028.PRJNA158815.ANKO01000177_gene2556	mqewitstmtslgyvgigmlmflenlfppipselimplagftvaqnkmdfapavfagvvgtvagalpwyyagkllgeqrlktladkygkwisisahdiekakrwfdqhgnkavffcrlvpgvrtlisipaglanmpvlpflfystigttlwvgfltvagyllgdnyelveqyiepvskvvlvtiiiafilwvlrkrlrd*
1173028.PRJNA158815.ANKO01000177_gene2557	mpelpeliksiglfgvwaiifaesglligfflpgdsllftagfiasqpgffdirsllfgafvcavlgdnvgyatgyrfgrrlfdredswlfhkkhlvktqnfyeqhgkktivlarfmpivrtfapivagiaamryrtfmfynliggflwtfgltlmgyylgriipdvdkyllpivgaiivvsfapsvihiiqehraskh*
1173028.PRJNA158815.ANKO01000094_gene2627	menpvknglsaqikliagivlvvelavaaqyfnlqgllksalswteslgaagfaafiliyilatvlflpgsvltlgagalfgvvwgsvcvsiastlgataaflvgrylargwvekqivgnekfkaidaavaregwkivgltrlspifpfnllnyafgvtqvslrdyffaswigmmpgtvmyvylgslgkdlatlgtqqqpstlqwllrivgliatvlvtvyvtrlaktaldnkids*
1173028.PRJNA158815.ANKO01000112_gene4917	mslefvsldtiqqlahqygywavflgillenlgvplpgetitiaggflagsgelsywfvlgsailgatlggnfgywigryggwpllvsagrifrvpeeqllklktrfsenagktvfvgrfiallrifaspiagvaempylkftaynlagaaawasvmvtlsffagrivpleelvslaarfaavalvlvvawiavplwlesrnkglesgd*
1469607.PRJNA63425.KK073768_gene4091	mgdwikntieslgylgiaalmfvenlfppipselimplagysanlpgaklnvigvffaglcgsvlgalvwyypgkflgeerlkaladkygkwitvsskditkakrwfdrqgrnavligrlvpgirtlisvpagisnmpllpflfyttlgsaawvglltysgyvlgsqyelvdkylapvskimlgcialafifwvvnrkrknrrk*
1469607.PRJNA63425.KK073768_gene4296	mnqrrlkfklkllllmclvpcliiaakhidihgllltsiiwvkslgffgpiafmiiynlatllfipgslltlkggclfgvfwgsiyvliaalvgaslafligrylsrdwvcqkmeknpkfkaidravakegwkivlltrlspvfpfnllnyafgvtqvsfkdyllgslgiipatviyvyigsiagdlatmnisnqpsnlqtqtgqwvmqvigfiatvavtvyitkiaqkalnesmvtaeigddrdkfkr*
1469607.PRJNA63425.KK073768_gene4297	mnvysvlaqvsfnfqdvfrnalesidnlgsvgafafiglyiiatvaflpgsiltlgagvvfgvvwgslyvfigatlgataaflvgrylarnwvaskiegnnkfaaidqavgkeglkivlltrlspvfpfnllnyafgitkvslkdyfigsvgmipgtimyvyigslagslarigtenqpinptaqwairiigfiatvavtiyvtriakkaleqevlse*
1469607.PRJNA63425.KK073768_gene4574	msleniqevahqygywavflgillenlgiplpgetvtivggflagsnelnywlvlgnaiagaviggicgywigriggwsfllrvgsifriseqrllkikdtfsekagkavffgrflalmrvfasplagivempfgkfflynlagaitwasamvtlaffagkivpleqlvtwasqfaiaallilvaviviplwlearqtkelesge*
1321778.PRJNA198885.HMPREF1982_00582	miefivnwavavlgkfgyfgvaglmalesacipipseailpfggylastantgnrlnlfwviiwgtvggtlgsvlcyylgalggrplvdkyadklrlkkshiemsdkyfqkygekiafysrllpiirtfislpagiskmdikkfaaytffgsllwsvvlgyagyymgenweqirgwlhildyivvavvagliiyfaffkkkkkakfete*
1321778.PRJNA198885.HMPREF1982_01161	mlekirgyiskgfkflyknrgyfilaliaifiilsayeyygqyfhelrnpkrikkiilsygqysvlaflglqviqviaffipgeviqiaggyiygaflggvltllgitigsaivygvsrfygkpflrriisekhftffdkllklgsvkyvvlllylipgipkdvlgyicgisdisfkdfmiystigripgifisayfgsrmysghkgvliaiaavmsllfivgifkgekivrlmmkke*
1321778.PRJNA198885.HMPREF1982_01391	mkknyvkgikyisliavialvvyflnrldvfksysskdiklfldslgmlapivyivlftfvpltffpdsvlaiaggmafglikgslltiigalcggtlaffiarylgqdvikrfikkdisilgkhtqekgfwailvlrliplvpfdvisysaglsevkykdfllatllgiipgvmvfsnigdksleigsfqfyisialliillvvsalfkkkisqriigdinkpgeenl*
1321778.PRJNA198885.HMPREF1982_01397	mvkklvvlfsmldigtmkeyiksfgawapavslvlmmfqsiaaplpafiitfanawlfgwffgailswsgamlgsilcfyisklygrpaaekfvgkkaldisdkffnnygpyailiarllpfisfdavsyaagltsislwsflwstgvgqlpativysvlgqnidkasklglwvicgvaaliafalavkkyidekhknkqnf*
1321778.PRJNA198885.HMPREF1982_03664	mleliavplpgealmtycgyviytgkmnwvisviaaaigtiigitisffigkslgigffekyghyihmdkqrldkisnwfqkygnkllivayfipgvrhitgyfsgitngsykkfainaylgailwtttfitlgkvlgsnweryhlllkkylligsliiavmimliyiykshkqivyefvlkmlnnsliifhsfgkikaligtvvvvflvfltlvtgiiqdflaqefrefdeltryiivhvfdedwgtamrvfsnsanmyfllfiilltaifimikgknkllelrfltisflgavalssmlrnifhrigptgteytfpsaenivavvtygfltylviryneklwinsliislylvmcllpglsiiyfniqypsdvaagyefgfvwlslsiimlevyrvl…
1321778.PRJNA198885.HMPREF1982_03671	msilinlfngimhidkylnllvqqygmltylilfliifmetglvvtpflpgdsmlfaagaiaamgamniftllivvyiaavlgdtvnyhigkkignkilekedirfinkeylkkaqtfygkhgsmtivlarfipiirtfapfvagigemnytkfipynmlggglwvtlflgggyffgnlpfiekhfsyvliaiiiisilpaviaiikekrkkdgddnddvvtskig*
1321778.PRJNA198885.HMPREF1982_02902	mnklfkgivlffwlailfvffkyqlysngidkitgflqayprystllflmiasfriftlvpctvfiiiagilfnpveafilvtianllsevllfffvkatigmgyqekiinkypkvynliqrnnvkilalgvsspvvpsdiv*
1321778.PRJNA198885.HMPREF1982_02490	mklisykevlsvkkisrfsiiavwagliyilyrmnlltgnmdnlnqffdscgkykplvfialsslriaalipsavfmilggmmfspiqgfaltlisvilsetivyiaskvlvssgikdyivnknpklyellirnntkilaigilcpiapsdavcflgsstglnyvkfmltvlaanmpmmilysflgnsviysvnntiiisgiiiavstysiylwnkaqrshrlv*
1321778.PRJNA198885.HMPREF1982_01733	mksnksnwkliilmvvlmsimtgaavllkssgmlrdmysveafkgyingfgqkayiiffmlqflgtilapipnnitaaagaavlggwqaffisslatllgsaaafivakrlgrpivnklvghkisdkyekliskkgttllilmfllpffpddalcflagmskisfrrffiitvltrpwgilgstlvgsgsislnwfgwafiiaisllvviyqdkieqklvdglkymnsnksele*
1321778.PRJNA198885.HMPREF1982_02220	mksktkniikaiviicisflfiyfilkyqryfrhinfkalrnyiisfgplaflvllimyslkpivivfpallltvlagnifgplkgflltmlglyfsgtlafylakslgkpfvskitrgkllklddnievhgfkimllmrlstlfpydplsyaagltkikyrdfivasligtfpemlaysflgqnmhhpfskkfmiplalvavvaiggsfmfksysktsktka*
402777.PRJNA158733.KB235903_gene822	mleqppssanrtiknsvkffliaslvalvsilaratniqellrsgliwieqlgfwgpvafivvynlatvlfipgsiltlgggfifgivwgsiyvflaatlgatlafligrylsrnwvakkiekypkfkaideavgregfkivfltrlspifpfnllnyalgvtqvslkdyvlgslgmipgtmmyvylgslggemaiieracyavnsqasavnllingigliatvavslytariarksleani*
402777.PRJNA158733.KB235903_gene1149	msfefisleiiqkfaheygywavflgillenlgfplpgetitiaggflagsgelnywyvlgsaiagatlggnfgyligryggwpllltlgkffrfreeqlfdlkeqfsqnaakavffgrfiallrifasplagiaempfwkfslynlagaaswasvmvslafflgqvvsleklvawaaqfavlalalviawiaipiwlesrnlnntk*
402777.PRJNA158733.KB235904_gene3330	msewiintmqslgylgigllmflenlfppipselimpfagftiakgdmqfapaiaagvigtvlgafpwyyagkilgeerlrnladkygkwitvsghdidkadrwfkrhgtkavflcrlvpgvrtlislpaginnmplvpfliystlgttlwvsfltflgykladhydlvdeylgpvskivvlsliiwfalwvvrknmrke*
402777.PRJNA158733.KB235904_gene4448	mdnqpdknqpssnklklifgilsiialivgakffnlqgilkdslelianlgpwgpvafilvyilatvlfipgslltlgagvlfgvvwgsiwvsiastlgatcafivgryltrdwvskqiesnekfkaideavavegwkivgltrlspifpfnllnyafgvtqvslkdyffaswigmmpgtimyvyigslagnlaalgtqgrsrtigewvlyavglvaaiavtvyitriakkalderis*
696747.PRJDA42161.NIES39_A00840	msfevvsletikaiaheygywavfggialenagvplpgetitlvggflagsgelnywwvlgcaiagailgdncgywvgrwggwpflcllgklfrikeeqlievkdqfsqnaakavflgrfvallrifagplagiagmkywkfflcngagailwasvmvslayfvgqvvplpqlvswvgefaiialllvvawfvipmwwesrqakni*
696747.PRJDA42161.NIES39_O01540	vslakmlaiqdilrnaikwidslggwgagvfmllyivatvaflpgsiltlgagfvfgviwgsvyvsiastlgsicafligrylargwvsekiagqekfkaidnavgkegwkivgllrlspifpfnllnyslgltkvslkdyflaswigmmpgtvmyvyigsiagslatlgtersrttgewilygvglvatvavtvyvtqiarralnekiadpers*
536227.PRJNA29495.CLCAR_3026	mnklfkgmiflcwiailgvflkyqlyidgaskitsflqaypkystllfltiasfriftlvpctvfiisagilfnpveafilvtianllseiflflfvkatigmgyqekiinkypkiysliqnnnvkilalgvsspivpsdvvcffsvltgmsfikyvltifiadtpvillytflgismkysiyvfiitliiiisisyvncrkwnseanl*
536227.PRJNA29495.CLCAR_4170	mkrisrfliiaiwialiytifrlnlltgnldnlneffsscgnykalifialsslriaalipsavfmilvgmiftptqgfaftlisvilsgtivyiaskilvssgienyltnkypkfyklllrnntkilaigilcpiapsdaacflasstglnyrkfiltiiaanipmmilysflgdsiisspnntiiistiivlismysiylwnkeqrnekla*
536227.PRJNA29495.CLCAR_3289	mnkskrifkmlmyllgvctavlvlkylpnileltmsldkfrnyivslgklgtivfiffqvlqtviapipgeviqvaggyiygvslgityttvgmllgaiiafyftrfigasfveklmnkknskwlnnvmnnkkfsiilfiiffvpglpkdfliyvagltpikplkffgillvsrfpwllasvsigsnlhyrnyistviisslaliafilgiiykdkiinklschknykesykts*
536227.PRJNA29495.CLCAR_0217	mfegfprkifnkikqyksyivlsiififlicsayeyyskyfvlfkdpnkikhiimsygkysimvffmlqviqvvaffipgeivqiaggyiygtigggiisllgitagsmivfwishfcgkplidkiisnkdtnffkrilnlghmnfvvfllylipgipkdvlayicgvsnvtfkdfmiystlgripgifisayfgakigsgnktililiavvmtllfaigvfkgeilvkkiikrssfrngk*
536227.PRJNA29495.CLCAR_1160	mkenkkkilqyfigalliivfvyfmmkygkrlthlrikhvrhyilsygkfasiafvilyslkpvalivpvsllsivagnvfgpykalllsmvgcftsgtlafflarflgrsfvdkllkgkamkldssiekhgtaimcimrlsfifpydplsyaagltkmkyrsfiigtmigvfpemvsysfigksleqpfsikffipiifivvvavtalgiyksskktksl*
536227.PRJNA29495.CLCAR_1569	leytkslknikkyvnvfvltmiimlvifiikvymegnfssqaafenyvrqfgvfapivliviqllqvifpvipgvfgsivgvalfgslksfifnyigitlgsiisfllarkygasfvkkiiteekyekyigkfqggkgyaiilfftllvplapddifcylsglskmsfkkfmwiiilgkpwcilaysygfgalfthitg*
536227.PRJNA29495.CLCAR_1584	msnfsnllityfrdyniwflsviimfgsigiptgacliviasgafayagefnivvllleiwffscvsdgisymvwktighkflnkstkvktyfepkiikaqnylkkhgkgtifftrflisamgpfvnaaagiteyklitfslfvglgdllwtsmylglgywfgdswesivpivtqagefltcitilvisiyffvkiirsnkqks*
536227.PRJNA29495.CLCAR_1601	mmhkiskkyisialmaiiivlvmylckssralenctpqsmknyissfgmlapiiyiimftiipltlfpdavlaiaggmifgvgigtlytiigavcggtlsffisrifgrglveklikgkaewfedgiekkgflfililrlvplvpfdvisygaglskikykdfvlatfvgiipgvwvyanlgdksgnifsleffgavlilvllmifsyfmkkkisvkglkskvngen*
536227.PRJNA29495.CLCAR_1603	mkifrllynsfiwgmlisiltfqnewlemrintgifipitmllslivamlikkfsklhilqlnlisttlnvlvcttisiivlgkeriqvvpaaiiregikesnidffsinialliflifglilcfferggikvknvfkgnimkffcifiviclyvfvppiksnvnqaisvlknvdvkaareyilsfgiwapvvsfllmilqsviaplpafiitfanaglfgwvkgamlswssamagaalcyciarilgrdvvekltsrtalkkidefferygkyavliarllpfisfdivsyaagltsmsfwsffvatgigqlpatiiysyiggmltgtvktfvigllmlfalstlivlvkkiwndkkrandkikei*
1391646.PRJNA216125.AVSU01000094_gene306	lefrslveefiinyglisifivvaleyanlplpselvlplvgifafkynmnftqvvtisilggitgcivnyylgykfgkplieiiigkfpkteksvmssyswikkydkisvmisrvvpvartfisivagvikmniitfiiystigigiwnlalisagyllghkihiittilkqysllvciiaviftivytiksrikkthkdt*
1391646.PRJNA216125.AVSU01000099_gene353	mehietlftlardnfilvfiigifasflesfipalplmgivvansvmlgwvfgllgsvlgsctgtyllfllsnkfshikiferiennkvdrainwvkhqgfatlfiayscpfipgclvtiacgvsnkssesfvpamisgrilmfliasyigndlvgfihspmriifvtaltiisflvgrkintrieakhhn*
1391646.PRJNA216125.AVSU01000067_gene741	meqiiyrlqeykllvaavgfiiiivetfipalplvaivganafvlgiglgfsvswlgsvigsivlflickkfsdsklikkinnekvekfkkwvkrqgfsmmfivylcpfipdflititagiskmklsnfvpgmilgkfimflvisyigndiktfitdplkiasliilvlvfwilgnkvnkrinsvk*
1391646.PRJNA216125.AVSU01000025_gene2450	levgmnyskvlkvllsgiiifvigsiiykilnmdigpsdiqkyvtsfgklaplvyiimfalvpltlfpdsilaigggiifgltkgyiytligallgaslsfyisrklgrnfvkkitkekldyieemintkgffvilllrliplfpfdvisygagltnikyrdfifativgtipgilvftnigaqsldigsnsfylsimalillilssivlknkfintqkk*
1391646.PRJNA216125.AVSU01000025_gene2452	mkqkkkkslilkigvllliigiylfvgpvnrfinqmifylsmlnleslkqyilsfgiwapiisfilmilqsvaaplpaflitfanaalfgwvkgallswtsamagaalcfyiarflgrdtvekltskfaidsvdvffnkygkhtiliarllpfisfdlvsyaagltsmsfvsffiatgigqlpatiiysyvgdmltggaklmmmgiltlsaisvliyvlkkiyndknkvs*
589865.PRJNA33629.DaAHT2_0678	mkirllvagllamivamglyllparelavevmqwveglgftgyvvffllyafftllflpgfiltvgagaifglaggfvavslgstvgaalafllgrflareaverkvagnskfaaidaavaqkgwkivfltrlspvfpfnlinyaygltripfphyvlaswigmmpgtllyvyagslagnvaraaleetpsagtwelafqglgllatltvtiyvtrlarqalqqavpvekqq*
589865.PRJNA33629.DaAHT2_1063	msffarltnrtafghlranrnflllliffavlpltvsslfiyfaqanqhllttqtmpallifhlaaipamalaltpttfvaivsgyffswyglaglllsyplaallglrlggaakalvlsedfylnpkiqqfleqirrdeftmiiftrlspvlpfamtnvalsvlklgltsfmlgtmigmlprtliffmlgrdapeiwafaqnpsleglhrlipllliitstvgllwiaqrtltrmnsq*
589865.PRJNA33629.DaAHT2_2142	mddvhklkklkkrrpsyqllllvallllgllaqkldlvdwlevlevsrhyahhwwfppllilamaafyalalpgsffmwltgalfvpivatliiviggvggavggyfvsrrlarrecarikhqplfnfirrhgdfvalcavrtfpsfphsvinygagvlglplgyfvlstiigftlkgylysaaiyqlttmdepgeflswqllaplimlsllfiaaklifgrkpslangp*
589865.PRJNA33629.DaAHT2_2288	magsmseakptgalrrlydyclylmskpggvwvlfwvavvessvfpippdvflmalaiavpakafrfalictvgsvlggmlgygmgyffmelvghrviafygmaeqylqvqalyqqydawavgaagftplpyklftltagafelnfatfclaslisrgarffmvaafiyyfgpairgfieryfnlltiiflvlliggfvafktll*
589865.PRJNA33629.DaAHT2_2663	mntkkialagillllagaffwfelhhwltlaqlrdfqvqatafyeqrplsaialfvlayllvvalnlpggallgllagavfgvlvgtvvvsfastiaatvacalcrylfrdlvrarfpqvavsvdrgiaregafylfslrlipavpffvinmvmgltamplrtfywvsqlgmlpgtfvfvnagrelgqltatgdifslrlvlafallgllpllakwgvdfyrrrsgrsgeeekkgvqqqspdqelaehhlaaaaeqldsgctrcgacaarcaflqtsglpgeiaaawrtgkpqadpfacslcnlctvvcpeklkpgdflldlrrhlvrrqvldlrpyrpllsyerlgaspwfaaaklpahcdtvffpgcnlpgsrpaatwqlfnrlqgqcpnlglvlnc…
177439.PRJNA12751.DP0274	mewmatpygiwalfaiafvessvfpippdvflialciavpaksfryaavctlgsvlggmfgyglgfwfmdslgqgimnmynladkyeivrqvydkygvlavgtagftplpyklftlsagffqlnfpafvlvsivsraarfflvaafvwkfgasikhlisryfniisivfmailigsfflikli*
177439.PRJNA12751.DP0504	mkkylivgtvialvsayyffgldsylslqaiktrqvqleswrnaepilaglsffglyavvaslslpgagvltvaagaifgliwgvlivsfastlgaslafllsrfllreivqsrfqdrlhavnrgmeeegafylftlrlvpifpffvinllmgltsirlrtfawvsqlgmlvgtivyvnagtqlaqveslggilstrllfsfallgifplickrgiawfkgrrlyakwlrparfdrnlivigagaaglvsayiattlkakvtlveaaemggdclnygcvpskaliksakvahhirngdkygldavelsfsfrrvmarvhriiatiephdsverytdlgvevlcgyarlldpwtvevklksgetrrltsraviiatgagpfipplpgldavdyltnetlw…
177439.PRJNA12751.DP0737	mplffsslpasydlialfslsflaatilplgsewllilllqkgtyqpetlvgiaaianylgsctnyiiglyggsflirrvlrlsdrdlyraqnfyqrygcwslffswlpvigdplcliagifrmnfplfslmvfsgkvvryaavavialklf*
177439.PRJNA12751.DP1649	mqerclrggqrplsppslsslpslswlcsyakftetekrqtlskrqiilslllsmkkiedianhcieckiclkeclflqekgtpgeictaylqegkdgvdpflcnmcglcqavcpcsldmpaavlamredvqkkeggnpahrgilayenwgdskllrlehlpqgcstiffpgcalaatrdrvterayhflqerdpsigiilacchkpshdlgkqdlftsslerllsrlreegikkiitacpscyrifkeygqgfdtisiyeelresppickgnfsqtfsihdacstrfsveiqnavreilpknmkikesvhskekticcgeggavsclaprfreswqkrereaggekiitycagcsvslgknfstvhlldilfdeegcatgkeqktafpftylhrfllk…
177439.PRJNA12751.DP1650	mkifkplifiaiitllcipfwqsieqvfflfsiydldsikgyilsfgpwapivsfllmifqsiiaplpaflitfanatlfgwvygailswvsamagallcfwiarflgremvekltskealkgvdgfferhgkyailiarllpfvsfdivsyaagltsmsfwqflwatgigqlpatlvysyagemltggaktfvtalfilfafsvlalllrkiyrdrktanpl*
979226.PRJNA81617.KI911563_gene1438	mmdtihqwldqlllwiedlgywgiiiglaievipseivlayagylvfrgevsfpvavicgvigallqqwllyaigryggrpfvdkfgkylhlkpkhidiaerwfekhgtiivftarfvpvmrqvisipagmarmklslytlltalasipwsilfvylgnelgnkwdtiesesgdlviwilcsalgllclyfvvqywrkrgknk*
979226.PRJNA81617.KI911563_gene1794	lserwnewitvlkgttlddiesllhryselgplpgillplleaflpilplvvfvvanasaygmwlgflyswvgvslgsllvfmiarklsvrygerirrrfpkagkffdfverkgftpifllacfpfspsvivniaaglskiplhtfltavllgkavmiftlsflghdlramvdnpwrivmavailllmwiagrklearft*
979226.PRJNA81617.KI911563_gene2730	lrtiinimlfiladvrtdfkyyflticydhdtgsrrywqerltttrngegtrmaltdmisnlnedkleqlleqyralgplpgialtflksfipplptiviigvnatvyglwlgflyswigivsgcmatylivrriaghpylerwsrkprvqtslqwvrnnafsyvfllslfpvgpfvvinmaaavarmrlrsfliaivfgkaimvmsvsivghdvtrfirrpaellyvvafvaaslwiskkiearfagaednsapasanink*
979226.PRJNA81617.KI911563_gene3188	vkigiiagivaallwfdfrylkvtpetlrgwvddfgwyapviymgmyvvrpfilfpasvlamagglafgtwygmlytligevigavlsfllarkvgaglfggkenprflkleramekrgftmvlmlriapfvpfdlvsyaagvahvplrayligtiigtlpgtfaynflgatltsgnwrdyviagivfavalsvpflfrrkvekqveesasspkdktveasslerngnrvs*
1292035.PRJNA188694.H476_0844	ldlkllieqfminyglisiflvvaleyanfplpselvlplvgifafeydmnliqvlltsilggvigsiinyylgfkfgktfidmigkkfpstkksikssyrwiskydkvstmlsrlvpvartfisivagvikmnliafivystigigiwntiliyagyllgdklhlityilkqyslivivigilvfftyilinrfkikk*
1292035.PRJNA188694.H476_0884	mkynlgkvlkilisiiillilgtiickilsmnigvediqdyvssfgrlaplvyiimfalvpltlfpdsilaigggmvfglfkgyiytligaligatisfyisrklgrafvkkltkekldnieelinskgffivlilrlvplfpfdiisygsgltsikykdfllatiigtipgilvftnigaqsvnigsnsfyisimglillvllslilknkflriqkk*
1292035.PRJNA188694.H476_1049	mehietlftlardnyllvfiigtcasflesfipalplmgivvansmvlgwgfgllastigscgatyllfllsnkfghlkvfqkieknndkvdkvikwvkyqgfvtlfiayscpfipgclvtiacgisekkadsfvpamisgrivmflvasyigndlygflhspmkiifvsllivvsfligrkinnkieakhnn*
1292035.PRJNA188694.H476_1429	vnkstkrnlikviiviavislyffipsikenvnqavsilnnldvdmlkkyilsfgmwaptvsfilmilqsviapipafiitfanaglfgwingailswtssmvgatlcfyiarflgrdvvikltsneglnkvdkffgkygnyailiarllpfisfdivsyaagltsmkfsaffiatgigqlpatiiysyiggvltgttktlvtgllfifalsaiiallksmkkdkkinkrnniv*
1292035.PRJNA188694.H476_1437	mnlrvmieyfiinyglisifiivaleysniplpsevilpmvgilatkynmnfifvliisilgglvgcllnyyigikfgkplldkiikkfpttkksinesyrfitkydkasvliarivpvartiisivagvgkmnifsfiifssigigiwnltliylgyiigdnlnligilikkysvvilivilivlvayfikkiinskki*
1292035.PRJNA188694.H476_2234	meqiiyslqeykflvaivgfviiiietfipalplvaivganafvlgiwvgffiswvgssigsialfflcnkfaestfirkisnrykniekfnkwvnkqgftmifitylcpfipdflvtitsgiskmkytnfipgmvlgkfimflvisyigndfkdfikdpvklaslivfiiifwilgnkinkkina*
445335.PRJNA20013.CBN_2593	vkkskkniivsiilvillafliyflrntilakdvsavsikeyinsygaiapiiyiilftlvpltlfpdsilaiaegmafgmvegsvytiigavcgaslsfyiarflgrtvveklirgkgkwfedgvekngflvvfilrliplvpfdiisygtglskikfkdfvlativgiipgilvfinlgdkalnikskqfvisvvllvllclasfimkkklsfnklqkniikkgdsygskekeefnn*
445335.PRJNA20013.CBN_2592	mdqkkkksliiklgfllgiillyflvpgfkngvnkiasmlarlnieevknyiksfgvwaplismalmmfqsiaaplpafiitfanawvfgwafgaliswtgammgaalcfyiskfygrpvaekiigkkaldmtdkffdkygkyailiarllpfisfdaisyaagltemsfwaffwatgvgqlpativysilgqnigniakmglwifsgvvalivfaiavkkylmdkknkedkakvnnenlqvtke*
445335.PRJNA20013.CBN_2017	mkinkkylvftlcivwviliyifnkydfisltieimkgyldsnkvgimtifillwivrlpillpgftliilggtlfgtingfllsmvgmvlsetlvyviarvfsdwsiknlikkkydyveplikkynfrflalgiacpiaptdaicflssslglsyikyiltiiisnipiiaiysymgisykksslsviilclsisvlalytmkiwnglktnyl*
445335.PRJNA20013.CBN_3343	mlesikkyikkniniiketlidnkgsiilslfvlfiifigyiyyknfavlkdpknikniilsygsygiivflifqiiqvvaffipgevmqiaggyiygtllgsvysligitlgsvfvfllahiygrplvhkiiskkdlkffdrvlnigsiklivfllylipgipkdalgyicgisdikfkdffilstlgripgvlasayfganihtgnksilimvgvvsslvfiigvlngekiikkigknmrkl*
445335.PRJNA20013.CBN_0384	mknkkdlfkiiglsliiiivavflvrhghtirkmnikntvryiqscgkfssicfllvyalkplviiipasmlslvggvlfgpvkgfilnmlgfflsgslafwlsrllgksfvdkilrgkaveldnniekegfkiifllrfppifpydpisyasgltkmkykhfvlgsllgvipetmcysymgknvmnpltskfivpvilvilttiigiyvykkskinvvkdekl*
332101.PRJNA243411.JIBU02000015_gene63	mnklfkgiiflcwiailavffkyqlyidggnkitkllqaypkysallfliiasfriftlvpctvfiisagilfnpleafilvtianllseiflflfvkatigmgyqekiinkypkiyslvqdnnvkilalgvsspvvpsdivcffstltgmpfakyvltiliadtpvillyaflgismkyslyvfittliiiilvsyvncrrwngkvnl*
332101.PRJNA243411.JIBU02000008_gene499	mmkygkrlthlrikhvrhyilsygkfasiafvllyslkpvalivpvsllsivagsvfgpykalllsmigcftsgtlafflarflgrsfvdkllkgkamkldssiekhgteimcimrlsfifpydplsyaagltkmkyrsfiigtmigvfpemvsysfigkslehpfsikffipiifivvvavialgiyksskktksl*
332101.PRJNA243411.JIBU02000012_gene1047	mkrisrfliiaiwmaliytifklnllsgnldnlnkffsncgnykalifialsslriaalipsaifmilggmiftptqgfaftlisvilsgtivyiaskilvssgiqnylankypkfyglllrnntkilaigilcpiapsdaacflasstglnyrkfiltiitanipmmilysflgdsiissanntiiistiivlismysiylwnkeqrneklv*
332101.PRJNA243411.JIBU02000042_gene1478	mmhkinkkyigialmaiiivlvmylckssralenctpqsmknyissfgmlapiiyiimftiipltlfpdavlaiaggmifgvgigtlytiigavcggtlsffisrifgrglveklikgkaewfedgiekkgflfililrlvplvpfdvisygaglskikykdfafatfigivpgvwvytnlgdksgnvfsleffgavivlvlltifsyfmkkkisikglkskangqn*
332101.PRJNA243411.JIBU02000042_gene1480	mlisiltfqnewlemrintgifipitmllslivamlikkfskshilqlnlisttlnvlvcttisiivlgkeriqvvpaaiiregikesninfssinialltflifglilcfferggikvknvfkgnimkifcifiviclyvfvppikynvnqaisvlknvdvksareyilsfgiwapvvsfllmilqsviaplpafiitfanaglfgwvkgamlswssamagaalcyyiarilgrdvvekltsrtalkkidefferygkyavliarllpfisfdivsyaagltsmsfwsffvatgigqlpatiiysyiggmltgtvktfvigllmlfalsalivlvkkmwndkkkannkikei*
332101.PRJNA243411.JIBU02000039_gene1715	mieslinavifvldklgyvgiffgmalesacipipseailpfggylsftgrlnliamiligtiggtvgsigayylgklggrplvekyadklkiskskieksdeyfnkygekivffsrllpiirtfislpagiskmefkkftiytflgsliwsvllgyigykmgenwimirswfhiadiavvvcivgfviyrlvvrrkkvnlen*
332101.PRJNA243411.JIBU02000018_gene2252	mfmyllgicatvlvlkylpniieltmsldkfrnyivslgklgtivfiffqvlqtviapipgeviqvaggyiygvslgltyttvgmllgaiiafyftrligdsfvkklmnkknskwlndimdnkkfsiilfiiffipglpkdfliyvagltpikplkffgillvsrfpwllasvsvgsnlhyrnytstiiigsfaliafilgiiykdkiinklsrnnnykesykis*
332101.PRJNA243411.JIBU02000018_gene2287	msiigtlinvilhidkylnvitqnygvwtyvlifliifcetglvitpflpgdsilfatgalasigslkililfmlfymaavigdtvnyyigqkvgnkilekenvkyinkeylkkanifyekhggmaiivgrfipiirtfvpfvagigemsyskfiiynmlggfiwvtlflgggyflgnlpfikqhfsyiliaiiiisiipaiaafikekrdgdnneddvsntgs*
332101.PRJNA243411.JIBU02000045_gene3307	msygkysimvffmlqviqvvaffipgeivqiaggyiygtigggiisllgitagsmivfwisnfygkplidkiisnkdtnffkrilnlghmnfvvfllylipgipkdvlayicgvsnvtfkdfiiystlgripgifisayfgakigsgnkttliliavimtllfaigvfkgenlvkkiikhssfkngk*
332101.PRJNA243411.JIBU02000049_gene3574	miimlvifvvkaymegnfssqsafenyirqfgvfapialiviqllqvifpvipsilgsivgvalfgslksfifnyigvtigsiisfllarkygasfvkkiiteekyekyigkfqggkgytiilvftlliplapddilcylsglskmsfkkfmwiiifvkpwcilaysygfgalfthiag*
203124.PRJNA318.Tery_1993	mneiqetpkkkltlnklikplliifgvatlltiaqkffnaqqllenalnwidtlspwgpiafitiyilatvlflpgslltlgagflfgplfgsiyvsigstigatfaflvgrylargwvykqiegneefkaidkavadegwkivgltrlspifpfnllnyafgltqvslqhyffaswigmmpgtvmyvylgslagslatlgteersrtttewvlygvgliatvavtfyvtkiakkalqkkis*
857293.PRJNA49895.CAAU_0711	mkiniwdillilknnpqiayiyallnsffqvffppypgdtiiallgylsylkiikggvvlsliilstflssslllylsynfseliknslyfqrffnlrqlenfekwykkigpffiviskfipginsiviiasglfkidlkyslisigiatiihnsmlfiagriagenihllkslikeytsyvllgiilitllyfllkryinke*
857293.PRJNA49895.CAAU_1686	mekflegfinfiskfgivglsvlsftessffpvppdvvlipmmlvnkslaffyaaittvfsvlgglfgyllgyklgrpflkrwfsqekiikveeyfnkysgwavaiagftpipykiftvsagvfrirknvfviasiigrgmrffleatlifflkdadkfiknnfeyitigitfifllafysikiskdrlnlnkiklfsniknlvenvykelqkyriiekigyymivtfllslfilmiifdlieehsfylferydvyifkfilslrnpfldglfkaitslgnfwtvliltliitiillgknykvlslyfganifivwifneylkslfkrprpynfrlidtagysfpsghamifltlslfiiylikyvfkfkhqnlykglilllavlvgfsriylgvhyls…
857293.PRJNA49895.CAAU_2316	mhkevigeksikrnvliillflsislfllikyqlydinklrgiigynkviapfiflilctvrpllllpvgifstlgglifgallgtfytlvgsilgsiiayflakkfgkdlvdrllkgrysrikinskengfiitfilrvvpilpfdavsyicgisnitfkdyllgtiigiipgtfiysyfgsslknikskkfyiaillllllslipfiykrystkikavefeedndrltkkik*
706587.PRJNA43133.Desti_0406	mveflavyftyiieklgywgagflmalesmvapvpselvmpfvgflaaegkftleasilatsigsivgsllsyymgylggrplvlsvgkylllnrehlewterwfakhgswtilasrfipvvrhlisipaglgkmrllpfclytligatiwntflllcgyklrqnwtlvqqyshevdiiavivlaiagvcfvimhvkrsrvpaianpe*
706587.PRJNA43133.Desti_1310	mipttnkerirlalavslilalatagvwlavsghlqlwldwlkqlfeskerlrdyvqswgawapvaflsmqvlqvliapipgeisgiaggfifgawkatlfsivgltlgsaiaflaarvigqplvklvvsqetmakfyswthgsrtlvllvlflfpgfpkdllsyflgltpmrfitfvgicflgrlpgtlllgvggaaiykenwpvlgivsaiaivlgllvywqrnaigkwler*
706587.PRJNA43133.Desti_1935	memlsaeilswlthygylgifcllmlgivgapipdelvltcagymifkgylspgltaasaftgslcgisvsyalgrfigtpiiyryghivnikherldaltawyerfgkwallfgyfiagvrhlsafmagtsrlrlpvfaafaytgafiwsltfisigyilgeewtwvaehltawtwvslmaigviaillfvrlqksrrt*
706587.PRJNA43133.Desti_2657	mekemvfrnkkhegvliegrncsskrkarnvsflidgasyftafvraveqakstiyiagwdidsrvsllrrnsteiessrfgrfldrvvagkpdlrayillwdfsslfmldrefmpvfklgwqthsrvqfmlddrhplgashhekivviddsiafvggmdfgkgrwdtsehivndprrmepdgnihnpfhdvqilldgdvaqalgdvfrrrwyrasgirlvpplphddyywpaenapdledvtvaiartdpgyvkpppvheiehlyrdaiasaskfiyienqyltsdsvihaladrltdsygpeivlilphksagwleegtmdalralalkrllqadafdrlgvyypvlpgmetgdmvihskvmvvdddlvrigssnlsnrsmgldtecdvalessged…
706587.PRJNA43133.Desti_3284	mrlksilvlllvglvagiiiwgvslpsvrqhmltvlqwiqelgpwgpffvtlfyiaacvfllpgsvltlaagflfgvpigflsawlgatlgacaaflvgrtfgrawiaakvagnpkfaavdeavgregfkivfllrlspvfpfnilnyalgltkvsfrnyalasflgmipgglmyvyfgsaarslaevasgsveagrtgqvyywvglvativvvtfitrvarkslkeaqqetageqpeqa*
706587.PRJNA43133.Desti_4686	mtelsredfrklvislsliviltialvvswlmgwlnpivstmiamfsgreqlrsyveswgswapaifmsiqalqvvfapipgeltgvvggfifgvapnilystigltagsmlaftasrliglplvklvvpkdsmehfgfltrsrgiflaavffifpgfpkdilsyllglspmgyvtfflvsglgripgtimlsysgaavyhenwtlvivlsvfcavlvgivyfrrerierwlrtrsnqpv*
313612.PRJNA13409.L8106_18092	mfknkteliklilfcilitvvafyilsffdserlqtqlqkmgifapilyifvytvatililpstalnllggaffgvwwgtlwtsiaaitaamiaftftrtvgrkwvknklagrwqvldaeihqgglfylfairllpiipyglvnftsgltsisfkdyfigttlgtipgllpfvmlgssglkavktgeilplitalsligmlvfgatwyrrhrtqklk*
313612.PRJNA13409.L8106_20453	msfeivsletiqeiahqygywavfvgialenagiplpgetitlvggflagsgeldywfvlgwaiagailgdncgywigrwrgwpfllaigklfrvqetkltevknqfsrnaakavflgrfvallrifagplagiarmpywkfllcntagaatwasvmvslsffvgqvvpleqlvsgvakfavialilvvawvvipiwwesrqadnl*
313612.PRJNA13409.L8106_20580	mldwitqgiadwgymgivllmllenilppipsevimplagftiaegklsfigvilsgvlgsilgalpwyylgknwgekklrkwielrgqwltlsvedlelsqewfnrygnwvvllgrvipgirtyisipaglenmplfsflvystvgttlwisfltiigywlgdnytlvkqflspistlvivillitfgiwfyrrkkr*
313612.PRJNA13409.L8106_02057	mnsseksltsrkktskplklillgigvtmlvilaaklfnlsdsfasiqdylretldwianlgywgpvafivvyilatvlflpgsiltlgggaifgvfsgsiyvsigsvagatcaflvgrylargwvakkiagnqkfkaideavaregwkivgltrlspifpfnllnysfgltkvslrdyvvaswigmipgtimyvyigslagelatlaleerskttgewilygvglvatvavtvyvtkiarqalnekisekqg*
313612.PRJNA13409.L8106_02062	mpifpeqllksrrfwltlslisllwmvdfspwklnhldpvlltdsikqwgnwaifgyvllyilltivgipaipltmaggiffglvwgifwsviaatigaiaafgvsryllrnwsqktfgserifrkfnrataqkplqfvlfvrlapifpfnlsnflfgltaielksytvgtflgiipgtftytwlgvsgkqaiegsdrfsiflalaiagglcvlpsitrkklhlneete*
1121428.PRJEB578.DESHY_20009___1	lkkyllpaisfialtaiatglwrqdliniikaagsgdvqtaaqiiqdagatailisivinvaislagvipsvfltganmlvfglyggfliswagevvgaaisfllyrwgaksvaklstdqwklsktvsslpgtkqvyfltvlrmapfipsglinlfgaittvsfanfiiattagklpaliletafsynlvtlsknylnlgisilvavllyfgvkielnrlrkkhqe*
1121428.PRJEB578.DESHY_110222___1	mikrksfiliavciivtaalyytrnthwhfwgssplysspeqladylrsfgamtvvislllmvlqtlftplplfllagangfifglwygilitltgsvigssiafflargfgrglvcrfvketqmskvdrmschkgpwmvfmarlipvipssiisyvaglskmtfrgffiatavgklpeiiiytalghsfsvaegmatkitlllilltllawplisrklkktsgeappktppg*
1121428.PRJEB578.DESHY_110223___1	maeltnlidtvwqwlttvigalgywgiavgmalesaniplpsevilpfggylvfcgrldfwwtvlagtlggtfgsvvsyclgrlggrpflekygrclglnrqklmmadrwfarygeatvfftrlmpvvrtfislpagiagmnlqkfvfytvlgslpwsillvyagyalgenwqaikpwfhradvvvlillggilmyclyrkrqakr*
1121324.PRJNA240953.CLIT_10c02180	mskhfkiitilftfilllylskqlelneiltfeniyankmrlipilpfffihvaagltniplptfiwttslgtipgtfdyvfaghnitnikhgsqilspnvvaafvifgiitigptlikstkkkkikmanscsnasskp*
1121324.PRJNA240953.CLIT_11c01380	mifqsvaaplpaflvtfanaaifgwfwgallswssamagavicffiakvygrevvekftgmyalenvdeffdrygsyavliarllpfmsfdivsyaaglmsmsfwtfvwatglgqmpatiiysyiggmltgsakivgraiaqeekhiivk*
1121324.PRJNA240953.CLIT_23c00270	mnnkkssivkfaasvsivlmllyalnkfnvikgfgpeeiknyvdsfgplapvvfiilftlvpltffpdsilaiagglifgiykgfllimvgalcgatlsfciarflgkgviaklvkhdiskferqleknafliilllrfiplfpfdvisygaglskikfknfiaatmvgtipgifayanlgaqsahvgsrgfyisiviivalfavaafvknnflsgrfestpe*
1121324.PRJNA240953.CLIT_23c00290	vkgnekkqlflkigiiaiaiaayfliepvrrnikqalfimknvdvglvkgyiksfgilaptvsfllmvlqsivaplpafiitfanaslfgwvkgamlswssamagavlcfyiarlygrevvekltskfalegidkfferygkyailvarllpfmsfdivsygagltsmgfweffwatglgqlpatliysyigemlsggikkfvfallmlfsmsiiiflfkkvwedkarqknlegdekkclkrnc*
1301100.PRJEB1853.HG529349_gene4327	meyiqglfdlakdywvlamfagliscfiesflpilpliaivganalmlglwgglfiswigsglgtialfllvskfndnklfnklrnnkiekaikwmerqgfkllfiayscpfvpsflvtitsafckreainfipamlagkfvmflvvsypasdiggfinnpikiavfvllvflswtigskvnssleehkhdnhik*
1301100.PRJEB1853.HG529398_gene6802	mgvealtgylseygliflfiivlleymnlpgfpagvimplagvwvassgnsffvalivsvlaglvgswllyflgmyggeffldkyikkfpshekyiksnmemlrkrgnigvfiskfipmvrtiisipagvlklnfikytvystlgiliwnfifiasgyffgdrvlqall*
1301100.PRJEB1853.HG529399_gene6829	liaiiiyiyvpvinqpinkmmsylialdleglkeyilsfgiwapiisfllmilqsiaaplpsfvitftnaalfgwingailswisamtgamlcfyiakflgrdtvekltskfalknvdeffdkygkhtiliarllpfmsfdlvsyaagltsisftsffiatgigqlpativysyvggmltggaklmmlgiltlfaisifiymiktiynerqskqk*
1301100.PRJEB1853.HG529399_gene6831	mdigiddvksyvnsfgtmapvayiimfalvpltlfpdsilaiagglafglfkgyiytaigaliggsisfyisrrlgrrvvkkltkdkldnielminekgfiivfllrliplfpfdvisygsgltsikykdfllatflgtipgilvftnigaksldigsnsfyisigalillilisivlknkfilknvnkaqed*
1301100.PRJEB1853.HG529284_gene7067	mdinilvqnfieeyglisifiivmleyanlplpsevvlpfvgimvskgnigfesavivsiigglvgsitnyllglyfgkpvikyllenhprtkesiksstwwikkygklsvmlarvvplartfisipagmtkmniasfllyssigislwnivliylgyvlggnlhqiahimknysiimlilmvigigvyyiskkkrhkr*
349161.PRJNA13424.Dred_1601	mldflepllhqvtvviaalgywgvaigmaiesaniplpsevilpfggylvyagrldfwgtvmagtvggtmgsiasyylgmrggrpflqkygrylgitprklavadrwferygeatvfftrlmpiirtfislpagisgmnfkkfvfytflgslpwsillvyagyalgqnwqalkpwfhradflvagvlgvlviyyfsaklkrk*
349161.PRJNA13424.Dred_1602	mikkvtfmivaaslivvlfyvldihtlpiwqshhfnnpenlaeyirsfgamtvvislslmvlqtlftplplfllagangfifgvwygilitlvgsilgatiafyvargfgrgmlsrylkenylakvdemscregpwmvfmarlipvipssiisylaglskmtfrgffvataigkvpeiviytalghsfsqaeglatkvtillilvtivawplisrkiknnkkpphkippdq*
349161.PRJNA13424.Dred_1854	mrkhpillvifftvcffylwgnevlnifkivfssdiqkavelirtagskavlisifinvaislmgvmpsvfltganliifglnkgflvswagevigaaisfllyrwgitsvaklsteqwklfktinslpplkqtyflfilrmapfipsglinlfgaitsvsllnfliattagkfpallletafsyhlitlgrnyiyvgisilialllylgikkemrrlekqye*
349161.PRJNA13424.Dred_2300	mellldffaeygsiglallsfiessffpippdilligmaiaqpeqglwfatvtavasiigglfgyligmyagrpllerwvsldrlgkiqnlfdryggwavaiagftpipyklftisagvfrinkvtfmiasalsrgarfylevlliiavgekakallegyfevitvgicfvivaliwlvkkfttkap*
349161.PRJNA13424.Dred_2311	lteqilehlsklglpglfvgvflealglpfpgsvlvgltgflcrqgdfnifiawlvalagymlgsataftlgryigepflikwgkylrltqerfskaqelfvksapafiiggrfiptignltpyvagisgisifrflffdaihavlwltvflgggallgqnwpkimdvlgfkylwavlifllgmymlrhylpifnrnki*
1499689.PRJEB6483.CCNN01000006_gene423	mkykgifsvknllilttvvlsfillyifreninvcmnlirdkerlkvyldsfgtlgmlvffimqiiqvviffipgeviqaaggyvfgtflgtllsiggitvgsiilftiskkfgmplvnkfmskknfhklekllnnkkinlivfllylipgipkdslifvcgvsridlknfiiystlgripalflsslfgaqvaggnhfiaitiaiiattvvlvgivkrefllkilsdi*
1499689.PRJEB6483.CCNN01000006_gene566	mskrdkirlvlglfiivflvllfinrhklkeftsldsfinfvkgygnyallcfilifslkplmvvvpsamlsiasgvvfgpikgfvinmvgfflsgtlafiisrflgrdfvnkilkgktlklnnnmekngfkilfllrlppvlpydplsytcgltkihykpfimasllgvipetlcysymgenifnplspkfiipltiviiatilstvafnkskkisaek*
1499689.PRJEB6483.CCNN01000007_gene2558	msavplteqraaipigilkygldpwatmiasflgsllpvpfillffniifkwmkkykffdplnkiienklqkntgkiekykeigliifvaiplpttglwtgsavasflgldfkksflctalgglisafiltiifgfpaifa*
1087448.PRJNA73211.Eab7_0267	mdvmalirlaggimftplsddvlmmghvalriregihpiliwltawpvffiafawfyllarffreipivkrlmkskfleqaesilerrglwaiglsfflpgvrhpihyvagllgyplprylamtfaaaglytglwtflivrigeavtwselgiwlsenpsmvlvimaallaiiisgvvhakrrnrlkkeedyite*
1087448.PRJNA73211.Eab7_0558	mlewlfsagesnlwlflgimilglgtelipaevglpllglyvsngtlgwtaavligfvgslmgatlfyflgryagrpllirygkwlmikereivqgerivskygswsalfgrffpvirsvvsipcglfnlsfkryliassiglfpvslfyvwlgerfgveraesmlkgleqelwwilgiivlgiagyilyrrlkakr*
1087448.PRJNA73211.Eab7_0617	lndisllfillkgrftiestflhwfqqadafavpisllisilislfgvlpsafitaanliyfgfwygllwsflgealgawiafyvyrrgfyriqpriesprmlkwtnrlthqtgwrafwqilflrllpfvpsglvtflsatsgvssvvfllastigkgpalvleaftvnqlithdsiipwvivgvflmfylvfllvkkrrpidmn*
1087448.PRJNA73211.Eab7_0768	mawhswvesygyfgmmltlmfpflpsevplayagylvhttefnliimlivavisfvisqnifftigrlgsdrlltrvfkwfrisetkmnqfqrqmdtrgrfilllspmwrmgfaigagltgvsrltftiattisffawsvffiwggkklghgmmgrqhdlhhyipwliglvvfgagylyfrkktlmkkqevlkk*
1087448.PRJNA73211.Eab7_1178	vlsqvvnnvllyladlgyfgialglmieiipseivlsyggfmisqgtigwplavvaavigglfsqlflywfaryggrplilkygkyllitehhldlaerwfvkygqgvifgarfipvvrhaisipaglakmdqtkfslytilaiipwsilflylgetlgtnwrsikevaapytngvliaavvmiilyvalkkrqrtt*
1087448.PRJNA73211.Eab7_2201	lknlklrdwlpftlymlmgvglllyfrfsgmmeqfdiqalsdwirqqgafgmllyilaytirplvffpaslltvfggytygpwvgtmldvvgagtgsllsfwiarllgrrgiekiigtgkltvlderiatngfvvvlivrlipffpfdaisyasglskikfrqfalasylgiipgafvynnigaslrdpfswqfffamflyllfftvgffaqrklrkkqnnehm*
1087448.PRJNA73211.Eab7_2533	mlhevlhqygafglavllaggivglpvpdetllvmsgfwmhrgdlpligtilaayagscigmtisyllglklgmpllhrvapklrisekhifqaeagflrygksvliigyyipglrqlsaffagvskmpfqvfatyaytgaliwislflgagyflgrhfsfgllvahfannpdmlpylvgaagaiglsfvlktylayraqfslyknsllq*
1087448.PRJNA73211.Eab7_2605	mtrqqkiirilllvliisgliwfsrayldinptdikewilsfgmwapilyillytirpliffpasvlsitgglafgalmgtvytvigatlgavvaflvakklgtglikqkdgagkveqiqrqlekngfiyvlifrllpifnfdlisyaaglskvrllpfflatligiipgtfaynflgssivskdpriiigavtvfvvltivpwyiqkrwkakknlg*
1087448.PRJNA73211.Eab7_2675	mlqtvrqwieqmitflqdlpggastgliapfleslfpflplvliisanaatygfwmgvlvswvgsmlgslvvfacirylfrrpvtrwleqhkgaqhwiervrhmspislgfffslpfmpafiitsisamiqlslrtyliaagagrlivviifsligkewstflerpirlvflflillaiwgvsrgveeiikrralarrskvlreieqdiehnnk*
1263868.PRJNA182224.RESH_00534	mdqwiesileqfgafgvgmlmllenvfppipselvmpwagysvsqgqssflavviagstgsfigayawywvarrigkerlstwvdkhgawltisrndidqvdrwferwgaaavllcrlipglrtlisvpagfadmppakfsaytaigtiawtallaviglwlgknygdlagplswvssgviavmlaiwiyrlvqqhrtrsdrsvvhsr*
1263868.PRJNA182224.RESH_01221	vqiarrllpmvlvivgvfglvsgvgvevagdwlavgrdagpaafvilgtlamclfvpktfvsiaagsvfglmvggptlavtavvsawvnyhlgrwslghspidieaeasdaswretlriirlgardanlgmhllvrlspipttiisytmgasgarqvpylaaallaagpqllwvhcgavatetmssvaeagmsgatdssltrwlglvtsvvatvllsvlvprhiwrqraremaaeelaagqna*
1263868.PRJNA182224.RESH_03817	mrrwlilvlvvallatlwyfsgasmhhdtiaenekwlrslindhpilsvaaatgiyiltslipgttgksilygwlfglwiglaivsisltvaaciallsvrlmfrewalrkvprlvrkiesalnvggqatclltlrllhapytgvnysagatnvristfawttligmipsnvvfvlagsrlpsvdrlgqfdlwtvvdwkillvssvviaiplvithssrrfrgmgdeatpveggs*
1263868.PRJNA182224.RESH_03846	mpaetsvakinqyvrwgsiaailvgllviirtlpfdlvtsamnewigslgwwgpvvlvllyivatvlfvpgtiltlaagaifglvvgtmvvsigstvgaalaflisryvardkvaelakdnrrfaaidraieeggwkivgllrlspalpfnlqnylygltpirfwpyvltswlamlpgtflyvylghltgaavgadrerttaewamlavgllatiavtvyvtrlasqkldeqvdqderedadvsnqsgsvatpntrrtvllaatavtfaliagyasmnsdriertvtswlvqptvdasetdssnpsgpnidhslpnqrpr*
1263868.PRJNA182224.RESH_04777	mspadpaeehptgksqpiwksifrvalpivllvgcwfafqtsgddlramhqrlgwiapvvtvplhaviaaapvpsdviviangglypypfavllgwlgwflgstlefltirlltgvesaedarqkmptwlsrwpagspwflvlgrqipgvgahltagvaaaggvslkryllwtavaivpgalllsaigahllssa*
99598.PRJNA158683.Cal7507_3768	mhkrrlytklkflllsclvatliiatkhfniqellqavvmwinslgtfgpiafiviynlatllfipgsiltlkggclfgvfwgsiyviiaamigatlaffigrylsrdwvskqmekhpkfqaidqavakegwkivlltrlspvfpfnllnyafgvtqvslkdyilgslgiipgtvmyvyigslasnlamintkhqpstpqtqiwewviqivgliatiavtlyvtrlaqkalkqsvaiadinhdknkp*
99598.PRJNA158683.Cal7507_3769	mikinpkkisyfankikaatitllilsiaflenteivlaqesaktfhpqtillnalqwidslgavgaiafiglyiiatiaflpgsiltlgsgvvfgvvwgslyvfigatlgataaflvgrylarnwvaskiasnkkfaaidqavgreglkivlltrlspifpfnllnyafgitgvtfkdyfigsvgmipgtimyvyigslagnlarigteaqptnttiqwviriigliatiavtafvtrlarkaleeevtev*
99598.PRJNA158683.Cal7507_3775	mslelisleniqefahqygywaiflgilleslgiplpgetvtlvggflagsnelsywlvlgvavagaviggtcgywigrfggwnfllqvgklfrvsevrllsikeqfsqnaakavffgrffallrifaaplagiaeipfgkfflynlagasvwasvmvtlaffagtivsleqlvswvsqfaiaallilvalivvplwwesrqvkraagd*
99598.PRJNA158683.Cal7507_4915	mhfdlpqlikslgyfgiwgivfaesglligfflpgdsllftagfiasvpkselniwvlifgafvcavlgdnvgyatghrfgrkffqkedswlfhkkhlvktqdfyekhgkktivlarftpiirtfapivagigamhyrtfmsynliggflwtfgitllgfflgkslppeqvdkyllpiigliilislvpsiihiiqdkrakks*
99598.PRJNA158683.Cal7507_5371	mlewitntinslgywgiallmflenlfppipselimplagftaspnqpggaklsiiyvfvaglfgsvlgalvwyypgkllgearlkawankygkwlaissqdidkakrwfdrqgskavligrlvpgvrtlisvpagisnmhllpflfyttlgsaawvglltysgyllgsqyklvdeylapvskivlgslvlafavwvfrrkrkstrk*
118161.PRJNA158813.KB235922_gene415	mptddgnqfmkinkyfkigililigitlvaapvqaqeiasssgfnpqellrnalqwvddlgaiapiafmliyivatvaflpgsvltlgagvlfgviqgsiyvffgatigatlaflvgrylargwiskkiegnqkfnaidkavgkeglkivlltrlspifpfnllnyglgvtgvslkdyvigsvgmipgtimyvyigslagsiatiggesqpdanpiaqwairiigfiatvavtlyvtkiarkaldesidtssteqea*
118161.PRJNA158813.KB235922_gene1178	mfywqewlwqtnhwlsslghlaypafisiyllatliglpaiflflaagslfgfipglvvvsfsdtvsvatcymlgktvarkavnkwiserphwhkfdravaqqgwkivfltrlspivpsnvlnygfsltrinfwqylfvswlgmlpvislyvylasvgtnllsgnndprqivasvigfvttlmaiayttklmhgtlfkkstrhlkaqssrrqesqnrvkarr*
118161.PRJNA158813.KB235922_gene1954	mslelftldtlqevarlygywavfvgialentgiplpgetivivggflagsgelnyglvlataiagavlgdsfgywigrtggwqllvrigrifriqeqqleqakdrysenavkavffgrfitilrifagplagitrmpykqfllcnfggaavwattivslsyflgkvvaleqivswvaqvgvgalllviavvltpilweygqkkllqkd*
118161.PRJNA158813.KB235922_gene2474	mlesivniinslgylgiallmalenlvppipsevimplsgfavtqgklqfiyvvlagtigsvlgatpwyflgkswglrrtrkiadrygkwltlsgkdvqkakiwfdgkgyiatavgrlipgirtyislpagiskmpllpfliystagsiiwvsfltyagyilgenyhkigtylkpfstfilililvisiywivkrkttesnkr*
118161.PRJNA158813.KB235922_gene3783	mselnlilsatsniilglshynlqaalhrilqgiqdlgwigiiafillyiiatvalipgsiltlgagvvfgvvwgsiyvlvgaiigetcafllgryiardwisrkiagnkvfdalnqalnrdglkiilltrlspifpfsllnyafgvtgislrdyflgsigmipmtvtyvyfgslaedlanidkatnlanpelqwlikivsflatlaatvyitrisrkaleeslqktat*
118161.PRJNA158813.KB235922_gene5470	mprrfkknncainlclglviillillflgvnsplkavfdpiylesyfqqyenylevlfifvytvltvvgvpgtvltiaggglfglwhgtlisiisatlgalcsfwtaryllqnyaqrklsqskqlirfqqavldqpftfvlatrfipispynlvnylfglttinwfdytlatfigvipgsfaytwigvsgkvamsggdrlslflaltflalltiiplvlkkqkkf*
1354301.PRJNA210530.M918_07680	meswiinfmehfgylgtflmillenvfppipseviltfggfmttntgmtvigvvtsatagsvsgaillygigrvfnvkklekiiirfghilklkvsdiekanswftrygykaiffcrmvplirslisipagmasmkfslfvlyttagtliwniilvsagaalgeswgeilgfmdvysnitygilglgfvifsglwflkrkpnlka*
1354301.PRJNA210530.M918_00705	mdknnrwlntvghklkenrlkiflilisvplivggyhlffrhsntfqnpeefkqwilsygpfsiimfvliqviqvviffipgevtqvaggyifgafwgtilssagillgstigylfakyfikkyvlrmiekrnlkrfkkvldagsnkvvilviylipgipkdvlvyvagvsnvtlvdfilyssigrfpwilasayfgegihmenysamiiigvvaialfiigfwrghsiidffhrihkekqr*
1354301.PRJNA210530.M918_11915	mrklrllfyytatgialgflicmlmffsvayemmlglglvmyifagfglmvgiskkrldwkysfyiielvtillalitgrlqqffyitketllltnpvsqvrpifiicavvvnminlyivltvgkyqkeytreerkalkqkevklkdlreeldeeqvakvkrnrrigrmvaivsiaifmlcyftipslhnglnkafstiskldttividylrsfgklaivvsftlmvlqsiaapipaflitlsnaaifgwwqgailswasamagaalcffiarvlgrdavekltskgamesidvfferygkfailicrllpfvsfdfvsygagltnmkfwsffiatglgqlpativysyvggtltggaqklfvglltlfalsivigiakkvyndknksnekdeiv*
1354301.PRJNA210530.M918_11930	vinkikislkscfenkkflnitkwstlliliivtlcftrnidflhectpenvknyvnsygvlaplvyiilftlsavtlfpdsvlaisggmcfglaggfiytllgalggatfayylakslgqnfvkkvmkkdisklenamkkggfyivfilrliplvpfdvisycagftgikykdfalgtligtipgifvyinlgdktteigsssfylsiallialilgslylkkkisldkietnninnqieentl*
1354301.PRJNA210530.M918_04150	msknkekvkftfgliiaigfilgmiffckvqgiftamssidtfkeyiqscgekaygiffliqfmsviiapipsnvsavvggnifgmwqsflisflaiisgslvvfllarkfgkpftsklvspkitqkyeklisskkgellvgilfllpflpddaigllvglstmklsryftililtrpweilgasaigssnliipiwgwaiiiiivlyivknssklegkfirafkeg*
1354301.PRJNA210530.M918_11440	miklwklrinykivflfiylivlvtlykfnlipndlqslkkvvlsnpdsilltfmflsivrifmgipgsvfcvlgglifsplqaalysliayttsliivffigrylfadklkswlmkknpnlhqllsnngtkvftvgllcplapgdllcmmlstldisffkyvtivlithvpwvliysflgysfqmplpiivllligtllitlysikswnkvkaqkgyskgl*
65393.PRJNA20479.PCC7424_0186	msiellsldniqeiahqygywavfigialenmgiplpgetitivggflagsgelnywivlgsaiagavlgdnfgywigrkggwpllvrigkffnisekqleqarkqfsknapravffgrfvtllrifagpmagiaqmrysqfllcnfagaglwaiimvtlsfflgrliplpqlvhtiakfgvlalvvviiaivlpiwldsrkpkltled*
65393.PRJNA20479.PCC7424_0620	vlkakrniillllicivvtaigiyflgalkpeqiqlwltkmgiwapiiyiilytigtililpstplnlsggalfgvgwgtlwttvaalvaavvsfgftrtigrnyiaqklagrweaidaemrqgglfymfairllpiipygivnfaagltsirfrdyligttlgtvpgilpfvmmgaglqalssgnifpltvaftltgilvgvatwyrrrrqfpsqlqnksnkk*
65393.PRJNA20479.PCC7424_1977	maewivnlmntlgyggiallmflenlfppipselimplagftvaqgkmqlipaiaagvfgtilgafpwyylgvifeqqrlekladkygkwvtisstdvrkanhwfgrhgtkavffgrlvpgirtiislpagmnrmplitfviystlgttlwivfltlagyllgenyklvedyigpiskiallsvifgfiiwiirknlrqrn*
65393.PRJNA20479.PCC7424_2229	misinfkknnfifkyggivivvafliiaakqmeitttingflstllqgidslgfwgilifigvyilatvfflpgsiltlgagaifglmggsvlvslastlgatvafligrylargwvrkqiekrpnfkaidnavaqegwkivgltrlspifpfvflnyafgvtqvslkdyilaswlgmmpgtilyvyigsltknlatlgtgnepantvqwliriigfmatvgvtvyvtkiakkalnnqmteqdktdfqendqnkttqlskeets*
65393.PRJNA20479.PCC7424_2230	mikikqhnylrkklanlliskrfwigitlfiiallftlsplkiifnpnflvnffqanssfavplfiiayiilsvisipgtiltlvggiifgllwgtiwsvigatlgalgafwtaryllrdlvkqkfahhqtfitfnqgithqpiafvlavrfvpispfnlvnfvlgltpihwfpytlgtfvgiipgtlaytwlgvsgiealqgsdrlsfflalsflgllsilpllakkksi*
1449337.PRJNA234916.JQLL01000001_gene1766	mkksdglillsilafllvlfflnqtvfnieaetiqseiielgviapfvyvffysvrplilfpasvlslagglafgplygtlltltgasigaylsflvsrkvgskwiekkgghrvlklkdsleqkgfivvlvmrlvplfpfdlvsytaglskiktrdfmlatvlgmipgtfvytflganalssnmgrvalagglfivitliptlfqkkirkllkmkdesee*
1449337.PRJNA234916.JQLL01000001_gene2088	meiwiqqimeqfgyigvaflimienvfppipseviltfggfmttntnltitgmiivstigsvigalilygvgsflditrlekivdrwghilrlskkdlhkanqwflkhgvatvffcrfiplirslisipagmakmkiglflffttvgsfiwntiliyfgalvgsnwkvivyymsiyskiayviifivilagliwllrrkkknkmds*
1125863.PRJNA160107.JAFN01000001_gene682	mrllhaavlwivatvgrlgypgivalmflessffpfpsevvippagylasrgemslvwvivagilgsllgalfnyglavwlgrpflhrygryvgltpralervegffrrhgeistfvgrlvpgvrqyisfpaglarmrlvpfclytclgagawvvvlaaigyfvgnnqdlvaaysrrafwylapalallcgvyawrhrrragappe*
1125863.PRJNA160107.JAFN01000001_gene3141	vysvteriltllaahphpvtffllvltglglpvpedvillaagavvswgrtgyypivgaallgvlvgdlllfllgrrygpnvlkhrpfrylasprrmdrardmlarrgagavflarfvagvrfavffvagasgmnaatfvlldltgavlsvplvvlvgyvfgsnleealgflhahrwqvlaaavglvlagwalvrvgralglwnrirragaalaggylgrrrwfrlallaaalggvvyyaavaaqplpaadrnfreiaripavgpgepfsfavlgdnrnsqtvfteilrridadpdirfavdlgdlvfdgerekyrffleqiggftkpllvapgnhdireggravyydafgpfyysfrvgdalfvvlddadevgftpsqwawaervvkesgaahtfvmf…
1125863.PRJNA160107.JAFN01000001_gene3578	maliskgrlrwaaaavvaaavvwlgwrydvrglllaalariealgvvgaaafaaiyvaacilfipgsvltlgagvvygvvwgsvlvsaastlgataaflvgrylardwvarkiagnprfraiddavaregwkivgltrlspvfpfnllnyaygltkvslrdyllaswvgmmpgtvmyvylgslagdlasvgtgqttrtpaqwtlyltglaatvlvtvyitriaraalakkvetdel*
696281.PRJNA47605.Desru_0494	lqqlihyfsdlaitlietfhywgifigmviesaciplpsevimlfggflvalgkfnywyvvaagvlgnivgsvitywigasggrafvcqygryffinvkhmekadvwfnryggravffgrnlpvirtfislpagiarmnfgkffiltftgcipwnmaltylglklgknwhiveaytrpisysivalillaigyflykstrkpelqdtrkhprs*
696281.PRJNA47605.Desru_1356	ltdqlldglshlglaglfagvylealgvpfpgsllvalagflskqgelnillvwtvsmlayllgstsafligrhvgepffkrwgryihltperfakaqevlkksapgfiiggrflptvgnitpyvagvsgisllrfliydlihgilwlsvflgagsllgrnwqqvvegrwtlwfgaaglalllfyllrqfvftkrtkv*
696281.PRJNA47605.Desru_2065	mnkmdkatkqlimavvvfvmamlaltwlalpyirllsepetqqeftdwvtslglwgglvflgiqilqvivafipgepvellagvlyggwggllislmgcmvassfiflltkkwgvtlltklfpqkkiakfaflnnsrqletvvfilfllpgtpkdmltyivgttpmrlsrflfistlaripsivsstfigatlwqgewdvsllflavttlaglagivykdrlvafcrkkgsrmkgavllktkkqfkrpsrrtaektsfrrprs*
696281.PRJNA47605.Desru_2496	mvkkrtilyvaalivigfllfylfdikfatyaqtwsftdpenlaeylrsfgpktviisillmilqtlftplplfllagangfifglgygilitlsgsiigasiafylargfgrglvyrylkeaymakvdkmsrhegpwmvfmarlipvipssvisyvaglskmtfrgffiatavgklpeiiiytllghsfsqaegmatkvtillilltilfwpiitkklkgshgdcdiptkk*
696281.PRJNA47605.Desru_2497	mldflepflhrvtviismlgywgvglgmaiesaniplpsevilpfggylvhtgrldfwgtvmagtvggtagsvasyflglrggrpfllrygryigmnerklrlaedwfvrygeatvfftrlmpivrtfislpagiarmnfgrfvlytflgslpwsillvyagfalgqnwqaikpwfhrmdivvvfllvallayyvwgrirsrrri*
1173023.PRJNA158821.KE650771_gene281	mtdwikttiesmgyvgiallmflenlfppipselimplagytanlpdaklniigvffaglvgsvlgaliwyypgkflgenrlkvwadkygkwltitskdiikskhwfdrqgnkavlmgrlvpgirtlisvpaglsnmplpsfifyttvgsaawvglltysgyilgsqyelvdkylapvskivlavillaflvlvlkrkhkrrrr*
1173023.PRJNA158821.KE650771_gene2274	mknknlahkinyqkshkfikqtfftllvlififclntnsvlaqeavttpgfnpqewlrnalqwidslgtvgaiafiilyiiatvaflpgsiltlgagvvfgviwgsiyvfigatlgataaflvgrylarnwvatkiadnkkfaaidravgregfkivlltrlspifpfnllnyafgvtdvslkdyfigsigmipgtimyvyigslagnlamigtqtqptnptvqwairiigliatiavtiyvtriarkaleqevl*
1173023.PRJNA158821.KE650771_gene2275	mqkkpklklillfslvlsliiaakylniqgwlqisitwieslgpfgaiafifiynlatllfipgslltlkggclfglvwgsiyvliaatlgatfafligrylsrdwvcrqlekhpkfqainqavakeglkivfltrlspifpfnllnyafgitqvslkdyilgsvgmipgtvmyvyigslagdlamistpnqpitpeaqigkwliqiigliatvlvtvyvnriaqqalkesve*
1173023.PRJNA158821.KE650771_gene3513	mslefisleniqriahdygywaiffgillenlgipipgetvtlvggflagshelnywlvlgdavagaaiggicgywigrtggwpmlvrlgslfrfsearllsikeqfsenaakavffgrflallrifaapmagiagmpfgkfffyniigatawggvmvtlaffagtvvsleqlvawvskfaiaallilaafiiiplwlearqqrigtgd*
1173023.PRJNA158821.KE650771_gene5122	mhfdllqlikslgyfgvwgiifaesgllvgfflpgdsllftagfvasqnllniwiliigsfvfavlgdnvgyatgnrfgrrlfqredswlfhkkhliktqkfyqqhgkktivlarflpiirtfapivagigvmhyrtfmfynllgglgwtfgitllgfflgkslpaeqvdkyllpiigliiivslvpsvlhvikenranrh*
262543.PRJNA10649.Exig_0285	mvdvmalvrlaggimftplsddvlmmgyaalriregmhpvliwlaawpvffiafawfyllarffreiplvkrlmkskfleqaesilerrglwaiglsfflpgvrhpihyvagllgyplsrylamtfvaaglytglwtflivrigqtvtwselgmwlsehpsmvlliiaalltiiisgvvhakrrnrlkkeeefvte*
262543.PRJNA10649.Exig_0584	mlewlfsagesnlwlflgimilglgtelipaevglpllglyvsngtiswtaavligfigslmgatlfyflgryagrpilvrygkwlmikereiiqgerivskygswsalfgrffpvvrsvvsipcglfnlsfkryvlassiglfpvsffyvwlgekfgveraesmlkgleqelwwilgiivvgiigyimyrrlkskr*
262543.PRJNA10649.Exig_0642	lkgsltieatlldwlqraemfavpisllvsivislfgvlpsafvtaanllyfgfwqglllsflgealgagiafyvyrygvrrvepliqspfvlkwlgkltaqtgwdafwtiiflrllpfapsgvvtflsatsgvspvifltastigkvpalvieafavnelierdsmlpwlivglfavfylmylykkrlhrsrdid*
262543.PRJNA10649.Exig_0795	mawhswiesygyfgimlslmfpflpsevplayagylvhttefnlivmlivavmsfvisqnifftigrlgsdrllkrifrwfrisetkmvrfqrqmdtrgrfilllspmwrmgfaigagltgvsrltftiattisffmwstffiwggkklghgmmgrhpefhhylpwiiglivfgagylyfrkktlmkkqsiskk*
262543.PRJNA10649.Exig_1229	vlsqvvnnvllyladlgyfgialglmieiipseivlsyggfmisqgtigwplavvaavigglfsqlflywfaryggrplilkygkyllitehhldlaerwflkygqgvifgarfipvvrhaisipaglakmdqtkfslytilaiipwsilflylgetlgtnwrsikevaapytngvliaavvmilvyvflkkrqrtt*
262543.PRJNA10649.Exig_2357	lknlklrdwlpftlymlmgaglllyfrfsgmmeqfdiqalsdwirqqgafgmllyilaytirplvffpaslltvfggytygpwvgtlldvvgagtgsllsfwiarllgrrgiekiigtgkltilderiatngffvvltvrliplfpfdaisyasglskikfrqfalasylgiipgafvynnigaslrdpfswqfffaiflylfffivgffaqrklrkkqniehm*
262543.PRJNA10649.Exig_2723	vtpihhilhevlhqygafglaillaggivglpvpdetllvmsgfwmhhgdlplvgtilaayagscigmtisyvlglklgmpllhrmapklrisekhifkaeagflrygktvliigyyipglrqlsaffagvskmpfrifatyaytgaliwisvflgagyflgrhfsfslllehfannpdtlpylvgaagaiglsfvlktyltyrakfslyknsllq*
262543.PRJNA10649.Exig_2795	mtrqqqfirilvlvlliggliwfsrsylnlsptdikdwilsfgmwapilyillytirpliffpasvlsitgglafgaclgtlytvigatlgavvaflvaqklgnglikkkeqagkihqiqqqlekngfiyvlifrllpifnfdlisyaaglskvrllsfflatligiipgtfaynflgssivskdpqliigaiivflvltivpwyiqkrwkakkdlg*
262543.PRJNA10649.Exig_2864	mlqtvrqwieqmitflqdlpggaatgliapfleslfpflplvliisanaatygfwmgvlvswvgsmlgslvvfacirylfrrpvtrwleqhkaaqqwiervrhmspislgfffslpfmpafiitaisamiqlslrtyliaagagrlivviifsligkewstflerpirlvflflillaiwgvsrgveeiikrralarrskslrelkqeiehnnk*
1487953.PRJNA62993.JMKF01000028_gene1329	mqgrlnqplrkeampqpiqptrlryssllrslkiigiaslsflvsavpafattlqessgwnlqeviqraleqiqqlgiagvvafivlyalatvafipgslltlgagvvygvvqgslyvligaslgavlaflvgrylardwvakkiennpkfkaideavgregfkivlltrlspvfpfnllnyaygitgvklrdyalacigmlpgtvlyvyigslagslamlgtetqaanpllqwlvrgigfvatvavtlyvtriarkaldsvseqtttdsvphda*
1487953.PRJNA62993.JMKF01000027_gene1534	maewitqimtsmgywgigilmflenlfppipselimplagftigqgkmafvpavaagvigtmlgalpwyyigsylgetrlknwldrygkwlgisgeeidkaqrwfyrhgtkavffgrlvpgvrtlisvpagfsrmrfgkflvystlgtlawvllltfagyllgdnyelveeylgpvskvvlglilvagiawlvrhrqkrrnrnnstplk*
1487953.PRJNA62993.JMKF01000054_gene1547	mpthlllllfglgaavlchylpcqllvdqpalinylhmagrkamvlfliahvmatavglpgtwlvvsggavfglvwgtilstigatlgaiaafylarlllrhriehrfsqhkimqklnqmvschqlrcvlairvapispfnlvnflfgltpihlrpyalgtflgiipgtaaytwlgesglkafrgegltqlmaalaclallsllpllkpqk*
1487953.PRJNA62993.JMKF01000041_gene3100	mslelisleliqeiahqygywavfggillentgipipgetitltagflagsgeldykwvlasamagavigdnfgywigyyggwplltrisrlfrfkeeqlidvrdrfaenapkavilgrfvallrifagplagtvrmpyfnfllcnllgaglwasatvsaayfagqlvpleqlvawvaqsafvvlalligwfgltywlehrnvakqveple*
1487953.PRJNA62993.JMKF01000058_gene5084	mklkllkiaelslivllmvltlwfvnrvgidqvranidqfgiwaplivlllrltsivipalpgtaysilagtlfgfveglvvialadfiactmnfliakrygrgivqrlvgqhfmgkvdrlshrylegnfflltgvlmtglfdfvcyavgltrmtwrsfigalglsiiiakppivaigagifeggrillgiallgtfalalltgwvkrnqkleekndse*
1487953.PRJNA62993.JMKF01000092_gene5273	mkqlppkfkksqpvskrrsrlralftvqngialslllfclstawwlltqsgidfsqpaalidsiqsmgwlgillyigflfvaivigpipstpvtvaagaiwdpnlagffgvigiylgslaayfigrtlgrsvvrallgkviyfsshrgevylgwlvfvshllpfmpydlvsygagisgmsfpiyaatcllgiipcifflthmgaaltgglvlgiciavlfvlvlvllpwgvkrynwlglrdvirve*
1487953.PRJNA62993.JMKF01000087_gene5515	mrrtsnrlnsnrlnsnrqdhalkrvllallglalfylvmilvlrtiglenahrfihqsgawapivfvvlcslslviaplsgsslfiaggalfgkeigfwlslvasiigcsinfwlsrklgrqvvarligknsleeldrftqrlegnrgllyltlvmplsqdivsyaagltpisyhrflvalissgfvvvaayiylgtslleall*
1487953.PRJNA62993.JMKF01000009_gene6120	mqlgylgiialmvfspfppelfiplagfwvaqghlnpigvvaaalcgfllsilpwycagrflgekrlqkllqrhrwlavpnqdlhkgkhwfrrhggkavliclfvpgsrnlialpaglsgmppvtflayttvggmlwlsglltlgyllgdryqlvqqhydslsslifiavvvvlaicaigyywqrrgsftrr*
246194.PRJNA253.CHY_1595	mqkkwlystaillilflilfiavafnlghffrqfsspaelarylrsfglltvfisillliiqtlftpvplfilvaangfifgvlggiiislsgsvlgatiaflaarflgrnflsrflkpeyldkvhsfsckdgpkvvffarlipvlpssivsylaglsnmrftpyflattlgklpeivvysllghgfghldnlpaqlflailitliayffyrwhkktgi*
246194.PRJNA253.CHY_1820	mgaiwdlilhldknldlllqrfgtetyfilflivfletglvvtpflpgdsllfaagalsalgslniylvmlififaavlgntsnyfiarffsnavlnkknlkfikqehllktqrfyekygpvtivlarfvpivrtfapfvagigrmnffkfslynligaflwvflltlagyyfgnipvikdnfslvviaiilisilpglisfikkgk*
63737.PRJNA216.Npun_R3471	mkkltiiqifksiearnfqkffslglillilasafalntdaalaeesanpnyfnpqtilrdslqwidslgalgaiafialyiiatvaffpgsiltlgagvifgavwgsiyvfvgatlgataaflvgrylarnwvagkiadnkkfaaideavgkeglkivlltrlspifpfnllnyafgitgvslkdyfigslgmipgtimyvyigslasnlamigteaqltnptlqwairilgliatvavtvyvtriarkaleeel*
63737.PRJNA216.Npun_R3472	mnfqilkiklikmrksvlnsklkllllscliatliiaakqlnfqgllqasviwveslgvlgpiayiviynlatllfipgslltlkggclfgvfwgsiyvliaamvgatlafiigrylsrdwvsrqmekhpkfkaidlavakegwkivlltrlcpifpfnllnyafgvtqvslkdyilgsfgiipgtlmyvyigslagnlamintshqpitpetqawqwimrvvgliatvavtvyitkiaqkalaqsvaveeitthektnnhsdi*
63737.PRJNA216.Npun_R4473	mlewitntinyfgywgiallmflenlfppipselimplagftaspyqpggaklniigvffagllgsvlgaliwyypgkflgetrlkawadkygkwlaisskditkakgwfdrqgrkavligrlvpgirtlisvpagisnmpllpflfyttvgsaawvglltysgyilgsqyelvdkylapvskivlgglvlafvfwifkrqlrrtrr*
63737.PRJNA216.Npun_F4627	mhlnlpdlitkigyfgvwaiifaesglligfflpgdsllftagflaslpksgfniwvlifgafvcavlgdnvgyatghkfgrklfqkedswlfhkkhlvktqdfyekhgkktlvlarftpiirtfapivaglgamhyrtfmsynliggflwtfgitllgfflgkslppeqvdkyllpiigliivvslvpsmihviqenqankn*
63737.PRJNA216.Npun_F5562	mslelisleniqelahnygywaiflgillenlgiplpgetvtlvggflagsdelnywlvlgdaimgaviggtcgywigkvsgwsflvkvgsifrisevrlltikdqfsqnsakavffgrflallrvfaaplagiaempfgkfflynflgavawaslmvtlaffagkivsleqlvawvgqfaiaalliitalivvplwlesrqvkeassee*
63737.PRJNA216.Npun_R5880	vwnlktgillltlsciiatgiavyliggiepaqiqallkssgiwapiiyvalyvvatmlvlpstvlnltggaifgpwlgtfwtsvgaiiaaiiafvftrtigrqtvakrlagrwqamdaevrrgglfymfairlvpimpyglvnfvagltsisfkdyvigttlgtvpsvlpfvllgssglkavktgdflplvlalgltgilvagstwyrhrrtfpkkaveslkesessddinpknk*
32057.PRJNA159495.KB217478_gene2853	mgvvifiakalnfqsllqqaliwvqslgvlgpiafmviynlatilfipgsvltlgggvlfgvfwgsiyvfiaatigatvafligrylsrdwvsrqlekyskfqaidsavaregwkivfltrlsplfpfnllnyafgitqvslqdyilgsigmvpgtimyvyigslagdiamigmkqstnptlqwsvrivgfiatvavtiyvtriarnalenn*
32057.PRJNA159495.KB217478_gene4648	mslefisleniqeiahhygylaifvgillenlgipipgetvtlvggflagsnelrywfvlfdavagatiggicgywigraggwpllvkigqllrisevrllsikdkfsensvktvffgrffallriflaplagivgmpfgkfflvniagasiwgsvmvtlayfagkivsleqlvawvsqfallallifaavifiplwlesrqekigtge*
32057.PRJNA159495.KB217478_gene6373	mfdwiipnvinivyslgyfgialimflknlfppipselimplagftakevpvtaaqaslnkladkygkcitvssknitksiewfdhqgskaifigrlvpgvgtfisaltgignmplpsflfyttlgsalwtglltysgyaslytvqvs*
999549.PRJNA77971.KI421513_gene1295	msdmtetpnsdpqagskpglarhlpliavaavaligavalkdyltfdtlrdnrealmafrdqnylglvalfmglyivivvfslpgaavasvtggflfglaagtvfnvisatigaagiflaarmglgamltakieaaegrvqmlkqalreneievllllrlvpavpffvanllpalvgvkfrnflwttaagiipgaivftwigvgvgsvfdrgedpdlsllwephvigpilglcvlaampilvkavrgnirgrknkds*
999549.PRJNA77971.KI421513_gene1494	vllcgalaayvlngqvrpvedmvvwlrstgawaplavivlmvvhsfvpfpaeilalcagaifgtllgavliwtgamlgalvafwlarrlgqeavrdwlsgaqvrqldawteergalallaarlvpviafnlinyaagltqvrlwtfvwttalgilpvtllstwfgaqmldldwpvlaavsaglliallamhrlarpwl*
999549.PRJNA77971.KI421513_gene3498	maladhpkalwclaavafvessvfpippdvlmipmilarpsrawlialvalaasvaggmlgyaigaffydsigqpvleamgkggamsefnarfndfgfwavlgagitpfpykvitimsgwtgmplgtfiatsilaralrffivagllwqfgapirdfierrlglvfsafmvvlfggflmvrfl*
118168.PRJNA19325.MC7420_7725	msfellsletiqelahqygywvifsgialentgvplpgetitlvggflagsgelnywfvlasaitgavlgdncgywigkiggwsfllrlggffripepqlvevkrqfsenaaravffgrfvallrifagpmagiaempysqfflcnlagaavwasvmvslsffvgriipletlvswmakfgivalllviawigvsmwlesrkikdvsisdqpse*
118168.PRJNA19325.MC7420_7759	maqlskyrlnsklklvliggvvvlliiatkhfdlrellqafllwvdslgvlapivymiiynvatllfipgslltlkggclfglfwgsiyvtiaamfgaifafligrylsrdwvckqiesndkfkainqavktegwkivlltrlspifpfnllnyvfgvtqvslkdyvlgsigmipatlvyvyigslasnlatvnmsnqpttqetqiakwviriigliatiavtvyltylakkalaetvvqeev*
118168.PRJNA19325.MC7420_383	mienrgqlrrenrmkrqfhprnlrklykltlftllavsttlliaanpalaqesatgsgfnpqdwlrnalqwiqnlgpvgaiafivlyiiatvaflpgsiltlgagvvfdvvlgsiyvfigatlgataaflvgrylargwvankiagnekfkaiddavggegfkivlltrlspvfpfnllnyaygltgvslkdyffgsvgmipgtimyvyigslagslamvgteaqptnpavqwtiriigfiatvavtvyvtkvakkaldekvsddvvldesvsd*
1280692.PRJNA185698.AUJL01000005_gene1573	mdasnltnyfyqygslfvftivfleylnlpglpggiimplagvwaatgnislisvvilsviagilgswvlysigrfggnfllekylkrfpkhedyingkieflrekgtigvfiskllpvartlislpagllkmnflkyslysalgiliwncafisagyffsttviqvig*
1280692.PRJNA185698.AUJL01000020_gene1853	meekmkflkdkkklciitltilisafiiyltkdsivsfynllidreklkaylesfgywswavffilqilqvviffipgeviqaaggyvygtfwgtvisffgigvgsyllflvshkygrsfvekvvpqdlhkkiekilhkkrkeiteeeekefkkrrekivafllyllpgmpkdslvlifgltemtplefitlsmgaripalaiscyfganiangehakaivvgsialvvvligifykdkilkkleem*
1280692.PRJNA185698.AUJL01000002_gene2701	mfsidsvvelfnqynniavlisllisigialsgvipsvfvtganilffgpingflisllgetiggyitfkiyrlgfkkkaefisdkhklldklvnsdgkrsgmlifegrlipfipagfvtlaaslsnvggvrftiatflgkipsialealvsydiinisenyirlgitlisllllwftirrkk*
1280692.PRJNA185698.AUJL01000009_gene2933	vnnyklktilkiltliliiavasfifsnrhmlhrlknlpelieflrsknksssciflvafslkpfllvfpsavmsvaagilfgpvkgflinmlgffisgtiafflsrilgkdvvdkilksraikhkfnlkergflillllrlppilpydplsyacgltdikytsfiaasligvvpetlcysimgesvlnplspsfivpiiilvistsisgilfkkaihmdth*
1173027.PRJNA158839.Mic7113_1636	mtlsrrlktprlwlaiaflvlcllccftplkglfnqqflvqqlhrcgnwavylfvliytlatvlgvpgtvltiagsvvfglvwgtflsvvgatlgaigafgvaryllrnwavrrfghhkalvrfnqavidkplafvlsvrfapispfnvvnflfgltsipwvyyavgtflgiipgtlayawlgvagkealrggdrlpffialsflallsvlplamkkk*
1173027.PRJNA158839.Mic7113_4957	mqewilktmdslgylgigllmfaenlfppipselimplagftaskgnmnftlavlagvvgtilgalpwyyagkivgeerlkdladkygkwitvssqdidkatrwfnrygnkavllgrlvpgirtlislpaglsemplapfliystlgttawvmlltflgfklgenyelvdeylapvskivlvflivafiawvvikkrkkqdrkrh*
1173027.PRJNA158839.Mic7113_5099	mflklfgltllavgiaigiathpalaetssaargfnlqdmlrntlarinnlgrvgaiayialyiiatvaflpgsivtlgggaifgvvwgslyvfigavlgataaffigrylardwvykqiagnekfrkideavgkegfkivfltrlspifpfnllnyalgitgvsskdyllgflgmipgtvmyvylgslagacaligttaqpsnsaiewtmriigfvatvavtvfvtriarkaleekvs*
1173027.PRJNA158839.Mic7113_5312	lnvksgifllivfcilvtglavyflggidpqqlqvwlnqagiwapiiyialyivatllilpstplnltggaifglwlgtlwttiaaiiaavvsfaftrtvgretiarsrrlagpwqamdaemrqgglfymfairllpmipyglvnfaagltsirfrdyflgtvmgtvpgvlpfvmigssglqarktgdylplmgalaltgllvggahwyrrrrqspqqalreteeqterediq*
1173027.PRJNA158839.Mic7113_5859	msfeflsletiqeiarhygywavffgialeslgipipgetitivggflagsgeldywlvlgtassgavvgssagywigklggwallgragrlfriseaqlmevkrefgenagravffgrfvaflrilaspmagivempfpqfmlfniagatvwasvmvtlsfflgrivpleqliswvakfaiialilvvawfvvpgwlesrklkqssvseqppapge*
98439.PRJNA104969.AJLL01000017_gene1284	mvdgwllfgkpsnnqqtttnkqhltilgidsmtewikttiesmgyvgiallmflenlfppipselimplagytanlpdtklsvagvflaglfgsvlgaliwyypgkflgesrlkvwadrygkwitvtskditkskhwfdkqgnkavllgrlvpgirtlisvpaglsnmplpsfifyttvgsavwvglltysgyilgsqyelvdkylapvskivlavillaflvlvlkrthkrrrr*
98439.PRJNA104969.AJLL01000068_gene1547	mslefisleniqriaheygywaiffgillenlgipipgetvtlvggflagshelnywlvlgdavtgaviggicgywigrtggwsmlvrfgslfrfsearllsikeqfsenaakavffgrffallrifaapmagiaempfgkfcfynilgatvwasvmvtlsffagtivsleqlvawvskfaiaallilaafiiiplwlearqannpage*
98439.PRJNA104969.AJLL01000015_gene1653	mknktlknkpeskqfpnflkltfltllaftltlcfnadlasaqetvntpgfnpqewlrnalqwidslgtvgaiafiilyiiatvaflpgsiltlgagvvfgviwgsiyvfigatlgattaflvgrylargwvaekiadnkkfaaidravgreglkivlltrlspifpfnllnyafgvtdvslkdyfigsvgmipgtimyvyigslagnlamigtqtqptnptvqwtiriigfiatvavtvyvtriakkaleevl*
98439.PRJNA104969.AJLL01000016_gene1654	mhrkpklklvllsclavsliiaakqlniqgwlqtsitwieslgswgaiafiiiyniatllfipgslltlkggclfgvvwgsmyvliaatigatfafiigryltrdwvcrqlekhpkfkaidqavakqgfkivfltrlspifpfnllnyafgitqvslkdyilgsigmipgtvmyvyigslatdlamisthhqpttaeteigkwliqiigltatvlvtiyvtriaqkalqksvdsn*
306281.PRJNA104967.AJLK01000106_gene2308	mvdscllfgqpsnkqqpttnkqhltilgidsmtdwikttiesmgyvgiallmflenlfppipselimplagytanlpnaklniigvffaglvgsvlgaliwyypgkflgehrlkvwadrygkwititskditkskdwfdkqgnkavlfgrlvpgvrtlisipagisnmplpsfifyttvgsavwvglltysgyilgsqyeivdkylapvskivlavillaflvlvlkrthkrrrr*
306281.PRJNA104967.AJLK01000039_gene3452	mslefisleniqriaheygywaiffgillenlgipipgetvtlvggflagshelnywlvlgdavtgaviggicgywigrtggwpmlvrlgslfrfsearllsikeqfsenaakavffgrffallrifaapmagiaempfgkfcfynilgatvwasvmvtlsffagtvvsleqlvawvskfaiaallilaafiiiplwlearqannpage*
306281.PRJNA104967.AJLK01000198_gene5703	mhrkpklklvllfclavsliiaakhlniqgwlhrsiiwieslgswgaiafiiiyniatllfipgslltlkggclfgvvwgsiyvliaatigatfafiigryltrdwvcrqlekhpkfkaidqavakqgfkivfltrlspifpfnllnyafgitqvslkdyilgsigmipgtvmyvyigslatdlamisthhqpttpeteigkwliqiigliatvvvtiyvtriaqkalqesvdsn*
306281.PRJNA104967.AJLK01000198_gene5704	mknkilkhqaeskqshnflklsfltiltftlifcfnadlasaqqtantpgfnpqewlrnalqwidslgtvgaiafiilyiiatvaflpgsiltlgagvvfgvvwgsiyvfigatlgataaflvgrylargwvakkiadnkkfaaidravgreglkivlltrlspifpfnllnyafgvtdvslkdyfigsvgmipgtimyvyigslagnlamigtqtqptnptlqwairiigfiatvavtvyvtriakkaleevl*
28072.PRJNA158707.Nos7524_0206	mslelisleniqefaqhygywaiflgillenlgiplpgetvtlvggflagsdelsywivlgvavtgavlggicgywigrlggwsfllrigkifrisevrllsikeqfsenaakavffgrffallrifaaplagiaempfgkfliynllgasvwaglmvtlaffagrivsleqlvawvsqfailalvilvaliaiplwlesrqvksaaed*
28072.PRJNA158707.Nos7524_2020	mldwviqiissmgylgisllmllenifppipsevimplagftvhkgelslpvvilagtvgsllgalpwyylgklvgerrlrkwvnkhgkwltlsgdeinkskrwfnkygaavmffgrlipgirtyisipagfeempvlpfllystagtllwvgllsyagyvlgqnyqlvkqylspisvvvlvilvvslgiwffrrqrkakkktes*
28072.PRJNA158707.Nos7524_2104	minnqlignlfknrnvrlasltflvvaiacmihtdvawaqasnninsfhpqtilrqalqridslgtwgaiafillyiiatvaflpgsiltlgagvvfgvvwgsiyvfigatlgataaflvgrylarglvarkiadnkkfaaidqavgreglkivlltrlspifpfnllnyafgitgvslqdyflasvgmipgtimyvyigslagnlamigtenqptnptaqwairiigflatvavtiyvtriarkaleeevl*
28072.PRJNA158707.Nos7524_2105	mwssilplsadqnsqnsvnpmipkhqlrlngklkllllsflvvtlmivakqfnfstilntlvlwveslgiigpiaymiiyniatllfipgslltlkggclfgvfwgsvyvligatigatlafligryytrdwvarqiaqhpkfqainqavakegwkivlltrlspifpfnllnyalgvtqislkdyilgslgiipgtvmyvyigslatdlamadlnhqpvtpetqilqwvmqglglmatvgvtvyvtkiaqkalaasvvmevgsrekqel*
28072.PRJNA158707.Nos7524_4492	mssdwvkniieslgywgigllmfvenlfppipselimplagytanlpgsklnitgvfvagllgsvtgaliwyypgkflgekrlrdltdrygkwisvsskdiikakrwfdhqgnkavfigrlvpgvrtlisvpagisnmrllpflfyttlgsalwvglltylgyalgsqyelvdkylapvskivlgslviafvvwllkrkrrntkt*
1397699.PRJNA218048.JNIS01000001_gene103	mtnwqfwmdqygylgvflalfahfiptelimsyagflvatnqlsyvlmlatgvigfilsqlvlyglgyfggerllhaltkwlhvrpdrlqraehnlrqyggwylllsplwktvfafgagtvrirlttfllstalsftvwsllfmtsgyylqerwnliatfamkhvswmvvfvvlsvlvircwsrkrd*
1397699.PRJNA218048.JNIS01000001_gene903	mkklrlrdwlpfslyllfglglllyfrlsgmmeqfdlevlsnwilaqgfpgmllyvlaytirplvffpaslltmfggytygpwigtildvvgagtgsllsfwiarllgrrgvekiigtgkltvlderiasngftvvllvrliplfpfdaisyasglskikfkqfalasylgiipgafvynnigaslrdpfswqfffaiflyvlfftigffaqrtlrkkqkrehm*
1397699.PRJNA218048.JNIS01000001_gene1230	vspihhilhevlhqygsfglalllaggivglpvpdetllvmsgfwmhqgnlpligtiiaayagscigmtisyllglklgmpllhrigpkmrisekhiltaeagflrygksvliigyyipglrqlsaffagvskmpfrifasyaytgaliwisvflgagyflgrhfsfsrvfeqfaknpdllpyvigiagaigssfilktylsyraqfslyknsllq*
1397699.PRJNA218048.JNIS01000001_gene1296	mmsqqrkilkivsiisivigliwfsrsylnispteikewilsfgmwapilyivlytvrpliffpasvlsitgglafgalmgtvytvigatlgavvaflvakklgkgviknsagkvdqiqqqlekngfiyvlifrllpifnfdlisyaaglskvrllpfflatligiipgtfaynflgssivskdpriiigaiivfliltivpwylqkrwkakknlg*
1397699.PRJNA218048.JNIS01000001_gene1365	mlqtirqwiehmivflqdlpggastgliapfleslfpflplvliisanaatygfwmgvlvswvgsmlgslvvfacirylfrrpvtrwlenhkaaqhwiervrhmspislgfffslpfmpafiitsisamiqlslrtyliaagagrlivvilfsligkewssflerpvrllflflillaiwgisrgmeewikrralarrtknlrelenviegkqk*
1397699.PRJNA218048.JNIS01000001_gene1833	mdimalvrlaggimftplsddvlmmgytalrikegvhpvliwlaawpvffisfawfyllarffreipfikkfmkvkfltraedildrrglwaiglsfflpgvrhpihyvagllayplprylgmtflaaglytglwtfiivrigqavtwselwewimtnpsmifiilavvliiavasivharrrhqlekeavae*
1397699.PRJNA218048.JNIS01000001_gene1839	mdwmafvrlaggimftplsddvlmmghtllgviegthplkiwlmtwpvfviaftwfyliarffrevpfvkkimksrflaqaetilerrggwaiglsfflpgvrhpihyvagllnyplgryvainvvaagvytgvwtflivrigkvvtwsfvmnrvtenpmllglgviggiavlgflvwqqkrgrsltmqvtgtphtr*
1397699.PRJNA218048.JNIS01000001_gene2128	vlewlfaagesnlwlflgimilglgtelipaevglpllglyvsngtlgwttavaigffgslmgatlfyilgryagrpllvrygkwllikereidqgerivskygtwsalfgrffpvvrsvvsipcglfnlsfkryilassvglfpvsffyiwlgekfgvaraesmlkalekelwwilgiiiigivgyiiyrrktkkges*
1397699.PRJNA218048.JNIS01000001_gene2184	llvsfivsifgflpsafvtaanvlyfgywegfllsflgeafgaliafylyrfgvrrltpkidsirvrkwtdrlaetngrdafwlivllrvlpfipsglvtllsatsrvspliffiastlgkipalfievasvswfigsdaaiqwvvvgvvivlyaahhvykqyrskqktpss*
1397699.PRJNA218048.JNIS01000001_gene2807	vlssvvntvllyladlgyfgialglmieiipseivlsyggfmisqgtigwplavvaavigglfsqlflywfaryggrplilkygkyllitehhldlaerwfvkygqgvifgarfipvvrhaisipaglakmdqtkfsiytilaiipwsilflylgetlgtnwrsikdvaapytngiliaavvmivlyvalkkrqrtt*
211165.PRJNA104961.AJLN01000017_gene2104	mallllclsicywqlnsevklltpegfkqgvknlgvlgplvyisiltlsvvvspipsaplavvagamwgsilagiysviggflgsliayflgrtlgrsaikaltgkiiyfskqrgetylswlifitrllpifsfdlisyaagiaglslpkyaiatflgmipstflltymggvfelgmplgiaisivfpiiliglpwlirrynwlgmkdvfrve*
211165.PRJNA104961.AJLN01000063_gene3773	mhqkykrlftpklkllllfflvaalvivakqfnlqgnlqtsilwvqslgawapiafmviynlatllfipgslltlkggclfglcwgsvyvliaatfgatfaflvgrylsrdwvcqqlekypkfkaidravakegfkivfltrlspifpfnllnyafgitqvslkdyilgsigmipgtlmyvyvgsvagnlamintphqpttpqtqigqwimqaigliatialtvyitkiaqkalkesvavieetd*
211165.PRJNA104961.AJLN01000063_gene3774	mknqlvkyqfqpkklpnlfklifltllafaitfflnadpalaqqsantqgfnpqewlrnalqwieslgavgavafialyiiatvaflpgsiltlgagvvfgvvwgsvyvfigatlgataaflvgrylargwvakkiadnkkfaaidravgregfkivlltrlspvfpfnllnyafgitgvslkdyfigsvgmipgtimyvyigslagnlamigteaqptnptvqwairiigfiatvavtiyvtrvarkaleqevng*
211165.PRJNA104961.AJLN01000050_gene5387	mtdwikttieslgyvgiallmflenlfppipselimplagytanlpgaklniygvffaglmgsvlgaliwyypgkflsekrlqaladkygswlgisnkdiiqakhwfnkqgkkavligrlvpgvrtlisipagisnmhlpsflfyttvgsgcwvglltytgyvlgsqyelvdkylapvskfvlgglilafafwilkrkrksrrr*
211165.PRJNA104961.AJLN01000107_gene5669	msvefisleniqaiahaygywavflgillenlgipipgetvtlvggflagshelsywlvlgdaiagaaiggvcgywigriggwpllvrvgslfrisearllnikekfsenaakavffgrffallrifaaplagiaqmpfgkflffnllgasvwasvmvtlaffagkivsleqlvawvsqfaiaallilvavivipiwlearqeglgakd*
211165.PRJNA104961.AJLN01000152_gene6786	mlnwitniissigylgiallmvlenifppipsevimplagftvqqgklnlllvilagtvgsvlgalpwyyigkrvgekrlrqwvnkhgkwltlsgedidkskrwfkkygwavvffgrlipgirtlisipagfegmpflpfllystvgtllwvgllsyagfvlgqnyqlvekylspisivvvvilvvglgiwftrrrkkrhkgnn*
103690.PRJNA244.17131297	msggvlfgvvwgsiyvaiaanlgatwafliglylyrdvicrmiqgnvkfkaidkavaqegfkivllscpssc*
103690.PRJNA244.17131298	mlqptsinliilqshkrtiadmptrnwqklirlvflmllafgvtlilatepafgqesaqnapgfnpqawlknalqwidglgavgalafillyiiatvaflpgsiltlgagvvfgvvwgslyvfigatigataaflvgrylargwvakkivgnqkfraideavgreglkivlltrlspifpfnllnyaygvtgvslkdyvlasigmipgtimyvyigslagsiatigtesqpgnpgvqwairiigfiatvavtiyvtkvarkaledevlestnddenkqinln*
103690.PRJNA244.17133936	mslelilleniqefahqygywaiflgillenlglpipgetvtlvggflagsdelsywlvlgvavtgavigancgywigklggwpfllqigkifriseekllnikeqfsqnaakavffgrffallrifaaplagiaempfgkffaynlagatawaslmvtlaffagkvisleqlvawvgqfaivavlilaalilvpiwlesrqvkraage*
103690.PRJNA244.17134231	mssdwikniieslgywgigllmfvenlfppipselimplagytanlpgsrlniigvfiagllgstigaliwyypgkflgeqrlryladkygkwisvsskditkakrwfdsqgnkavfmgrlipgvrtlisvpagvsnmpllpflfyttlgsaawvglltysgyllgsqyelvdkylapvskivlgalflvfvlwavkrklrntri*
103690.PRJNA244.17134257	mlnaktsfallmavcliatgvtgyllgginpeliqawlkaagiwapvtyvavyvvatililpstalnltggaifgpwmgtfwtsvgaiiaaiaafifartvgreivaqrlagrwqaidaevrqgavfymfairlmpilpyglvnfaagltsisfkdyligtalgtvpgilpfvllgssglkairtgevlplvgalaligmlvggstwyrrrrsfptrkkp*
103690.PRJNA244.17134325	mipkeqtrfnrkhrllligltiailiivarqfniqallqtlilwvqslgffgpiaymiiynlatllfipgsiltlksgclfgvfwgsvyvliaatvgailaffigrylsrdwvvrqidkypkfkmidqsvakegwkivlltrlspvfpfnllnyafgvtcislkdyilgslgiipgtimyvyigslagdlalagtnhqpvtpetqiwqwimqglglmatvgvtvyitkiaqkalsqkvvtegiiksqdae*
251229.PRJNA38119.Chro_1634	msleflsleriqeiahqygywavflgillenlgipvpgetvtivggflagsdelnywlvlgdaiagaaiggtcgyligrkfgwsfmlqvgrifrisedrllemkeqfsnnatkavffgrfiallrifagplagvaqmpyakffiynlagaaawasvmvtlaffvgkivsleelvaltakfgivalaiafavifvplwlearkagvgtsdq*
251229.PRJNA38119.Chro_2623	mtewivnimtslgylgigllmflenlfppipselimplagftaaqgklnivgaiaagvigtvigalpwyyagkflgeerlrgwadkygkwititgkdidrskhwfdkhgvkavllcrmvpgvrtlislpagigdmhvvpfliystvgtilwvglltaagyilgdhyqiveeylapvskivlaalvigliiviirrrqrr*
251229.PRJNA38119.Chro_4129	mlegmtdainsfgylgifllvliaptppeivlpfagflaaqgklslphailagvlgctlsivpwylagkylgerrlkvfarrnrkwlklsfgeierakqwfdrhggktvffsrpipsvrtlialpagisgmrllpflfhvisgeaiwqtalayagyllgrryeivvwytapiarisiavlllvllfwlirhnrsns*
251229.PRJNA38119.Chro_4281	mldwitnvisrmgylgitllmvlenffppvpeeivmplagftvqrgelnflfvvlagttgtvlgaiiwyhvgklvgekrlrkwvdkhgkwiglsgedidkskrwfakyggivvffgrfipgirtyisipaglegmallpfvlyssagtflwigiltyagyvlgqnyqlvekflssastvffvlgfvcfgiwvmyrrhkqkqkakr*
251229.PRJNA38119.Chro_5379	meinlpellrqalqgienlgaigaiafillyviatvalipgtiltlgagvvygavfgsiyvfigatlgataaflvgrylargwvakkiasqqkfqaideavgkegfkivlltrlspifpfsllnyafsitqvslkdyflgsvgmlpgtimyvylgslagslatisssdrptnstvvwiiriigfiatvtvtlyvtriarkalakl*
1173024.PRJNA158819.KI912153_gene23	mptveevngvvldlrqyhmwawapgiaalwadlvlpvpqtaviaalgiiygvigggiigsiglvtggllgyavarrygrrlvvrlvgdrslkkveslfehggmwaivltsslpysipeavvlvsglggmrvrevfvalmlgsvptafvfsaigagwseqpalalalsyflpiplvpialylmrrgigrtrr*
1173024.PRJNA158819.KI912153_gene95	mlnwitniissmgylgiallmvlenifppipsevimplagftvqqgnlnllfvilagtvgsvlgalpwyyigkrvgekrlrqwvnkhgkwltlsgedidkskrwfkkygwavvffgrlipairtlisipagfeempflpfllystvgtlvwvgllsyagfvlgqnyqlvkkylspisivvvvvlvvglgiwfirrrkkrqkgnn*
1173024.PRJNA158819.KI912154_gene1021	mslefisleniqeiahqygywavflgillenlgipipgetvtlvggflagshelnywlvlgdaiagaviggifgywvgriggwsmlvrlgslfrisetrllnikeqfsdnaakavffgrflallrifaaplagiaempfgkfclynlagastwasvmvtlaffagriisleqlvawvskfaiaallivvaiiaiplwlearqvnrtage*
1173024.PRJNA158819.KI912148_gene3582	mknklistqklqkifklgvltlfafsiafwsnadpalaqesvntqgfnpqewlrnalqwidslgtfgaiafialyiiatvaflpgsiltlgagvvfgvvwgslyvfigatlgaiaaflvgrylargwvakkiadnkkfaaidravgreglkivlltrlspifpfnllnyafgitdvslkdyfigsvgmipgtimyvyigslagnlamigtqtqptnptvqwairiigfiatvavtlyitriarkaleqevng*
1173024.PRJNA158819.KI912148_gene3583	mhqkhkrflkpklklillfclvttllivakhlklqeflqtsitwiqslgsfgaiafiliynlatlifipgslltlkggclfgffwgcvyvliaailgatvafligrylsrdwvcrqlekhpkfkaidravakegfkivlltrlsplfpfnllnyafgitqvslkdyilgsigmvpgtvmyvyigslagnlamigtptqpttpatqigqwvmqgigfiatvavsvyvtrvaqkslkesvenn*
1173024.PRJNA158819.KI912149_gene5949	mtdwikttieslgyvgiallmflenlfppipselimplagytanipgaklnvfgvffagllgsvlgaiiwyypgklfgeirlqawadrygkwlgisskdiikskhwfdkqgkkavlmgrlvpgirtlisvpagicdmslpsfifyttvgsacwvglltysgyvlgsqyelvdkylapvskivlggillvflalvlqrkrkprrr*
102125.PRJNA159499.Xen7305DRAFT_00036730	mleyiistinslgyvgiallmalenlippipselimplagftvtqgdmnlswviisgtigsvlgatpwyflgkywglkrtkkiadrygkwltlsgqdveqakiwfdhrgyiatalgrlvpgirtyislpagiskmsflpfliysaigtifwisfltgtgyllganyeqvgvylkpistivligilstfiywfvkrkrvpssgedqh*
102125.PRJNA159499.Xen7305DRAFT_00032030	vktkklylkkkskstdqdkskgklgillnprwgiaialislvllctigpakalfnqaflidyfsnnscsncviftflgiyifltaigipgtiltivggpvfgllwgtlwsaigatlgalgafwvarylfrdyiankfarhkglkifnqavldkpiaftlairfapispfnvvnflfgltplnwvtytiatfigiipgtviytwlgttgqsallgedpkpfflalalltilsiipllakkkntgrgf*
102125.PRJNA159499.Xen7305DRAFT_00029820	mkkpkeqqtlfnrqngvalgifllcwsicwwllrpelnlftpegfrqgvenfgwlgpfvyisllvlsvvispipgaplavvagamwgtmlatiysviggflggliaycigrtlgrsavyvvtgkviyftknrgevylgwlifltrllpvlpfdlisyaagitgvslsiysiatllgmipstffsylygrsfsvgeiirncvasnfcaftswfalgystl*
102125.PRJNA159499.Xen7305DRAFT_00026250	mkihkyfnlglliilglllvvapanaqeaassggfnpqdilrnalewvdslgavgaiafmliyiiatvaflpgsiltlgagvvfgvvlgsiyvfigatigaalaflvgryvargwiskkiagndkfaaidkavgqeglkivlltrlspifpfnllnyglgvtgvafkdyvlgsvgmipgtimyvylgslagniatiggadqptnptitwairiigfiatvavtlyvtkvarkaldesisvns*
102125.PRJNA159499.Xen7305DRAFT_00023060	msklnlvpevlhhslagiqslgslggilfvflytvttialipgsiltlgagvifgvvwgsfyvflgaifgetlafligrylardwvyrkikgnqkffainkalkrkgfkiilltrlspifpfsllnyafgvtgvslrdyflgsigmipmtityvyfgslvgdltalgadsaianqglqwivrifgllsaiattfyitriarqalneslrqs*
102125.PRJNA159499.Xen7305DRAFT_00017260	mslellslentqeiarqygywavfigialentgipipgetitivggflagsrelsfwgvllsaiagavigdnfgywigkiggwqfliqiskvfripedklelardkysknaaqavfwgrfvtllrifagplagitnmpyrkfliynfggatiwaliivslsyflgqivsleqiigwitqagilifliiialftlpvivnysrqklvake*
243090.PRJNA61589.RB4248	mspadpaedqptgksqplwkrifrvalpivllvgcwfafqtsgedlramhqrlgwiapvvtvplhaviaaapvpsdviviangglypypfavllgwlgwflgstlefltirlltgvesaedarrkmptwlsrwpagspwflvlgrqipgvgahltagvaaaggvslkryllwtavaivpgalllsaigahllgsv*
243090.PRJNA61589.RB4420	mdqwietileqfdafgvgmlmllenvfppipselvmpwagysvsqgqssfvavvvsgsigsfagawawywvarrigkerlatwldkhgawltitrkdidqvdrwfeqwgaaavllcrlipglrtlisvpagfaemppmkfsaytavgtvawttllaviglwlgknygdlagplswvssgviavmlaiwiyrliqqhrgrrgstsvg*
243090.PRJNA61589.RB7023	lkrsaqiarrllpmvlvivgvcglvsgvgvelagdwlnvgrdagplafvvlgtlamclfvpktfvsiaagsvfglmvggptlavtavvsawvnyhlgrwslghssidveaegtdaswrealriirsgareanlgthllvrlspipttiisytmgasrarqvpylaaallaagpqllwvhcgamatetmstvaeagvsgatgssltrwlglvtsviaavllsvlvprhiwrqrarglaaaelaadqna*
243090.PRJNA61589.RB11207	mpaettaakinqyvrwgsiaivvvsllviirtlpfdvvtsamnewigslgwwgpvvlvllyivatvlfvpgtiltlaagaifgllvgtivvsigstigaalaflisryvarervaklakdnrrfaaidraieeggwkivgllrlspalpfnlqnylygltpirfwpyvltswiamlpatflyvylghvtgaavgadrerttaewamlavgllatiavtvyvtrlasqkldeqvdqdqrenadtskqsgsvatsnarrtvllatiavsmvllavyvsmnsgdiestvtswlgppavdatethspnpsgpnidhslldevlathvqeggwvnyealrdntgkldryldvvasapwddlgrdeklalllngynastlklivdhypvdsikdipatdrwdavr…
243090.PRJNA61589.RB11258	vmrrwlilvlvvallatlwyfsdasmhhetiaenekwirslindhpilsiaaatgiyiltslipgttgksilygwlfglwiglaivslsltiaaciallsvrlmfrdwalrkvprlvrkiesalnvggqatclltlrllhapytgvnysagatnvrittfawttligmipsnvvfvlagsrlpsvdrlgqldlwtvvdwkillvssvviaipliithssrrfretgedtspiegssr*
1173025.PRJNA158833.GEI7407_0618	mvdsgflwmsaiaqlspladlsgllrdalawidglgpmgaiafiglyivatvaflpgsvltlgagvvfgllagtlyvlvgatlgaiaafwvgrylardwvarkiaqnprfraideaigreglkiviltrlspvfpfnllnyslgltqvslrdyclgfvgmipgtllyvylgslagslatlgsgetpgnpalewtlrivgflatlgvtlyitrlarqalqtkisetpda*
1173025.PRJNA158833.GEI7407_1032	mrgwkrykywilaaiallvvlavsvlpvgemlerlqnwlttlgpwgtpifilvyvlitlvglpgallivaagplfgflwgvlwvsladtlgaiacyglgrtvarksikqwlmrnprfsgldqaiardgwkivllmrlspifpssilnygfsltrvdfwhycffswlgmipvillyvylgsfganllasggspgqvvmnalgllatvgaacyttrlaksaltvsdepee*
1173025.PRJNA158833.GEI7407_2130	mlrraynwvtgwsesrygglalfvlsfaessffpippdvllialcvgqpkrsfyfaaicgvasvlggifgygigafafetigqpilnaydpnqavfnqiqnlydtwgfwgvltaaitpipykvftiasgvfsfnfgqfvlasvigrnfrfflvsglifwggdrlkdwiekyfdwvawgflvvlvlgflvlkvl*
1173025.PRJNA158833.GEI7407_2512	msaeiislesiqeiahqygygavffgillenmgiplpgetitlvggflagndelnvwlvllsaiagaivgdscgywigrwggwpfllrlgkifriqeeqiaegrrqfsenaakavflgrfiallrifagplagiaqmpyrqfllynaagaalwasvmvgvsffigqvlpleeviswvarfaiaafvllaawigvplwlesrkiakqvepqe*
1173025.PRJNA158833.GEI7407_3754	vaitdwviqtiealgyggiaglmflenlfppipselimplagftvsqgemrfgwvvamgtlgtvlgtlpwyalgrwlgsdrlkaladrygrwitlsseditrserwfakrgaiavllcrlvpgirtwisvpagtyamslpifllystvgtllwvalltyagfvlgsnydqvkailspisrglaialpllligwiwrryqrqssr*
592015.PRJNA33123.HMPREF1705_02112	mleaiviflvntigrlgyvgitalmflessffpfpsevvvppagflaaegkmslpvvifcgvagsllgaifnyylalklgryflikygkyffvsekslnkaenffkkhgavstfvgrllpgirqyislpagiarmrldlfslytslgagiwvvvlallgyyignnrerlqetlhsisvalfflcvtiiaiyvlwyrskakklkdtr*
592015.PRJNA33123.HMPREF1705_00100	mtvnnlknqktknssgnikrvltavviigaiililhrlgvfsyltlenisrirewilsfgiwgpviyiilwiaacvfflpglpvalvggiafgplwatvyssigstlgataafliaryvarnmveewvnkspqlkkidegvkkhgwrmlmitrlvpifpfnvqnyvygltkislttymlvswicmlpgtiaysfaggslsqggdmkqtfiylsiaavffviislipgwirkkkgdvidnv*
697281.PRJNA42243.Mahau_0622	mraiwkdiklyvliavvalaafiiykysllsylseenmerivraagpwgplvfiginvlrpllllpvglfsvvagvmfgtvygtiytsvgvvigsilafyiakyfgrdfivrhfgdklnnfdrissdhgfiiimllritpilpvdaisygaglskisvwdfilgtvigilpgtfvyvymgailralsiekiiiaiilfiaamlipliwkdkikylisgnndkkgm*
697281.PRJNA42243.Mahau_0623	mmerllkkenigiiilagmilsgvylankyhvsqymdpnklggtlqtfgvwgplvfmalcalrplsllpvglfsfaggfifgfvygtiytyigivtgtfiafglaryfgsgfinklleralkgkaadvfaqvreekafstvfllrvvpilpvdavsygsgltnikfkdyalatmlsmvhgtaayvymgsmarhitvdsvaisillyiivtvvpivlairfnkipilnillkdafnklknrt*
697281.PRJNA42243.Mahau_1988	mkkniflkilplvllivaiiiamvflaqpfielvrdadrfrlwiqgygsmgfavfiivqvlqvivfivpgevvqiaggylygtllgtllssigitigslicfglarllgrraiesiigcervhkfddfinqpkgeallfliflipglpkdvlayaaglspirfrnffiitfiarlpgilisaywgsnivernywllagiaviaailfllgifkgraileridkklrds*
697281.PRJNA42243.Mahau_2050	misaiaqwadqiiplflqygpiglfilsigevfilpvppdavlipmsllnpskalwygfitiagsatgsvmgyyigkwagrpvlarmvkpdmmqriedllsehgsmaalligfspipdkpftiaagifrinivsfviwltisrsirfmsevlaiiffgetavalvqqyfgpisaaiciivviavafryrmkareknf*
1211817.PRJEB373.CCAT010000040_gene182	vkwklkedkmkrkkfiivaiawaivilvlkymglltldldtikgflennekyaaimfvslwslrmlllipgvfcmflggvcfgtlkgfvlsiigitiseiiiyvlaslladsdikrkiedkygnlkpivekynykflvlgivcpvtptdvacflsasaginfikytlivmivnmpmtflysylgvsfnksiygilliiatiiligalsykmwneikkesys*
1211817.PRJEB373.CCAT010000066_gene731	memlslfldvflhldlylgtiirqygvftyiilfivifletglvitpflpgdslifaaatfaamgnmnifilvivvliaailgdavnyfignklgnklmkkdgkfikksyidkthgfyekyggktiiiarfvpivrtfapfvagvsnmhykkflcfnaigailwvflvscsgyffgnikfvqehftmvvlaiifisilpaivgiikekslhka*
1211817.PRJEB373.CCAT010000073_gene1026	vnkkstkknfkdvldkyifhiifgifvlvtivvlyeyffkyadviknpqmikdtilsygifsgviyvllqvvqvvfffipgepiqvvggyifgtvfgtilsiigiaigsgigyliarylmrnqvqkmiekkdlklfrkiltkgsdkiviffvyiipgipkdvlvylcgvsdvafmdfmlystlgrfpwilisaifgngivdknyttliittvvavtffilgvlkgkdilkrfherknkkinkl*
1211817.PRJEB373.CCAT010000046_gene2707	mllcknteflrncspeqikvfinsfgriapiiyiilfalvpltffpdsvlaiasgmafglvkgtiytmigaliggslayfiayylgkdvilkltknkhkldflskghrefysvlilrliplvpfdiisygsglsgikyknflaataigiipgvvifsnlgdksldfkspefliailllvllfalslffkkkllakkqien*
1211817.PRJEB373.CCAT010000062_gene4014	mkkttnrkkswigkiviillfltvilsylfipvvknstnnifkmfatgdftvikefvesygayaavisfllmilqsiaaplpaflitfananlfgwwkgallswtsamvgaaicfyiarilgrdvavkltsktgldqidvffekhgkmsiliarllpfisfdivsyaagltsmsfgsfliatgigqlpatiiysyvgsmltggaklfvtgllslfalsalvilfrqiyvekqkkkstlk*
441769.PRJNA19551.ABFU01000028_gene1178	lkgehsvnwiesfllsleqlgyfgiflgltleiipselvlayggyligigkisflgaliagiiggtlaqiivyllgrlvgrpffihygkfflisekhlcqseewfentgilsyflhdlfl*
441769.PRJNA19551.ABFU01000028_gene1240	mafaypgmisalysynqffafviaysglvvhivvgysigrglitrypikrqpqsrekimdiinkvekygrigilfsffipgirfifsfmyvehln*
441769.PRJNA19551.ABFU01000020_gene2154	lfvvanatafglgfgflyswigacggalivfllvrafgkqrwmnflhrhakvqglmkwveehgfgplfillcfpftpsaivnivaglsriniyqymlavvsgkmvmifimsyigadlasfitqpvkaiiaagvicllwfigkrievrlqkrvegkrvrg*
441769.PRJNA19551.ABFU01000010_gene2589	mlkiggfllilialiyfsrtyinisapeirdwilsfgllapiifiviytvrpiilfpasilslagglafgtvlgflyiyigalggatvafflattfnrsiikveqsertrkirekmeesgffyvfilrlipllnfdlisylaglsqvkyrafilataigiipgtfafsflgdsllsgdwtkiaiaaavflvillipivardkvrallglnkta*
441769.PRJNA19551.ABFU01000010_gene2600	mvmselihlveewlleygvwglivvsfaessffpippdfiliplslanpdraflyaafttlasalgaflgwyigkklgrpvlryfiseeriekvenlfskygplailiagftpipykvftvfagvsnlslgvlflwsligrgirffleaalivflgaeaeafisenftvvtlvvaivliavwgiykfvqkkqhta*
441769.PRJNA19551.ABFU01000050_gene3936	mlfipivlicipggilfgpvlgslysligltlssclfygllnrfgyiqnrfrrlrkrwfgehrslnvkqitilklipfmhyqlltfflmersssfkdyviktiwsniplvlvytligrsistlsplatvvfvlllliisyyirekyevmklrdfvskkqvdrveknvrmrefi*
1487923.PRJNA244425.DP73_01435	inkkkitalliavlslifiglyllipslseqlnksvsllsradingmrdylrgfgiwapivsmalmvfqalaaplpafvitfanawifgwvmgalyswtgamigaslcyviakafgrpviermvgkkslettdrffekygkhsvmiarllpivpfdiisyaaglttmgfweffwatglgqlpativyswlgenmsptakyslwalcgfmillivslaikkrfdqkltgdkha*
1487923.PRJNA244425.DP73_10960	ilnqkkvasvvtiflslaliwflyphlqnagalqilinelgwkgivldlfiisaqtlfpivpfallaginvilfgpiagyflsltgsvfgsslgfylarslgqewakpklqklgkwaelpesrsffmvmmgrmipvipaaainyaaglspmkfrsfflatilgkipmiaweswigrdfwdifkhpqnfikalvaglllfggaslfwyfsskrkivkkqis*
1487923.PRJNA244425.DP73_11000	mdlimnlfdfvmnldknltelakdygiwtylvlfvivfgetglvvtpflpgdsmifvigalsasgelnlaaitlvlilaailgdtvnyhigkligpkifhkenvrflkkeylmrthefyerhggktiiiarfipiirtfapfvagmgrmtywrfisyniigavvwvalfiaggyffgniptvkenftlvifaiifisllpgvatfinnstfgrdrklsk*
1487923.PRJNA244425.DP73_21015	ltkkvfsfftlavsltfvlllypklqnpsafqmlitqwgwisifvdlfiltllalfpivpfaliagvntlifgwvngfllslvgsllgaslgfylsrnlgqewaqpkisklgkwanliegnsfsiilisrlipilpsaavnyaaglslmtfpkfllasllgkipmivweswighdfwqisknpnrfflailigtlffgiaslyfffsakrlkepsq*
1487923.PRJNA244425.DP73_13125	mdfilalvdfilhvdkhlveiignygtwtylilfaiifsetgfvvtpflpgdsllfvigalgakgtlsfefamilliiaalggntlnyfigkiighrilamknsriikkeylnkthafyakhggkaiifsrfvpiirtfapfvaglgkmsflrytiynviggvswvllfmfagyffgniptvkenftyvifaiifvsllptiipyirskrr*
1487923.PRJNA244425.DP73_08975	mqgleqnlidiiyhfryiglfvlltcglvgvpvpdeflmtfsgfqtslgrmdfgktlmvatfgsflgmilsywigrrlgipflhkvapylhinekkiaraegwfqcygdrlivigyffpgfrhftayfsgmsklnfgryvilaatgafiwsltfislgrilgvhwqkithilhhylarsgivlaiivfliylysqkrgrtsrtn*
513049.PRJNA29085.AmaxDRAFT_3905	mlaiqdilrnaiewidslggwgagvfmllyivatvaflpgsiltlgagfvfgviwgsvyvsiastlgaicafligrylargwvsakiagqaqfqaidnavgkegwkivgllrlspifpfnllnyslgltkvslkdyflaswigmmpgtvmyvyigsiagslatlgtersrttgewilygvglvatvavtvyvtqiarralnekiagpers*
459495.PRJNA67617.SPLC1_S170070	msfevvsletikaiaheygywavfggialenagvplpgetitlvggflagsgelnywwvlgcaiagailgdncgywvgrwggwpflcllgklfrikeeqlievkdqfsqnaakavflgrfvallrifagplagiagmkywkfflcngagailwasvmvslayfvgqvvplpqlvswvgefaiialllvvawfvipmwwesrqaknl*
459495.PRJNA67617.SPLC1_S430020	vslakmlaiqdilrnaiewidslggwgagvfmllyivatvaflpgsiltlgagfvfgviwgsvyvsiastlgaicafligrylargwvsakiagqaqfqaidnavgkegwkivgllrlspifpfnllnyslgltkvslkdyflaswigmmpgtvmyvyigsiagslatlgtersrttgewilygvglvatvavtvyvtqiarralnekiagpers*
696369.PRJNA46699.KI912183_gene284	ltdkicaifgelgliglflgiclealglpfpgsvllgvtgflsrqgkfniflawtvaiagymigstaafligrhigepfmlrwgkyihltpdrfeqakgwltrsapgfiiggrfiptvgnitpyvagisgipltkfllydfvhaslwlttflgagsllgnnwqrvmnsqwtkwvwviiififsfyflrrnlvnktki*
696369.PRJNA46699.KI912183_gene920	matlvivasiflyaskfnwhpigeakqftdpehlasylrsfgtmtvvvsiflmilqtlftplplfllagangfifglgygilitlsgsligatiafylargfgrglvsrciketymskvdqmshsggpwmvfmarlvpvipssiisyvaglskitfrgffiataigklpeiviytalghsfkqaegiatkvtlvlilltllawpfisksikrahdinpankkkdhrppckfppekr*
696369.PRJNA46699.KI912183_gene921	maiesaniplpsevilpfggylvytgrlsfwatvmagtlggtlgsigsyllglkggrpflkkygryigiterklatadrwfqrygeatvfftrlmpivrtfislpagiagmnfkrfviytflgslpwsillvyvgyalgqnwqaikpwfhradflvvlllaggvlyylwsklkqrrw*
696369.PRJNA46699.KI912183_gene1024	vnkktwikigifvllaalyfgveplqtaikrvvfiismvditamksyilsfgiwapvvsfflmvfqslaaplpafvitfanaalfgwvkgailswssamagaalcfwianfygrsvverlvsayalkkidrffarygkyailmarllpfvsfdavsyaagltsigfweffwatglgqlpatliysyvggllvggtkmfvfgvlsvisltilafiikkvlqdkdedltnmevgggk*
696369.PRJNA46699.KI912183_gene2570	mkviviisslgywgvglgmliescniplpsevvlplggylvstgqltfwgavaagtiggtigsvisyyigllagrpflfkygrylgigeskiikgeqyfarygeitvlftrllpvvrtfislpagmagmnfsrfviytiigsipwsialvyagfilgqnwqalkpwfhrmdlvvivlllglvvfywqkkklkqls*
118163.PRJNA158829.Ple7327_0174	mslellsldniqefasqygywavfigialenmgipipgetitivggflagsgelnywlvlasaiagavfgdnlgywigrsggwqfllqlgrffnihehqlekarkqfglnapravffgrfvtllrifagpmagiaqmpysqfllcnfggaaiwasimvtlsffcgrliplhqlvhgitqfgilalllvvawvtvtywrgsrklkqqagg*
118163.PRJNA158829.Ple7327_0232	mlslkiaktmktigarnrsqffqlailmvatfgitflfathpafaqesvkvvgfnpqewlrnalqwidslstvgaiafillyiiatvaflpgsiltlgagvvfgvvwgalyvfigatlgataaflvgrylvrgwvakkiegnkkfraidqgvgreglkivlltrlspifpfnllnyaygvtgvslkdyiigsvgvipgtimyvyigslagnlatigteaqpanpavqwtirivgfiatvavtlyvtkvarkaleeevlepknernerfdln*
118163.PRJNA158829.Ple7327_0989	mtkssiiiltvicilvtgigiywlggidqeqlqawlkkmgiwapivyvllytlgtlfilpstplnlsggalfgvwwgtlwttvaaiiaavvsfaftrtvgreyiaqklagrweaidaemrqgglfymfavrllplipygivnfaagltsirfrdyligtmlgtvpgilpfvmmgsglqeltsgnvfplmcalaltgmlvgvatwyrrrrqspqkaleevekkrllegdrdiekyd*
118163.PRJNA158829.Ple7327_2330	mnktqirdrhsltnlakclalivifclsatlpalaqevtergainpqqllqnaliqiqnlgfigaiafilvyivatvaflpgsiltlgagvvfgvvlgsiyvfigatlgatlaflvgrylargwiakkiersqkfsaidkavgkegfkivlltrlspifpfnllnyaygltdvslkdyflgsvgmipgtvmyvylgslagnlatlgvgeqptnltvqwairivgliatvavtvyvtriarkalntvtseredf*
118163.PRJNA158829.Ple7327_4613	maewitstmesldywgiallmflenlfppipselimplagftiakgdmgfvpavlagvigtvlgafpwyylgkavseerlehladkygkwitvsskdikkannwfsrhgvkavffgrlvpgvrtlislpagindmsfipfvlystigtslwviflttlgyllgdnyelvdeylgpvskivllslviwfiiwivrkrnrrye*
1170562.PRJNA158041.Cal6303_0099	myknmkknkfssinnlillslaiifviiiakllniqsllqqsliwvqslgfwgpaafmliynlatilfipgsiltlgggvlfgvfwgsiyvfiaatfgalfafligryfsrdwvsqkinkypkfkavdfavakeglkivfltrlspifpfnllnyafgvtqvslkdyilgsvgmipgtilyvyigslagdiamigaktpaanptlqwmvriiglvatitvtiyvtriakkaleesvnseq*
1170562.PRJNA158041.Cal6303_3227	mswefvsleniqevahqygywaifvgillenlgipipgetvtlvggflagsrelnywlvlsdaiagaviggicgywigriggwalllklgsllrisevrilaikekfsdnagktvffgrffallrilasplagisgmsfpkfflynllgaiawgsamvtlaffagrvisleqlvawvsqfaivallivvavvgatfwwesrhkevgtge*
1170562.PRJNA158041.Cal6303_4696	madltnwikttieslgylgialmmflenlfppipselimplagytaslqdsklnifgvfvaglvgsvagglvwyypgkllgqdrlyaiadrygkwitvsskdlvkatrwfnkqgktavfigrlvpgvrtlisvpagfsnmpllpflfyttlgsavwvglltytgyilgsqyklveeylapvskfvlgalivafvywfikrnrtnqk*
1415775.PRJNA225788.U729_157	mfsvndivnffnnyseiavilslfisiiiailgvipsvfvtganilffgpifgffisimgeviggwitfrlyrkgfkkgfdsltkkhklleniakskgnkcaflilqgriipfipsgvvtlaasisevddlrytvatfigkipsilievlisygvlmqgqkfiqialailgcyfiyktirkm*
1415775.PRJNA225788.U729_904	maleefirgfildygvisvfilvlleyasfpmpsevvlplmgiigamngigyfkilivsviagivgstinyllgyyfgdraisyierrfpktrksinasynwlnkynnfavlisrviplartfisivagtvrmkpvpfvlyssigitvwnailitlgfifgdnteiigallkkysiivmiiilivviikvvinkdkiksylk*
1415775.PRJNA225788.U729_1181	msfinqfidivlhldkylgvlisnyglatylilfliifletglvvtpilpgdslifaaaafaatgalnigillvvlavaailgdtsnyeigrhigqklinrensrfikkeyiektnayydkyggktiviarfipivrtfapfvagigkmnykhfitfnaiggalwvcivaalgfffgnipfvaknfslviiaiifisvlpgvisilkaklsnnknvqleene*
1415775.PRJNA225788.U729_1568	mnivdiifhiaigitdkfgyigillvmlldyscipipteviipligcgvaegeygflysilfasiggtigalisytigsyggnavikwiegkfkaskkgfdflhklfnkygraavflgrilpltriyvsffagaerinkiqytifsamgiviwttvmvtvgfyvgdniklishfitkysiiitiilaigvtifmilkkrknkai*
1415775.PRJNA225788.U729_1925	merkklnilkfvifialvgvcifillenwttisnldtekisifikehgliaailylilftikpffvviptnviaiasgmmfgpikgflltmagffisgtvafyiarllgrgfvegiigkkfiklednmekngfkilfllrlppilpfdplsyacgltkikykdfilasllgvvpetmcysvlgksfknplsvefllpigilligvisskflikpkkqsea*
1286171.PRJNA187031.EAL2_c16780	mkkstylkigiilaialvyafaepvqrnvkqaffimgnldvglvkgyinsfgilaptvsfllmvfqsvmaplpaflitfanaslfgwvkgallswssamagaalcfyiakfygrgtvekltskfalesvdgffekygkyailvarllpfmsfdivsyaagltsmsfwsffwatglgqlpatiiysyigemlsggikmfviglltlfslsvlifmfkkiwdeknakkilkegdeksa*
1286171.PRJNA187031.EAL2_c17470	mdknkklmlsialiaataaammyfhrtgmvkqctpegikgyvdscgmlgpmiymimfsvipsgaiiaiaggmafgmglgtlytmlgaligattafyisrllgrdfvmkltrgrlksfdegaarhgfklilvmrlipiipfnlisfgagltnmkfrdyllatvlgivpgvfvftnlgdkamdiqspqflvavcvllllvaasivfkrkfnleafqrrlsqdkaq*
1174528.PRJNA159505.JH992889_gene72	vkrqerikilfnrqnafalailllclavcywllnlqvniltpegfrqtvknlgllgpfvyiailalsvvispipsaplaviagtiwgtfmagvysiiggfiggliayflgrtlgrsaikaltgkiiyfsknkgetylswlifitrmlpifsfdlisyaagiagislpkytlatflgmipstflltymggalsvgtplgiaisvifliviivlpwlirrynwlgmrdivrve*
1174528.PRJNA159505.JH992898_gene2657	mknqtlanklksqkshkffkqtfftllvftlifcldtnsalaqetvktpgfnpqewlrnalqwidnlgtvgaiafivlyiiatvaflpgsiltlgagvvfgviwgsiyvfigatlgataaflvgrylarnwvatkiadnkkfaaidravgreglkivlltrlspifpfnllnyafgvtdvslkdyfigsvgmipgtimyvyigslagniamigtqtqptnptvqwairiigfiatvavtiyvtriarkaleqdvl*
1174528.PRJNA159505.JH992898_gene2658	mqnksklklillfflvvsliiaakylniqewlqtliiwieslgpfgaiafvfiynlatllfipgslltlkggclfgvvwgsvyvliaatigatfafligrylsrdwvcrqlekhpkfqainqavakeglkivfltrlspifpfnllnyafgitqvslkdyilgsigmipgtvmyvyigslatdlamistsnqpttpeaqigkwliqiigliatifvtiyitriaqkalkesve*
1174528.PRJNA159505.JH992898_gene3932	mslefisleniqriahdygywaiffgillenlgipipgetvtlvggflagshelnywlvlgdavagaviggicgywvgrtggwpilvrigslfrfsearlltikeqfsenaakaiffgrflallrifaapmagiagipfgkfffynfigatawggvmvtlaffagtvvsleqlvawvskfaiaallilaafiiiplwlearqqrigtgd*
1174528.PRJNA159505.JH992898_gene3998	mtdwikttiesmgyvgiallmflenlfppipselimplagytanlpnaklniigvffaglvgsvlgaliwyypgkflgenrlkvwadrygkwltisskeiskskhwfdqqgnkavlmgrlvpgirtlisvpaglsnmplpsfilyttvgsaawvglltysgyilgskyelvdkylapvskivlavillaflvlvlkrkhkhrrr*
1231057.PRJNA174754.AMGD01000107_gene262	menwitdimsqygyigifllimlenifppipseviltfggymttqtamtpigvvlvstagsvvgavilygiglqldvkrlekivdrygrvlrltkkdiykadawfdkygiwtvlfcrliplirslisipagmsnmkfglfllfttigtliwntilvsvgvavgdnwgsivgvmgvysnivyvlivlgglaaiwwyvqfrkrra*
1231057.PRJNA174754.AMGD01000040_gene785	mflllnrqiltylvngdvlaireflienllyayvfmlvimiiqntftvfplllvitinitlfgfingflwswissliaativfysvrylfqerliekfkkkliekvdangfsyvfqarifplvptslvnilaglstvrfwpfllattignfiyffvlalipagllsdtinetfiwvilvgailvyyliklivkkrssst*
1231057.PRJNA174754.AMGD01000040_gene786	mdalllylhtiplslaimlsiclnigiaivgiipsvfltainvtvfgfwggfyvsligeaigsfvafwlyrkgfrkfvdhrskhaprlqkllyaspreaflfviglrmmpfvpsglvtlyasvgtmsfgsfvvassigkvpallmevsstyaivkwtsaaqffvfalaiallifvwikvknrknd*
1231057.PRJNA174754.AMGD01000061_gene1065	mfdwltaenlleltreyrslgpiigfllpfleaflpflplfvfvfanasayglwigfllswagttvgsylvfiiirkygrarflrfmtkhervqklikwienngfgplflllcfpfspsalvnvvaglsdmkkktylwallagkfvmiltisfigydikalitqpirtaivvavivllwligkqienrlnarveadfrmiqkerqerkgptn*
1231057.PRJNA174754.AMGD01000002_gene2248	vdqfdqsletliegagwlapllfvllhlfrpffflpvivvciaggvlfgfikgtllsfiglslmslvsyllvikfpkfrnkitrlkekmfpgqtisvsqvmilrimpfvhfhllslylidmaksfkeymyysllglimpailytafgnvitelpwyltailflflggiylyigkfnktrneenlvnlkkrnl*
1231057.PRJNA174754.AMGD01000002_gene2320	vdltilielvqkfgyfsmflfnwlllfglpipnevaasftgvlteikdfnpfyafisaylglvsatffaytigrllgprlinrlnrtrlnkpidafskylerrgniaiglsfflpgfrwampyvvganqfplklflkysilpsfiwmmiyfqlgrtfpyayklmldnlqlflislsllivsifviryliiqwklkkrts*
1231057.PRJNA174754.AMGD01000025_gene2954	mkkrtfwqewrkiilfvgfaisclivlyafdvigkidieaasdyvrelgiwgmllyvivytirplfffpatlltlfggytfgpflgtaldivgagsgavlaflvarylgrekiekfvkgkrierfdqsiqnngfmvvlylrliplipfdsinyslglssvklksymaatylgiipgafvlnyigsslrtmdsklwiavalygvmvllpflvkkfkgttqiplekehvk*
999411.PRJNA64873.HMPREF1092_00255	mknsklinilkfiifliiigigifiliknreflmhlkvseiisfaeskntkfyailitliiftvkpifivipssiiaianglifgpfegflvtmignfisatigfflarilgkdfvqgilgkkfrnfesniekkeflimmslrmipvipldpisyacglskisykkfiaatligvspeticysilgenfdkpfspqfiipvailiialllsgriikkiqd*
999411.PRJNA64873.HMPREF1092_00364	mnyilnlipqygyilvyalltvelmgvpflpgeilmvycgflvfkgklnfillfisatfgvisgltssylignklgstffykhgskfhfgpdkiekvsnllnkyglalivficfipglkhvigyfsgmssmnfkkyaiggylgagfwsltflcignalgsnwnqfhkyllkylvtgailitvlillfyiikiyrkkifefitkiiiflanvfksleslrifvlittivcivcidafinivqgllnnnfapfneityyliekifmrypifssifkflniltsdfmyiliplllimfilykstlkgveikyliltvcggffikfilnyivnilssnieilrnlldgrcftviiiygftgyilikhinnnivkksiviiflviscatgvtnlffkndlssvl…
999411.PRJNA64873.HMPREF1092_01049	lfdevlrgliyffgnfgvlgifiivtleysafpisselllpfigimmysrfftyweviffsilggllgstigycighygrgkilalsnkkyigvkgiileidkwfykygkiavvicrvlpmtrnfisiwaglqkmkfsiyisysflgitiwnttliligyflgedinsiesalikctilayfsliitilyfyiirkiklkgkms*
999411.PRJNA64873.HMPREF1092_01108	mlknstevrnlmdlihmiiknimglvhtsgyfgvfiasgieyacvpappseviipfisamaakgeynlivaylttilggvigslttylvgylggrkilnfikvkikksgpiinkigilfekhgnmvvliarvmpftrayislvagverlnikyfiiftsigigiwngilfilgyffgsnikyifeiskkyiyiiviifvilfigyilykilkkksnnl*
999411.PRJNA64873.HMPREF1092_01111	migreknkyiklkfciflvliglalfvlfenrhaimnikieqvlnfiekrgtfssliylgiyvikpffliiptniiaiaggmmfgpvkgfiltmigffitgtiaffisrllgrdfvegllgkrmlrldenlehngfkilfllrlppilpydplsyacgftkvsyrsfiiasllgvmpeticysilgknfdkpfspefiipiiililgllfskkimnkrkkid*
999411.PRJNA64873.HMPREF1092_01593	mdnvlrllseysqyaiiisilisiiiailglvpsvfvtganliffgpfigfivsllgetignyisfklykkglkesiekrfskykilekisesegnkatflifqarvipfipsgivtlaaalskiddfryifatcigkipsiglemlvsygilksggkyiqliigvlavyliyktfkketsnv*
999411.PRJNA64873.HMPREF1092_02998	mdlqetirtfiihygmisvfvlvlleyasvplpsevvlpfigiigalhgisffkilivsliagllgssityaigyifgikvltfvgnkfprtrkaieasykwiekydkgatfisrlvpvartfisviagvvkmkplpfiaystigiviwnsiliglgfllgnntalidtilhrytlvvggfailviivlvlknrkklielfk*
1391647.PRJNA216131.AVSV01000007_gene127	mnlevildyfsqygllflfiivfleylnlpglpagiimpaagvliarghinfftaicisvlagllgsiclyiigryggailldryikkfpnqkkyvdkisrrikesgnygvfisklipvartlvsipagvfkinfigfsifstmgiiiwntvfisagyifgdiifk*
1391647.PRJNA216131.AVSV01000028_gene327	mivtkksggfmfnvdwffnllnnysefaifisliisvviaisgvipsvfltganilffgpvsgfiisllgetiggyitfklyrkgfkkgfdsltnkhkvlkeiseskgnrsaflifqgriipfipsgfvtlaaavseidsfryniatflgkissillevlvsygvisagekaiklvitiiaiyfiykaikskkv*
1391647.PRJNA216131.AVSV01000037_gene617	lcipipsevilpfvgamaasnkqsillimviavvggsigslvmfmigkyigwdiikwigkkhpkfkesvedtktkiykyryigvfmsrilpmartftsliagmiemnpgrftffsalgmiiwdytllrlgyefsnnqevisemfrkysiiivliviaivigmiillivkrnknlnnkk*
1391647.PRJNA216131.AVSV01000018_gene773	mnldiitnyfsqyglififiiifleylnlpglaagiimpacgvliakgnisfisaiiisviagvlasiclyiigrysgnfllnkyvskfpnqkdiinkisnrinekgnygifisklipvartlvaipagafkinftnfvlfsslgifvwntlfisagyffgniifp*
1391647.PRJNA216131.AVSV01000016_gene976	msiisggidfilhldkylnvfisnygiwvyailffiilietglvvtpflpgdslifaaaafavsgalnigvllillslaaiigdtlnynigkylgrkllekgdskfikkeyidktnayydkyggktivlarfipivrtfapfvagigsmkykqfiaynavggivwvsvvstlgfffgnipfiknnfsmifiaiilisiipiiitgirgklvs*
1391647.PRJNA216131.AVSV01000011_gene1117	mdilnnfvdtivslidnfgyigvfvavfleyaclplpsevllpfvgllaatgnislisailvsviagilgsltcyalgyfggslileslqrkfpssrksinkinhfimkyekssvfltrlvpltrtyislvvgtlkfnivpfilyslggivlwntllivigyflgentalisqilkdysfvvigliivaciyllykktskkrrq*
1391647.PRJNA216131.AVSV01000003_gene1674	lskikfcifiiilicgltvlainaeylktlniqkvcqsikenkglaslayigvyiikpffvfiptnilavfsgilfgpvygfiftmigffisgtiaffvsrylgrdfvngiignkllklddnmekngfrilfllrlppilpydplsyacgltkirykdfiiasligvlpetmcysiigenflnpwsiefilpiiiliagvllskkiigsknkvkgc*
1391647.PRJNA216131.AVSV01000029_gene2036	lkrkqkkiifiviswliiitilystgilttdvnkindfiigsplrmqlifvflstirivffipqtvfiiigsilfgpyvgfilsllslalsqsimyfvgryfnreilgedflnnnsnivdiirkygykilalgivcpitpsdlitasaaciklnykkcisvivisdapmiflygflgstieetyifnvlailaivfisyysfiiwnrivkts*
1391647.PRJNA216131.AVSV01000013_gene2816	mnfiaiiehfagrlgyigvfimsiylpteallpfiglsiskgiynfqmallftflgelcasifsyslgcwfgekivnkfknknkrnknisdkvekifdeygkyailiarlipfartyiavlagankmklrsfikytifgilltnaallvfgyyigvnessiwnfvhkyaisligvicfiimiailkkkrklksrk*
293826.PRJNA13006.Amet_0048	vnkkksfikivaiviilgivytlnnqglfgvsldvdriqkfvqdagvwgvlvyilintirpflfiptaalfitggiifgavqgsiynliglicacslayfvarkfegpfrklvgekyvsklygvegrkavkalfimrvtpgfpidpisfgaglvnmnyrkfflgtllgiapkaiiytflgdqidnlysvqtmvalgilvllattsyfvdv*
293826.PRJNA13006.Amet_1273	vkkrhlnkkhilliavmvisifiwvlykyeiwnfisidylrkftdkiqalgwlglllyllsfaigtmlflpsvpfallggitygtvqgityavagdllgasmafiiaryigreriekrlrkskafheidegvkqdgwrivvltrmvpviphwlqnyaygltsisfttyafvsllciipgtavwifavntvgrgqedakrtmiylgiasvliiavsylpkwiykkkrqgsk*
293826.PRJNA13006.Amet_1654	lskgskvlkialtvvlfmllifinkhtpnfnkeqlvnyfqqfndtknlefifvgttvvasvllvpiswfkaiasisfgaekgfvyallcaniscaisfligrllgrkaimgfykrvfehrlsekqkeyfeksqnlsftyifllrniyfipfsltnyylgvtnvsfrkymlasflgmipgtfiytyfiaksvsitenimelvfpallviayyalvhicrkkfeerslselmn*
293826.PRJNA13006.Amet_3268	mgltylliafiqpillftpemvtitggslalgpfkgfiigylgilsgiitmyfmgryaqqiivkrvgkeelfdkytrlvekngeviigllfilpvlpdniicagagaskvsfkrfvfiaavaklittfvyaysmelvnilpitelqlfvgqlvivitvvlinhlvkrrklkvaskllikst*
293826.PRJNA13006.Amet_3297	msnskssrgqkvivlgilligligyftiprfnalmnqifqmfasgdfevvrafvssygpfamlistllmilavvfpplpafmitfananlfgwwqgallswvsamagaaaafylarlfgrefveklttktglsqvdeffdaygkqsiliarllpflsfgvvsyaggltpltfgtyfmatgigqtpatliysyvggmltggarmfvtglliifaisilasiihgiyrnrqsknrdtvsvetgavindcsstkgtinpkesgrki*
768704.PRJNA62669.Desmer_1423	mmdvvvntrlkggeelsinkkkytalliavlslifiglyllipslseqlnksvsllsradingmrdylrgfgiwapivsmalmvfqalaaplpafvitfanawifgwvmgalyswtgamigaslcyviakafgrpviermvgkkslettdkffekygkhsvmiarllpivpfdiisyaaglttmgfweffwatglgqlpativyswlgenmsptakyslwalcgfmilliislaikkrfdqkltgdnha*
768704.PRJNA62669.Desmer_1434	ltkkffsfftlavsltfvvllypelqnpsafqmlvtqwgwvsifvdlfilmllalfpitpfaliaggntlifgwvngfllslvgsllgaslgfylsrnlgqewaqpkiaklgkwanliegnsfsiilisrlipilpsaavnyaaglslmtfprfflasvlgkipmivweswighdfwqisknpsrfllailigvlifglaslyfyfsanrfkedtse*
768704.PRJNA62669.Desmer_2044	mkqrisnktycskkpswvlmvivavfiffivaffyldrhnaisslikslgplgvllaiflmallcmtpipseglvlmylkiygvfwgtllawvgsnvgsliiffilkhygqflldkliskerfetvnqwvkrrgtyglliarllpipafavnyiaslipsiklwpylwtqmvtiipyyvgtalvflgvakdtwywliigglaiaafwsisyflnrkkipn*
768704.PRJNA62669.Desmer_2105	mdfilalvdfilhvdkhlveiisdygtwtylilfviifsetgfvvtpflpgdsllfvigalgakgalsfefalillivaalggntlnyfigkiighrilamknsriikkeylnkthafyakhggkaiifsrfvpiirtfapfvaglgkmsflrysiyniiggvswvllfmfagyffgniptvkdnftyvifaiifvsllptiipylrskrr*
768704.PRJNA62669.Desmer_2626	mqgleqnlidiiyhfryiglfalltcglvgvpvpdeflmtfsgfqtslgrmdfgktlmvatfgsflgmilsywigrrlgipflhkvapylhinekkiaraegwfqcygdrlivigyffpgfrhftayfsgmsklnfgryvvlaatgafiwsltfislgrilgvhwqkithilhhylarsgivlaiivfliylysqkrgrtsrtn*
1484479.PRJNA243308.DI14_08260	mewevlpiplfvvisiilnsiiaivgvlpsafltalnvqllgfgpgvavsvvgeavgavlsfilyrralhrytspdgkrlrrlreaegieawflvlglrllpfvpsglvtlsaafsrmslpsfavastvgkvpalliealavatvlnvatgwqlglvgmlavlyavyrlsqrsgeki*
1484479.PRJNA243308.DI14_13005	mltslqqyilnliewlqglpggpwaglgapfleaifpflpfvliisanaatygfllgtllswigsllgtilvfvavryvfrkpmtrwlerhkqgvywlerikhmspvslgflyslpfipvslityllaliqmplrtfimaagfgkllvvlifsvigdqweefiqspfrlsmlvlllivlwaisrgleellkrrafrkrneqlkreleakrqttl*
1484479.PRJNA243308.DI14_06360	vkkwktqwiiasvllifgtatllyqwidlnpgvirdyiiafgwmapvvfillytfrplilfpasvlsiagglafgtlpgmlytiigatlsalvafyvatrfgerflnhfestdykklqqkieedgffyvlilrliplvnfdlvsyvsglakvklpafvlatvvgmipgafannflgssiatgdfkmivlalivfavltlvatvfrepikrkihryqkk*
1484479.PRJNA243308.DI14_07305	mrdwmiqvieqfgyfgiafmifienvfppipsevvllfggffavktdlivplvifaattgailgavllygiglyldveqiekwtkrygkwirldiadvhradawfdkyggwmvffgrlmpvvrslisipagmsnmpflkflllstagtmiwntiliyigirvgenwesilsyldvysyaiyglmavglvvffiwrkkrkkkqakqassf*
1484479.PRJNA243308.DI14_12925	mrerwmiyggygvsllllgllpfvvlptlllpyqlgwsglvlltltigllrtiregsstylkqmlkvtfslfllfvfiyyvsfglvlydtygldrlleryddqaalvfaafsflqpialpvpeavsvpigsvalgplraaligsvattlgilvmyglarfgrervmrlldadklatydryveryglgvllvlfvipilpdeviclaagfsrvpfgrfvliaasaklvtsfglaysvtlgelfitgaspfaivsvtaslilvllafiwrrrkkgdsn*
1484479.PRJNA243308.DI14_09985	melltqyvmlavgimftplsddvlmithltvapsgwalffttwvvftlafswfylvgrglhhvipsstrdsrylnrakalyekygsrivlisyfipglrhpihyvagftslkfrtyalynalsaflytgawfivirlagyvpmfqqlqnwvlsf*
1484479.PRJNA243308.DI14_14485	meqwiqqmieqfgywgvlflifienvfppipselilifggfftttttltpvwmilaatvgavigaivlysvglffdkerleswvarygkrlflkvddvrmadrwfdrfgpklvffgrfvpvvrslisipagmsnmpfvkflmlttlgtliwntvlifvgvyvgenwqvwlghietyshvmygvlavillglgafivrviwsrrsekh*
1484479.PRJNA243308.DI14_00450	mwhfleqllvgcgvfsiplgifiqlipnelvlayggylvgsldasflfifllawsafvtsqvglywigryggrpvalklyrsfrikpekqlqaeawfekygawivclsliwrqlfaisagvmrlsfrkffvvttivfaawsfvfikvglmlgsnwrqigefmhgfgpyvllaillffgvryvmshpsilkksa*
1185653.PRJNA163681.A1A1_05707	medwitsvmsdygyfgifflmmlenvfppipseviltvggfmtttttmtipgvilastagsvigavvlygvgllldverlekiidkygnwlrvkkedihkaddwferfgvwtvffgrliplvrslisipagmsnmkfwlfitfttlgtllwntilvfvgeavgdnreqimrqlglysnvvyalialaavgavwyyvkkvrvrh*
1185653.PRJNA163681.A1A1_07759	viavavglviwlsrsvfevdandlrnwilsfglwspviyiliytirpliffpasvlsiagglafgawlgtlytiigatlgamlsfyvaktlgkslvrkewtgnarkiqsqmeqngflyvllfrfipvinfdlisymaalakvrfgsfalatligiipgtfaynflgssfvsgnptiillavvvfvvltvvpivirnrwnkkqpldk*
1185653.PRJNA163681.A1A1_08124	llsaefltlpavtikiqfiekevsyiellpasmeflfllfvnlvvgavgfipsvvltavniqsfglyggsaltfigeivgallgfylyrfgfskanpkwlrhpfwqkfqhqstkrvfslvillrvlpfmpsgfvtagaaltnisgklfwiastigkipavvlelaavygvvqfvpvniqlflfgiilvvsialwqleriktakqkkspqsad*
1185653.PRJNA163681.A1A1_08834	meniveltqsyrafgpligfllpfveaflpflplfvfvfanatayglwfgfllswggsvigayavfllvrkygrarfmnfmtrhekvqklihwverngfgplflllclpftpsalvnlvaglsnirkhyylltvmagkfvmvltisyvgydlralftqpirtaivllviillyvvgkilekrlhkkveadfrlakeerkkqkl*
1185653.PRJNA163681.A1A1_11462	meqfdqsleafmdnvgwlapflfvllhlirpllflpviavciaggylfgffegallsfigltlmswisyvlvhkfpkfqdkmarlkdkifpdrtlsvaqvmilrimpfvhfhllslyliemtkslkeymiisalgliapavlytafgqsisefpwyitlsmflllaaifsfiekwhnsrpqsd*
1185653.PRJNA163681.A1A1_17740	mdisffielvkeygyfsmfvfnwlllfglpipnevaaafsgvmteisyfkpvyaflaaylglissntfayfigrslghrllnrlnrtrlkqpisrfskflekhgewaiafsfflpgirwampyvvganrfpfmrymlfaytagfvwmfiyfnvgrtfpyayetilehvqvflillsffvvsvllllylysnkfakk*
373994.PRJNA63147.Riv7116_2002	mqftsklknillaisfvvvfylimalalqtigldnaqmliqktgiwapvvfvflcalslilaplsgsslfvvggtlfgkhdafllsyiasiigcsinfwisrklgrrvaqrfigkenlneldkfinkfqssrsiiymivimplsqdlvsyaigltkikythflialifsstiviggyvyigssllelfvkn*
373994.PRJNA63147.Riv7116_3387	mldwvtniissfgyagiallmllenifppipselimplagftvnqgklnmqlvilagtlgsvlgafpwyyvgrvvgerrlrkwidkygkwltlsgkdidrskswldkygkavvffgrlvpgirtfisvpagldkmplipfllysfagsliwtailtyagfllgdnfqlvekyikpisvivmasiaiyliitfirrksrnn*
373994.PRJNA63147.Riv7116_4202	msldfisleniqeiahqygywaifvgillenlgiplpgetvtlvggflagndelnywlvvgdaatgaaiggtcgywigriggwsllmrlasllrisevkvldikekfsdnaakavffgrffallrifaaplagiagmpfakfllynllgagawasamvslaffagkvvsleqlvqwvgqfailallilvaliavplwlesrqveeittee*
373994.PRJNA63147.Riv7116_5631	mnkfsrlslfavatfgivillntnpalaqetasnaqgfnpqlwlknalewineqgtvggiafmllyivatvaflpgsiltlgagvvfgvflgsvyvfigatigaiaaflvgryiargwvskkiagnekfaavddavgreglkivlltrlspvfpfnllnyaygvtgvslkdyilgtigilpgtimyvylgslagniatigtgdqpsnptvvwairiigfiatvavtlyvtkvarkalnestsigeq*
373994.PRJNA63147.Riv7116_5632	mknqykrflkpvsigcliafliivgnhfnlqghfhqsllwvdslgwlapvafiviyniatllfipgslltlkggclfgllwgsiyvliaatigatfaflvgryisrdwvckqignkpkfkaidkavakngfkivfltrlspifpfnllnyafgvtqvslkdyilgsigmipgtvmyvymgsiighiainnpsipksqeaqyiqlllqgfgfiatifvtiyvakvakkalkesmn*
373994.PRJNA63147.Riv7116_6160	mqerngisqrelcellgldyqavaasakelgmsthaylqqetgwilkdelyypsdteaiqtnqnklkspsrrrkwlkivgffcvgitlvaaitfvnqvgieqiranvdklgiwapiallllrtvsivipaipstaysvlsgtlfgfwkgifvifiadfaacclnfyiakrfgrkivqrlvgerfidkvdnlaskhledniflvagflmtglfdfvcyavgltempwhkfmpalilgivvstppivalgagvftqgkwmlglamlgmfglalltgwlnrkrnqt*
1112215.PRJNA76641.AHWA01000002_gene526	vnpvdfvlsaqssaasvdfgqwvndslsyvldtvqsvdpvlrtllagiaimletsilvgllvpgdtvvlvassavgsffeaailiavvvvgaligesvgfalgryfgpkirhsrlgkrigeqhwvqaerylgrrggiavfisrflpvlhslipvtvgmstmryrtfmawtvpatsiwsiayvsvgaltagsfrelldqlhyagyvfvaviaviavialiakkllhrsqlrhmehrede*
1112215.PRJNA76641.AHWA01000004_gene2120	mkknratalwkagafvvflvaivvvaftveipsveeiqgwaegagllgavifivayavltltpapkavisiaaglawglwigtllvlvgavigaalsfwigrllgrdaveqytggkvravdemlrkrgllsmialrliplipftvinyaagltavrvrdymigtavgiipgtmafvavgaygaelnsgffialgalgvltigggivagrlrkkdaaaaaaaagespvlatpaevnvtvekn*
1112215.PRJNA76641.AHWA01000004_gene2126	mtktrtstlwragvlgiilvtivilaftvqipsadeiheltqsagtlgiaifvigyalltltpvpkgvlsvaggvawgmwigtlivlisaligaalsfwlgrilgrdavehftggrvravddmlqrrgllsvialrlipvlpftlinyaagltavrirdyalgtvigiipgtlayvavgaygadldsglyialgalgvltiggvliahrlrkdghdddaasdaptappaaaqvapeqa*
1112215.PRJNA76641.AHWA01000006_gene2970	lvgtalipwldpqnlidgfgafallgvafivfaetgllvgfllpgdtllvitgiltftgvigfeiwwvclaisfaaflggevgylighkvgpriferketglfsvenvkrtnaffsrfgglavilarfvpvvrtfapvaagvghmdyrkyslynaigaliwgsgltfggyllgnipwlrdfiveyidfillaavtltvlptafhyfrsshkakkareagranaisdaeaeklslhpkdfdqnldd*
1034769.PRJNA170089.KB910518_gene184	miglmieiipseivlafggylvsqgdinfigavlfgtvggviaqifvywigryggrpvlekygkyifikkkhidhseewfnkygtgviftarfipvvrhaisvpagisrmplskftllttlavipwstlfvylgytlgdkwetidevaakythelllgalaliviyflfkwykskkkgsav*
1034769.PRJNA170089.KB910518_gene367	mtetinawidwllqtlglsgpyilfvtvplallqslfgffplaalivlhvsvfdviggmliswlasnlgavlmyflfrrylfnwfdrkwrsklkrydkwqryldrygiwtlvllrtvpiipsniinfmsavspikasafiwgtvlgnlsyiwlfgtisstlivpreewdgyltwygvfiviligifirrhwghlqedkrsrleskg*
1034769.PRJNA170089.KB910518_gene1088	meqfgylgiflmlalenifppipsevilpfggfmtidsgltipgvllastagsllgavilywigrlldvsrmerivdrwgkwirikksdirradawfdkygywtvlfcrmvplvrslisipagmsgmkfglfllfttigtlgwntllillgaalgesweeigvymntyssivyvliaggavvlgllyfrkrqlagktrg*
1034769.PRJNA170089.KB910518_gene1093	lgivlafiyrndilawlredhnvflgiiaatvialfpavpykliiglygyaygslagavicwsastlaaaimysivkymfrkqggnnkeaaerkrgtslyldkasaylasvpaldrftvavqrrpfasvvlarlapfipqaavniyagtaglpfwsylaasglgkipgialyaflggqmfqhprsaviailvyiavlglaalslrpgflipkkd*
1034769.PRJNA170089.KB910518_gene2086	mgdiiqrilefitgmgywgillglalevipseivlayagylvyqgqinlieavifgtigcllqqvilyaiglyggrafvdkygkylhiktkhvdlterwfqkygvgvvftsrfipvvrqaisipagiakmnmvkflvfsglasvpwailfvslgktlgenwkninenaapytrpilwgaiglmliyvlykaltrkkktlg*
1034769.PRJNA170089.KB910518_gene4342	memlkwieelfasygysvlffglllefvalpfpgettmafagflsytgrldfipliavafagttigmtityfvglkaglpfiqrygkwflfspaklektqrwferygsilvsigyfipgvrhftgyfsgiialpfrkfamyaysgamlwvvlflgigkvfgpqwmgifhlfelyalwiisglaaiaalvllyryrhpirsrllrrkaglkakvkettk*
1034769.PRJNA170089.KB910518_gene5287	mswlteerlrqlleqyrslgplpglgltfmksfvpplptiaivglngavyglwlgflyswlglvagcvttfliiraiasrpylrkwsqrpkvakamtwvrqsgfsyvfllslfpvgpfvvinmaaglaqmrlrsylialsagkaimvfavsyigydaerfihrpaeiiyvllfiglslwgvkaiearfaraaqvreerlssgeslqge*
313624.PRJNA185469.NSP_8840	miqkpkprtnrtlkfliitfliitliflaqyinipvilnnsilwvqslgvfgpiayiviynlatilfipgslltlkggclfglfwgavyvliaaiigailafilgrylsrdwvsqqinkhpqfqaidlavakegwkivlltrlcpifpfnllnyafgvtqvslkdyilgsfgiipgtvmyvymgslagdlaminqnnppinpeaqiwqwvmqiigliatiaitiymtkiaqkalgesmvtaevtkdetnn*
313624.PRJNA185469.NSP_12860	mslelisleniqefahqygywaiflgillenlgiplpgetvtlvggflagseelnywlvlsdavagaviggacgywigkiggwpflvqigklfrisderllniknqfsenatkavffgrffallrifaaplagiaempfrkfflynlagattwasvmvtlaffagkvvsleqlvawvsqfaiaallilvaliaipiwlesrqvkraage*
313624.PRJNA185469.NSP_23810	mlksaitnlffpqrqkptiadiftknwqrlvkyaflmlmafsvaliftaepawgqesaqnasgfnpqiwlrnalqwidglgavgalafillyivatvaflpgsiltlgagvvfgvvmgslyvfigatigataaflvgrylargwvakkiagnnkfraideavgreglkivlltrlspifpfnllnyaygvtgvslkdyflgsvgmipgtimyvyigslasniatigteaqpdnpgvqwairiigfiatvavtvyvtkvarkaledevlestdndenqqinln*
292563.PRJNA39697.Cyast_0125	meffsleqmqelaqeygywavfagialentgiplpgetitviggflagsgelnywwvlfsailgavigdncgywlgriggwslfvkfarifrlqetelaiakhkfsenagkaiffgrfvtllrifagpiagitemnyskflffnftgatvwasvivtlayfvgrmitlpelvglitkfgfisllivgawvlvpliikyyqqkrsfn*
292563.PRJNA39697.Cyast_2353	mspltksvktvtskisklsqlimlsfstliltlfihinpvfaqeaggafnpqqwlldalqwidslgglgaiafillyiiatvaflpgsiltlgggvvfgvvlgsiyvflgatigatlaflvgryiardwvagkiqgnqkfaaiddavgreglkivlltrlspvfpfnllnyaygvtgvslkdyfigsvgmipgtimyvyigslagniatigadtpsnptvewairiigfiatvavtvyvtkiarkaldnqvlette*
292563.PRJNA39697.Cyast_2354	lkrenqfpkirwlvifglsllalitihyfnitplwnqmltgikemgfwgfilfiaiyniatllfipgslltmkggclygiiwgtvyvsiaailgaifafllgryfcrnwvlkklnqypkikaiekaiaqegwkivflmrlsplfpfnllnyllgvtdisfrdyfigslgifpgvfayvylgslavdltsvdqsyysgnennhimslilrivgllatilltiylnklarkalknnlengeknhvtinekc*
1280689.PRJNA185687.AUJC01000005_gene663	mqvlfvflstirvvcfipqtifiligsalfgpytgfllsilslflsqsivyfigrffskellgdtffakygniieiiknygykilvlgivcpitpsdlitasagciklsyskcvsaivladapmiflygflgsgiegnylfkilailaivfisyysfliwnkinksivl*
1280689.PRJNA185687.AUJC01000001_gene2303	mkkekinkikftifiafivcilvcvllnwntikhlkihkllkylegigpvamlvylgmhiikpflivipsnilalgagivfgpikgflltmfgfflsgtvafyisrflgkdfvesiiggklmkldnnmekngfkilfllrlppvlpydplsyacgltkikywdfiiasvigvipeticysiigreahnplspkflipisvlivavvgskfimdkrhkis*
1280689.PRJNA185687.AUJC01000001_gene2400	mfsidsvleilgqyrefaifisiiisiiiallgvvpsifvtganiiffgpiwgfiisllgesiggyisfkvyrlglkksitsilgkyrlvdnlvkskgwkagvlifegrlipfipsgfitlgaalssvnsfifvvttflgkipsialealvsyefintnegsikliitiialillwltikkgnns*
1280689.PRJNA185687.AUJC01000007_gene3251	mnmeilmnyfsqyglivffiiifleylnvpglaagivmplagvwaanegigfftaifisviagllgslvlyaiariggeiflkklinkfpsqektinnkldylrqkgsvgvfvsklipmartlieipagvlkidfmkyfcsaglgifvwnlifvgsgyifgeavfqkltfl*
986075.PRJNA63105.CathTA2_0053	lkvvllilfiffivivlvnqrewvihfkegdwdtlrqmmgnewgsilmvtmgfmllqnvislipfllltmfniwffgfiygymwslagnflgsmlvfymarygfhnwaqkynhltfkqkienngfmtvllcrlfpfmpasvvnivgglsnikardylsatligntifvfilslfsigvislehqyviylvlttliigvvalcmkkrfvtkesh*
986075.PRJNA63105.CathTA2_2044	mwsvmmkksilkallifmliivliwinhrylnwkpltirewmtsfgwyaplvfillftirplllfpssiltiaaglafgpflgtlysliglmisaviafgvarklgkeivqkrwtgrfrtleiqleqngffyvlvlrlipfinfdlisylagiskvrfrsflyatfigvipgtygytfvghtlverdpvmimklvvifalliavplifrkklaakvglfpakeqkedrpdsqaddhkpavmtgqennkhsnsmy*
986075.PRJNA63105.CathTA2_1077	mkkwlcllsvymlvlyfsyhyrqplldwinqgdlsqfplmlfvavflavfpvipftlfagvmgakygvilgtlinwfgavssaaiffflarsafgsyfgkaiqrfkkldkltdmveknaflavlfvrlvpivptpvvniyagisnmsflsyflataigqipgmfvyalcgkqmfsspsvlmwtlggyllfmlavfglyslwyggrlkvavd*
986075.PRJNA63105.CathTA2_0423	megyilvyfeeyeqlaflisillniivavlgvipsffltaaniiffgfwkgtlisflgesvgaivafylyrkgfrkmsqkhlqkyprvgrlfntrgteafylvfslrllpfvpsglvtfaaaignisfllfaiastigkipallieaysvyqvtqfewqgkiilslaavyllywvwrrrktaspv*
986075.PRJNA63105.CathTA2_0185	lniqrkkmgitilfmifvlgslyvllpdvryfiqdavkqlakadieavkdyllsfgawapivsallmiisvliaplpafvptfangllfgafwggllswssallgatlcfymsrgfgrpvvekmvskkaldwmdrffknygihsiiiarvvpivsygivsyaagltsmrlrtyligtaigqtpatilysylgehatesmwilfwafvlvicmvmlgsvlkpwiekrmrkkgktgsy*
56107.PRJNA158809.Cylst_0112	mtnrffekilrnffqlsistlfilsidfilntkfawaeesvktnsfnlqailhnalqwidslgtvgaiafitiyiiatvaflpgsiltlgagvifgvfwgsvyvfigatlgataaflvgrylargwvankiadnkkfaaideavgreglkivlltrlspifpfnllnyafgitgvtlkdyfigslgmipgtimyvyigslagnlaligtetqptnptlqwairilgfiasvavtiyvtriaqkaleeevl*
56107.PRJNA158809.Cylst_2799	mlewitntinslgywgiallmflenlfppipselimplagftarttpdnlniigvffagllgsvlgaliwyypgkflgeqrlktladkygkwltvsskdiakakrwfdsqgnkavligrlvpgvrtlisvpagisnmpllpflfyttlgsaawvglltfsgyllgsqyalvdkyitvvskivllsivllfvvwvlkrqrqgtrr*
56107.PRJNA158809.Cylst_3205	msfelisleniqevahsygywaiflgillenlgiplpgetvtlvggflagsdelnywlvlgdavagaviggncgywigrvggwpfllkvgslfrisevrllsikdqfsenagkavffgrffallrifaaplagiaemsfgkfflynlagasawasamvtlaffagriisleqlvawvsqfaiaalliliavivvplwwesrqvkhqage*
281689.PRJNA12551.Dace_0192	mtrlaerspdhrdlavlvdgcsdcgaclrqcaflkrygspaaiqqlyeqdsqqgklafscslcglcnvvcpaelpldqyflsmrrhyivehpehlkkygglrfyesigtskafshyalpanctsvffpgcaltgsrpertwelyqhlrseqpslglvldcctkpshdlgdvdrfnekffplraflenngvntvitacpncyqvfkryapemncrsvyevldttilpsrpdttgtitihdpcvsrgephvheavrslidkvglecqemkntrktalccgeggcvmaedkelalswrqrradqadqrlvvsycagcvdalrpeasashvldivfdpltaldrkqkspgslkrymnrlqlkkrarkqiacrvrgdrrmttteqkkksrlgqvivlalliaai…
281689.PRJNA12551.Dace_1074	vtalvrrlydwvlswadspyatvalfflalaessffpippdvlllalclslpalapryalictlgsvlggmlgyligfsfwgstsqlfftwvpgftpelfariqhlfqqydfwfvftagftpipykiitvgagvfnlqfiifvvascisrglrffliawlvsrygssarsfidenfnrltiaftvllvggfvvvryvf*
281689.PRJNA12551.Dace_1714	meiwlehlltsvtatpwyyllitviataegialvglavpgsvlcvsigaiaaaghanfmasclcaaagafvgdlisyllggrlgprlvhsffpqrsrpllkraqiffaahggkslflarffgplrglvpfvagsvrfpirnligysvvaallwglsypglgylgikswqqlperlsvevllclgavvvvallvwrhqrnknr*
281689.PRJNA12551.Dace_2903	mgqqkqqhsffnpgencwqltnaqrgaflidgeayyravaeafeqarhsiyivgwdvdsrvrlrrdtnneetfgqllnrlatthpqlqiyvlewdfavfyslerefwsqlsfgwmthervhfelddahpaggsqhqkivvvddqlafvggfdlasfrwdtsehlaqqpqrrdndqkygpvhdiqvlvtgeaaqkladiarwrwqratgetppatnteandfwpvsadvdfsqqqvailrtlpaydaqsevreieefyvqaieqteqylylenqyltshriamalenslrqtqgpelvivlprhcpgwleeetmgilrmrlhqrlldadthhrllicypdraglnedfiivhskvliaddqlltigsanlsnrsmsfdsecnfalaadgdnnraaiirgl…
317936.PRJNA158705.Nos7107_1039	mlewitntisslgyvgiallmfvenlfppipselimplagftaranpdklnffgvffagvvgsvagalvwyypgkflgeqrlkrwadqygkwltisskditkakhwfdsqgskavligrlvpgirtlisvpagisnmpllpflfyttlgsaawvglltysgyvlgsqyelvdkylapvskivlgslvlafvvwilkrrrkktrh*
317936.PRJNA158705.Nos7107_2014	mslefisleniqefahqygywaiflgillenlgiplpgetitlvggflagsdelsywlvlgdavagavlgsacgywvgklggwhfllqigkifriseekllnikdqfsqnaakaiffgrffallrifaaplagiaevpflkfflynlagattwaavmvtlaffagrvisleqlvtwvsqfaiaallilvaviaiplwlesrqvkraage*
317936.PRJNA158705.Nos7107_5074	mknmenkffrinwqkssqlflpmlaiitvviailfhpesalaqtaapttsfnpqvilrnalqwieslgtvgalafiglyiiatvaflpgsiltlgagvvfgvvwgslyvfvgatlgataaflvgrylargwvankivnnqnfaaidnavgreglkivlltrlspifpfnllnyafgvtgvslkdyfigsvgmipgtimyvyigslagnlaligtdsqpshptiqwairiigfiatvavtiyvtriarkalaeevkindev*
317936.PRJNA158705.Nos7107_5075	mvtqpqpkfkgklkfllltilvavviiaarffkfsdifttlvtqvnslgiwgavayigiynlatllfipgsvltlkagclfglfwgsvyvliaaiigavlafmigryvsrdwvsrqieqhpklkaidvavakegwkivlltrlcplfpfnllnyvfgvtqvslkdyvlgsfgiipgtvmyvyigtlagnlamtnmpnqtltpeaktyqlimqiigliatiavtiyitkiaykalnqsmaeietmeeqnekygk*
113355.PRJNA62511.CM001775_gene2756	meffsleqiqelarhygywavfagiaientgipipgetitivggflagsgelkywlvlvtaiagavigdncgywlgriggwklllklsrffrlpdeevlkaktkflenapqavffgrfitllrifagpiagivempyfkflfynfmgatvwgviivtlsyfvgkmipleelihliaqfgivallvmvgwivislvvksyqknps*
113355.PRJNA62511.CM001775_gene2891	mgginpqilenlliqlgifapiiyiflyilatilllpstplnlsgglifgfwggliwtsiaaimaavvsfayarylgrnwvkkrfgihlqkldkeiknggmgyifairllplipygivnfgagltsikerdyffgtifgtipgilpfvmmgagfsslgkgdmltitlsfgliglliggatwykkriv*
113355.PRJNA62511.CM001775_gene2969	meifeyinnffnnftesielwgiwgvvgfiiiyiiatiflipgsaltlgaglifgilkgsilvsiasvtgatlsfligryflrswvekqietqpkftsidravakegwkivgltrlsplfpfvflnyafgvtkvslkdyffaswigmlpgtimyvyigsipktaleattgntdtlrlilniigfiatvavtiyitriakkalddqqn*
2325.PRJNA257042.TKV_c02270	megqtflynaiinygyialfiglmiegtgtpgpveilffaaaylvskgemnlfyviviaaagnvagniiaylvgyykgrpfvekygkylkitvkdleamdkwfakyggftvllgrlvglprtpaiwasgitrmnftvyvifsaiadfiwstfwavvsylaamqlikidffaknqppwvyfvstvgfmiflyfvwrvvlwmkerylt*
2325.PRJNA257042.TKV_c05280	mkinktnilnlilivifaialiaamvtfgknltilinspdkfrqwihsfgklgiivfigvqiiqvvvfvipgevvqiaggylfgtflgtlysvigitigslicfliarvlgynfvrsivseenlkkfdyiinnpkgefilfllffipgmpkdalsyiagitpvkfynffiitlfarlpgiffsayiganlgsknyfmaglvaavavilfliglykkdfvmeklknfkk*
2325.PRJNA257042.TKV_c17250	mnlirdfldivlhldkylgtiiqtyglwtygilffivfletgfvvtpflpgdsllfaagafaaigklnvfylfvllasaailgdtvnyhigkfvgekiyesenlrfikkehlmeahrfyekygsitivlgrfipiirtfvpfvagigemryfkflfynalggvcwvalftfggyyfgnleivknhfglvtiaiivisvipailsflkrkkr*
1173021.PRJNA158823.ALWA01000038_gene1787	mhfdllqivkslgyfgvwgiifaesgllvgfflpgdsllftagfvasqkllniwililgaflcavlgdnvgyttgyrfgrrlfqkedsllfqkkhlirtqkfyqkygkkndrfs*
1173021.PRJNA158823.ALWA01000017_gene2206	vqafnlqgwlrnalawiqslgaiaaiafillyiiatiaflpgsvltlgagvifgvvwgsvyvfigatlgxtaafiigrylarkwvvkkiadnkefaaidravgreglkivfltrlspvfpfnllnyaygitsvslpdyllgcagmipgtivyvyigslagnlaaigtdtqsvnstilwairiigfvatvavsifvtriarkaleqevng*
1173021.PRJNA158823.ALWA01000023_gene2438	mtdwikatieslgytgiallmflenlfppipselimplagytanlpgaklniigvflagltgsvlgaifwyypgkflsqrrlqalvnrygkwlsisgkdiikakdwfdrqgkkavfigrlvpgvrtfisipagisdmrlpsfifyttlgsacwvglltytgyvlgsqyelvdkylapvskfvlatlllgfffwvlkrkrknkrr*
1173021.PRJNA158823.ALWA01000005_gene3183	mslefisldnvqqlarvygywaiflgvllenlgipipgetvtlvggflagnqelnywlvlgdaiagatiggicgywigraggwpllvrvgsllrisearllhikkqfsenaakavffgrffallrifaapiagiaemsfgkffvfnlmgasvwasvmvtlaffagkiisleqlvawvsqfaiaalailiaviviplwwearqqgleakd*
697303.PRJNA42251.Thewi_0273	megqsflynaiinygyialfiglmiegtgmpgpveilffaaaylvtkgdmnlfyviviaalgnvtgnviaylvgyykgrpvvekygkylkitvkdleamdkwfakyggftvllgrlvglprtpaiwasgitrmnftvyvifsaiadfiwstfwavvsylaamqlikidffaksqppwvyfastigfmiflyivwrvllwmkekylt*
697303.PRJNA42251.Thewi_0600	mkinktnivnlilivifaialvmvmvsfgkdltilinspdkfrqwimsfgnlgiivfigvqilqvivfvipgevvqiaggylfgtflgtlysvigitigslicfliarvlgynfvrnivseenlekfdyiinnpkgetvlfllfftpgmpkdalsyiagitpvkfynffiitlfarlpgiffsayiganlgnknyfmagivaiiavlsfligvykkdvimeklknfkkvrfdvveqkslvnmfckdndfiklflcaimliynefrgelyvlikrwknpdndrqnl*
697303.PRJNA42251.Thewi_1821	mdliknfidivlhldkylgsviqtygtytysilffiifletgfvvtpflpgdsllfaagtfaaigslnifyvvillafaailgdtinyhigkfvggkiyerenlrlikrehlleardfyekygsitivvgrfipiirtfvpfvagigqmryfkflfynalggtlwvllftlggyyfgnlqivrdhfglvtiaiivislipaivsflkrkkr*
265729.PRJNA252001.GS18_0200740	lenwitdfmeqygyfgiflmialenifppipsevvlpfggfmttnsdltipgvilaatagsvvgavilfwiglqldverlekiidkwghilrvkkkdvhradawfdkygiwtvffcrmipllrslisipagmsnmnfvkflifttagtliwnialvllgaslgeawpkineyvgvyssviyavlgvaaiaviiwfvrkrmtnrts*
265729.PRJNA252001.GS18_0202635	mehyilafieyfkdlsyfgvlfalcfefvpaeivlplagywvyqgdmllwgtvlagtiggtigpltlyalgryggrpflikygkymfineeslakadlffekngamvaftarflpgvrtlisipcgmakmnvwvfsiytfaamlpitflyvylgfklgdkweqvggmandyllpaaavivaafilykfitrkaikpsaisqdkkis*
265729.PRJNA252001.GS18_0203085	mkknsvwkllviaagagvllwinsrylnlqpktikdwmlsfgaaapllyivlysvrplilfpasvmslagglafgpylgtlytlagatigavvaylaagtfkldmfrksdnqrmqtlkkqleqngffyvlilrlipivhfdaisyaagiskvrllpfaaatfigvipgtfaftflgssfaegnvlllaaagavflllmllpllfrekvkqlltnesk*
265729.PRJNA252001.GS18_0212630	idlatsavvntvqsagflapvffigmhilrqflfipvvaicivggilfgtefgtfysiigltvasitfytlskqfpsfldrfsglkkkwmgnytrlsvgqitvlrmipfvnfsllslcildrsgsfkeyaklsfwthipaafcftsfgtyfgrlsliatvlilctlvvfvyllrerrsiikwnefflk*
265729.PRJNA252001.GS18_0213670	mtqtivshaedwgiwgvllslfiegsafpfigtffmvtigfilelswleiagisligsflytagsyipffigyklghsfenrlrprnriglekakanfnkygiwsvvissplhlgnvvpflagasnmnlrqyslltmagiapttflflsighfydgdtetiiktitdyqtlllagfviitagyaglkaqrswrekkksstgkemtc*
265729.PRJNA252001.GS18_0217705	mkdtllawleesgpfaflisllantaisllafvpsvfvtaanlsffglinglmlsfsgevigvmvsfyvyrkgfrflskktsvhsssvlkklsgitekdaffvilslrifpfvpsgaitlaaacssvsagtflaasflgkipailiegfavhqvlnagwrvqlflvtcsllilagiwmkkrind*
265729.PRJNA252001.GS18_0218780	mkeliyslletladlgyygialglmieiipseivlgyggylislgrvdftgaviagvvggtlaqlflywmgyyggrpflekfgkylfisshhldlsekwfekygagviftarfipvvrhaisipagigkmplwrftvytaaamipwtvfflymgiqlgtnwtqikenaepyvlpmilimtlagigyylmkkneagekri*
265729.PRJNA252001.GS18_0219585	mldfvinmlrefgiwglmaglaieasslpfpgslitlaygyllklsfieiiliallgsavytifsfipywigyklehkmkkkltkkkktfektqrwfkkcglwsialarpfgignyisyvsglskvkwvpfaaltflgvlplniamlwlgqlgslktvtafmsemqmyvlitagaavllffvwryvskkkqcapaaqqetn*
265729.PRJNA252001.GS18_0221010	messellifmeeygyvalyvmlsagtffiplpneviimmggfasshgilhpvpafftsylgimtaltcwfligksfgglalsilvrkerakrrferfqhrfskygeytlgityffpllrhlgpvlagmnkvkfwkfallaygsafiwalaffwlgnrfgdsaetvnalfnrfgpafiaagcalfagmillryvqrkriksqqhgg*
265729.PRJNA252001.GS18_0221595	melqaildyftiermmeffkdyksfgpllgiglplleaflpflplvvfivanansyglwfgflyswigsclgalilfflvrkygqerffrfisrhqsvqkmmgwierhgfgplfillcfpftpsaavnvvaglskvsiwqfclavmsgklvmiflvsfigydlraiitqpertliaavvifllwligkqvekrlnvrmlerkrsh*
1540257.PRJNA239494.JQMW01000013_gene783	mkkingslrkildflikykkttvsiiflvifgyityeyykyfsilkdpvkikkailsygnysvlvfltlqiiqvvvffipgeiiqiaggyiygtvlggafsilgiligsfmvyyisrylgrdivqkmvskdkfklfhkildasshvkiifllylipgipkdalayicgiadvsfkdfiifstigripaiflstyfgnrievgemgsivviaivvviifivstikgnsilkkmskkkkin*
1121087.PRJNA185560.AUCK01000024_gene1452	mmskqmlikggaaaavigillfvnwrwvdispemlrsfmddagvfapmlyivlytlrplilfpasilslaggllfgafwgtvlivigatagavlsfvvarrlgkniagrewkgkartmqhqmeengllyvllvrlipvfnfdmisylagiskvklkdflfgtlfgiipgafaysflgasvvegdigiifaaaavfvavsvipvffkkklkkktgteeeelshenv*
1121087.PRJNA185560.AUCK01000007_gene1768	mlmkkryygwllllllfvlllflipavrslmmeafhalssgdteavrayllgfgwatpvistllmtiavviapiptflvtmangmlygfwlgtllswtscligaalnyylaqalghpvirkivpadalqmmdrffdrygfyavilsrvvpitsygvasyaagltsipflsymvgtmigqtpgtmmytyfgshandslqvlfwvaaafvafaalaalvkrmlaarginmenernkgkpq*
1121087.PRJNA185560.AUCK01000011_gene1988	maggyffgfvqgtlysiaglslmsavfygvvnhfpsfrrrirklkknvfqdksmsigqvmilrmlpfihfhllslyimemtpnfyrymivstagivlpsmmftglghmivdlswpvsaailavlgvvfyllgrseqrgrtmqrqa*
1121087.PRJNA185560.AUCK01000001_gene2788	liiallwlyhpalltwvetsgresvvlttliatvmslfpvipyplvggvigavfgpagaviiwagsslasiifflmvryggmhrygerllrsypavsrltvlfernafmsltvlrmipvipsiiinayaalsrvkfgiyalssslgkipsmtlfalightiiqnplelvymiaiygvfitvvyfiyrrwlknvsatapveevdpvadstaeri*
1121087.PRJNA185560.AUCK01000001_gene2796	mkrsistlcalalgiflltqwdviselrsenvsylleellpsygyvllfltiplliaqniftvfpviivilfhfiafgpiegflyswagtaagsmvcfflgrswlenwalqfwekqegrwkraaetmsahgvlsmivlrsipvmpsnlisigaalspmtvriytagtilgnmsmifvlallvspvwsssiqellifsaafgvflmmlllyylyqrrgvt*
1121087.PRJNA185560.AUCK01000001_gene2892	vlvvtvlaalyyinqeylnldpeqvqsfvlsfgllapfifliaftlrpfllfpasimavagglafgplfgplityagslsgavvsfllirkiggfkkmsshgdkrkmiqkriqengffyitslrilpvfnfdlitylaalsrvdfktyvfatmtgilpgsiaftmigasiadltpgmiittvllfaaamaipffvrrklqqknldiemek*
1526927.PRJNA256273.Plano_0700	mdqfdqslevfmdnvgwlapflfillhllrpllflpviavciaggylfgffegaflsfigltlmswvsyilvnkfpkfqakmsrlkdkifpdrtlsvaqvmilrimpfvhfhllslylmemtkslkeymvisalgliapavlytafgraiselpwyltlsmflllavvfsfiekfqnsrpdsn*
1526927.PRJNA256273.Plano_1433	lsnitayldqygyivlfvalllemfafpvpgeilmtysgflvyqhnlnwgysilaaaigtsigmttsyfigykvgapffikygtyfhmgplkmektslwfnkhgnklliiayfipgvrhitgyfsgivrvpfrifalyaymgaflwvslfitlgkilgpqweqfhtsiktylivasfiaaviltviytykkykkeikdlaikllevafyllhsrkkiglfltfialatliffllmlgliqdflgnefnefnqligliihytfsekwtdpmvrfsfigsrtflimllvltsiwlfwkgrnrafeltalllvasagevyeeslrrifhifsplkqsfadqlysfpseqsfmtlviygftafllartidritvrtvflittflmtvliaisrlylglelpse…
1526927.PRJNA256273.Plano_1476	mnkkkslqlakwiaiaaligiviwlsrsvfqvdandlrnwilsfgfwspvlyiliytvrpliffpasvlsiagglafgawlgtlytiigatlgamlsfyvaktlgksfvrkswtgnvgkiqsqmeqngffyvllfrfipvinfdlisyvaafakvrfssfalatfigiipgtfaynflgssfvsgnpkiivlavvvfviltvvpialrnrwnkkqkldk*
1526927.PRJNA256273.Plano_1536	mlivslyfgieiffllliniavgaigfipsvlitavniqsfglyggailtfsgeiigallgfylyrfgfskikpnwkrhriwqklqkqstrqvfsmviilrllpfmpsglvtagaaltpisgklfwlastigkipavllelaavygvtqlapksvqsvlfcsvlivslvlwrksikqkktlqsfd*
1526927.PRJNA256273.Plano_1611	mdisfflelvqkygyfsmfvfnwlllfglpipnevaaavsgvlteishfnpyyaflsayaglvtsntfayfigrslghrmlnrlnntglhqaisrfsnflerrgewaiafsfflpgirwampyvlganrfpimrymlfaytagfvwmfiyfnigrtfpyayetildhiqgfmillsilivsilvlryiyttkfpksdd*
1526927.PRJNA256273.Plano_2128	mtdffsmeniveltqsykafgpligfllpfieaflpflplfvfvfanatayglwlgfllswggsvigayavfllvrkygrarfmnfmtrhdkvqklihwverngfgplflllclpftpsalvnlvaglsnirkhyylltvmagklvmvftisfvgydlralftqpirtaivilviillyvigkilekrlhkrveedfrlaseerkkqk*
1526927.PRJNA256273.Plano_2510	meewitsimseygyfgifflimvenifppipsevvltvggfmtttttmtmlgvivastagsvsgamilygvgilldverlekvidkygkwlrvkkedihkadswfdrfgvwtvffgrliplvrslisipagmsnmklwlfilfstlgtllwntvlvfvggavgenrqqvmrqlslysnvvyvlialsviafilyyikksksssn*
868595.PRJNA50757.Desca_0360	vhiidailmkviviisslgywgvglgmliescniplpsevilplggylvstgqltfwgavaagtiggtigsvisyyigllagrpflfkygrylgigeskiikgeqyfarygeitvlftrllpvvrtfislpagmagmnfsrfviytiigsipwsialvyagfilgqnwqalkpwfhrmdlvvivlllglvvfywqkkklkqls*
868595.PRJNA50757.Desca_0925	vnkktwikigifvllaalyfgveplqtaikrvvfiismvditamksyilsfgiwapvvsfflmvfqslaaplpafvitfanaalfgwvkgailswssamagaalcfwianfygrsvverlvsayalkkidrffarygkyailmarllpfvsfdavsyaagltsigfweffwatglgqlpatliysyvggllvggtkmfvfgvlsvisltilafiikkvlqdkdedltnmevgggk*
868595.PRJNA50757.Desca_1028	ispveegnpleflepflqqvtviiatlgywgvglgmaiesaniplpsevilpfggylvytgrlsfwgtvmagtlggtlgsigsyllglkggrpflkkygryigiterklatadrwfqrygeatvfftrlmpivrtfislpagiagmnfkrfviytflgslpwsillvyvgyalgqnwqaikpwfhradflvvlllaggvlyyfwsklkqrrw*
868595.PRJNA50757.Desca_1029	msiifskltcsdilnlchsfkyrgfhmvkkktiflmatlvivasiflyaskfnwhpigeakqftdpehlasylrsfgtmtvvvsiflmilqtlftplplfllagangfifglgygilitlsgsligatiafylargfgrglvsrciketymskvdqmshsggpwmvfmarlvpvipssiisyvaglskitfrgffiataigklpeiviytalghsfkqaegiatkvtlvlilltllawpfisksikrahdinpankkkdhrppckfppek*
868595.PRJNA50757.Desca_1694	ltdkicaifgelgliglflgiclealglpfpgsvllgvtgflsrqgkfniflawtvaiagymigstaafligrhigepfmlrwgkyihltpdrfeqakgwltrsapgfiiggrfiptvgnitpyvagisgipltkfllydfvhaslwlttflgagsllgnnwqrvmnsqwakwvwviiififsfyflrrnlvnktki*
111780.PRJNA158877.Sta7437_0094	mlewivntvnslgyfgigflmflenvfppipselimplagfvvtqgkldfahvvgagiigsilgalpwyylgkrlglkriqfladkygqwltvsgedvlqakqwfdrrgnlatglgrlvpgirtyisvpaginrmsfwtfliystigtavwvslltyagyllgenyeqvkkflgpistivivaliimtgswiikrktrqn*
111780.PRJNA158877.Sta7437_1024	mlrqayqwvigwsetpygswalfilafaesscfpippdvllialsvgqplaafqfalicsigsvlggvagyamgffaftaiakpilhlydpdlavfnqvkglydtwgfwgvliaaitpipykvftiasgvfkfnllqfvlasiigrsfrfflvsglifwggeslklwiekyfdwvawgflaililgfavlkfl*
111780.PRJNA158877.Sta7437_2318	msiellsldnvqeiarqygywavfigialentgiplpgetitivggflagsgelnywlvlassisgavlgdnfgywigkvggwkfllrvgsifripeqqlelakdkfsknaaqavflgrfvtllrifagplagiaqmpyqqffiynlagaalwsstiislsfflgkivslqqivewiaqagiiallivvvllvlsflweyrqktlipkd*
111780.PRJNA158877.Sta7437_2928	msgkllpkhklklligslailaviillgwltfrdyliyvddwlaqlgywsipaflgiyllatlvglpaiflflaagslfgfnkgvflvsladtlsasacyglgrtiarkrikqwlikrpqfaqldhavaqkgwkivfltrlspflpsnilnygfsltridfwhyiffswlgmlpviglyvylgsvgtnlikgeanrgtmalsvvgilatiavllyttkltrqvlssqfnsskkk*
111780.PRJNA158877.Sta7437_4360	mlapkmpktmnhifarnrpkffrltiltlvifgitilfaanpalaqessggigfnpqewlrsalewidsvgvvgaiafiflyiiatvaflpgsiltlgagvvfglvlgslyvfigatlgataaflvgrylarslvaqkiegnqkfsaidravgreglkivlltrlspifpfnllnyaygvtgvslkdyvigsvgmipgtimyvyigslagnlatigteaqtanpalqwtirivglittvavtlyvtkiarkalenevlepksdsnkrfdln*
1173020.PRJNA158825.Cha6605_0378	mkssinlrqvllltclvfvgylfstlparsqtsaidsgfnpqvwlknalewiaslgsigalayigiyiiatvaflpafiltlgagvlfgvwvgsvyvfigatlgsivaflvgrylarnwvakkiagnnkfqaidravskeglkivlltrlspifpfnllnyafgvtgvtmrdyiigaigmipgtimfvylgslagnlaligtetpptnpplqwtirivgllativatvyvtriakqaldnltves*
1173020.PRJNA158825.Cha6605_0452	mvewinnlmgslgywgigllmflenlfppipselimplagftvaqgkmnfglavlagtvgtmagtyawyylgrlvnyqrlqtwterygkwigvtakdidrvndwfnkygvravffgrmvpgirtlislpagmnqmpfisftiystigtsiwtlaltaagfllgdnyasiegylapvsklvvfgllgllgyaifkkmrsrn*
1173020.PRJNA158825.Cha6605_1912	mqlnfthlpslptliqtfgyplvwsivfaesgllvgvllpgdsllfvagflcsvpntplniwvmtfgcfvaaflgdsfgyyfgkkwgrklfdkpdskifkkkhllaaeeffdrqgkvalilarfmpfvrtfapivagiaamryvtfiqynvlggfvwavglsflgyfiggaippeqldrylipitlsimfislspsmfhlwkarqdrq*
1173020.PRJNA158825.Cha6605_2804	meflsletiqalasqygylavfvgillenlgiplpgetitivggflagsgelnywivlacaamgaflggicgyfigksggwklivaiakvfrvqeiqleemktkfsdnavkavffgrfiailrifsspmagvvemplgrfmavnlagavtwasvmttlafvvgkvvsleqllewvskfailalliaigfitiplwlesrsiksgegk*
1173020.PRJNA158825.Cha6605_2866	lkskksiiaiglfciittvigivllggidrpqlqlwlqkmgiwapilyilvysiaticilpstplnltggaifgsvwgtvwtsiaavlaavlsfafsrtigrkfieqklagkwqkldremdrggffymfairllplipygivnfaagltsikfrdyffgtllgtvpgilpfvmmgagltalergdvlpilvalaltgmligtatwyrrqadrss*
82654.PRJNA158713.Pse7367_0135	mlrsnqvikktnyadrfglsrkrspfrfkalkfsdpsilvallvlglgialmfdaapamaqeaaessgfnvrgsfidalqwikdqgatggivfmllyivatvaflpgsiltlgagvvfgvvlgsvyvfigatigataaflvgryvargwvakkiegnkkfkaideavgreglkivlltrlspvfpfnllnyaygltgvslkdyvigsvgmipgtimyvylgslvrnlaaigtesqasdprvtwairiigfiatvavtvvvtrvarkalsesvdgdldapnaedeknsvdsieeig*
82654.PRJNA158713.Pse7367_0222	mpncdrqtskyahaarqyrwrrwlkrgvrgslwlilivlifsvtplkkifdqdalvmylemlgfwapvlfvlvyalitmvgmpglvptlaggvvfgvfwgtvwsaigatlgaigafllaryflnnriekwlgqycllnniciciekqqinvviavrfspiapfniinflfgltpvniwpysigtfigiipgtfaytwlgasgneamhshdgrslffallfltilailpilwrsarnklgnntynntpkpgdsyqtapkkd*
82654.PRJNA158713.Pse7367_1049	mlqpsktisillvisiaiggltlanfdrfeqiielvqqagtwgrvvfifayaiatllilpstafnlaggalfgvtegillttvaaiisailgfaltrylgysgsekiqakmpqltdlnqqlatnglaytfaarllplipygivsfaaglsqvkrrdyllgtiagtpigllpyvwlgsagmaavtkhdllpltlastlvalviaagtfyqqdrltkyseeypdppqnlhpakldiaeei*
82654.PRJNA158713.Pse7367_2905	mslelftlaeikdlaqqygywvvffgimlenagiplpgetitlvggflagsgellfanvlvaaiggavvgdnfgywlgrwggdgflewvgklfkldpaeidkakdrfsgnsdravffgrfiallrifagplaglsgmsyprflffnaagaiawgttmtslayfagsfiplerlvnyvlkfglsalaivlawfaippaiewwklrsgassssepnleptnldqpnqpenvvaeelgneasevev*
941824.PRJEA61471.TCEL_01328	mqqilqhlvnifqsygilglivlafaessffpippdvvlipmcimdknmsliyalsttlssvaggvfgyyigkrfgkpilkklfkedkidkvgyyfdkyggwsiviagftpipykiftiaagvfnvnfitfvtasligrgmrfflegilifymgdsakyfitnyfeyitigvalllivfyglfrylkkknllklnfavyknkiysklnyfhkkyrivdqtafyvytsivlsffslfvfleltednfihkdysldiyiiqlvlsirnnvltkifkgitvlgnyewiiaftvlvmtlmirnnrkkfsaffglnitlvwlfnellkvlfkrprpdliyrlvdargysypsghamisltfalilvyylnerdfkynsikfaviilaliigisriylgvhyftd…
941824.PRJEA61471.TCEL_01488	lnkrniikwfviliilfaiyiifkttkltlfftginikkivsyirgygkfsililliiyaikpftiifptwtlgvasgvlygwflgyiisligcfisatvgyyvakflgrdfvlkftkgkfekldkvlekdgfkilflmrlpvvfpydalslacgltsirykdfilasvlgvmpemfaynyfgnsfstscyrsilvpisilvvlvfisfklknignve*
941824.PRJEA61471.TCEL_01492	merqilifiksiadknyfatyiffffnsclqilfppypgdtitifqgyltyrmgfnkyfmllstllgsflssmflyyfsykksdyvlnnkylirlfnidkihklenlfrkygvffilinkfipglgsltfiaagifklqfipallsilianilhntmlftagaitgdnmdiikasikeyyrlivvmisilfsiywvlqkklrknra*
941824.PRJEA61471.TCEL_01727	vrlkryinvlillvlvlvilkfrsqvlnmiknpsqirdfllsyrqyavfiflvistvrsvfllpagafavisgltfgnfigtlltcvgvtlsgilayllssllggefvenilkdkiyrinkyiknnglfymvslrlipifpfdavsyasgllkinfkdfvlgtflgsipgafiytflgnslldvgsirfkislllviissmipiiykyvlkkg*
941824.PRJEA61471.TCEL_02005	mnkinkykfyvmgifllciivlvvkfqlynitivrkyvlsygklapfiffvlcilrpilllpiglfsvlggilfgpikgtfitvlgstigsliayyiswflgadflkeffgdiiekyyfddknafkitfvmrvvpilpcdfvsyicglskinvikytiasflgiipgtfiysyfghslnniyskefifsivmiviltiipilikhykkkdeymdveidpfyrdidr*
941824.PRJEA61471.TCEL_00656	vnkkinkmflliallflfvicyymggfnyfkdinklknslnnlgrlkylmyifayiitavfslpasiltivggiifgpliggilaligatigalvsflisrylfrdfivskfkdnlvfnkieegfkkngkdfliltrllpvfpyniqnyaygitnidvstyiiisfitmapgafiytyladeiinnglsnvlyikllifgvilfllsqipkilakkkgidiatlk*
1337936.PRJNA255071.IJ00_17950	mlewitntinsmgyvgiallmflenlfppipselimplagftaratpeklnvggvfiagligsvlgaliwyypgkflgerrlhkladkygkwltisskditkasrwfdrqgtkavllgrlvpgirtlisvpaglsnmplvaftlyttlgsaiwvglltysgyvlgsqyelvdkylapvskivlggiilailvwvlkrkqknnnknk*
1337936.PRJNA255071.IJ00_18025	msvefisleniqkiaheygywaiffgilfenlgiplpgetvtlvggflagsdelnywlvlgdaitgamlgsicgywvgriggwsllvnlggifrisearlitikdqfsenaakavflgrffallrifaapmagiaempfgkflfynfigaaawgtimvtlaffagkvisleqlvawvsqfallalfvlaaliiiplwlesrqvke*
1337936.PRJNA255071.IJ00_27490	mmsrksqlttvkyiclfllvialifigrqinfseilqssamwvkslgiwgaiayiilynlatllfvpgsiltikggclfglfwgsvyviiaaiigavitfclgryvsrnwvcqqlekypkfqaidravataglkivlltrlspifpfnllnyafgitqvslkdyilgslgiipgtlmyvyigslasdvvmanmsatpmdrtaqtwqiimqviglvatiavtiyisriaqkalqenmd*
1337936.PRJNA255071.IJ00_27495	iasqtlplqfknhqkymrknfylilftllvillwgthpaiaqennlnqlnpqgwlrnallwieslgvigaiafiglyilatvaflpgsiltlgagvvfgvvwgslyvflgatlgataaflvgrylarnwvsqkiagnskfaaidtavgregfkivlltrlspifpfnllnyalgitgvslkdyflasigmlpgtimyvyigslagnlamigsqtqptnptlqwairiigfiatlavtlyvtrvarkalaevsq*
370438.PRJDA19023.PTH_0133	mkefnrtawlkagilavlaalyffveplqaavkrvvfilstvdvaavkhyilsfgiwapvasftlmvfqsvmaplpafvitfanaalfgwargavlswssamcgaavcywiarfygrsaverltsklaleevdrfferygkyaiivarllpfvsfdvvsyaagltsigfweffwatglgqlpatlvysyvgdmlvgsvrtfvfglltlfslgivaaaarkfyrdrhnrqparvaespgek*
370438.PRJDA19023.PTH_0134	mpfgpmsrkfqkeqrilgnsfwgglpafflsvagfvagslyayaaglvlglipsnlgwfraervesfisgyghyaallfyaipfpplglvsylagflaldikkfllaciigqilgyfwclrl*
370438.PRJDA19023.PTH_1629	vknvefldwlqntnqgaflfvlsfanaiffpvgpevvfvpvimlnhskllpyatccaagsvmglavtylmsyhcgqvlidryipskkmetgvrvfnkygplalviasmfpvfpyrilvilsgflrqrpamvfsflsigkalrffgyglliaklgesvvrfln*
370438.PRJDA19023.PTH_1973	lwgeigltelieeivkiitgaiaamgywgiaigmaiesaniplpsevilpfggylvstgklefyrtvlagtvggtvgsalsyylglrggrpflvkygryfgfsvkhlelaerwferygeattfftrlmpivrtfislpagiagmnfkkfivytflgslpwsllltyiglklgqnwksietwfhkldvavilclaavilylwyrrknlf*
370438.PRJDA19023.PTH_2213	lldlivkylstlglagllagvfieamgvpfpggimviltgflvnqgrlefssalmatlagytagsltayligrnlgqpffmrcsrylrisperleqtrawldrsapafivfgrflpgvsnltpymagvsrigmgyflffnsifaagwgflyllvgmffghnyplisgylntrlplagggilviylvylhlkgrlkkgikkik*
586416.PRJNA252898.GZ22_04455	mkrkkvvkgtaiallvlfllwfvrehiklspediqgwivsfgiispliymgiyavkpviffpssvlsiagglafgfvkgtifiligsagaaivayflarffserfgdkdlgervekikqklhdegffyvlvmrvlpvfnydlvsyvagltrvkfkqymaasvlgvlpgtmtyalvgssivslnytyiaiilliilicaligfwkrdkikeilt*
586416.PRJNA252898.GZ22_04975	memfrngtwddyakslldryenlgpipgiglpfleaflpflplvvfvltntvaygllwgflyswigtslgaitvfwlirryqhtrvinwlrhnkqvnritewldrhgfgplfillcfpfspsaiinvvaglsrisvqqfalavflgkalmifsiayvgdsltsfaenpiktvvvavaiilfwmvgkyvegrlkkkngkqeqshkd*
586416.PRJNA252898.GZ22_10680	mdqvgvsmltvvatgglfapllfvllyllrpalflpvvflcisggilfgavagtilsiigitassmlfygiaqrfprsanrilmlkqkligrhtsfttgqvalmrlvpfihfhilsvclmennrswrsygkasilssiplaaaysfagtwlrylppaaiagvlivllaciylmrkkeftikweeffkesa*
586416.PRJNA252898.GZ22_12385	letwmnelmaaygypaiallmmieiivpplpsevtllfggflaattnlntifvilsatlgaligtsilywigtlfdidklsnwidkqpkwlrlnsahlhkaaawfekydvwavficrfiplvrslisipagmakmnfgvfllfsfigtliwnsivvmmgvwvgaswtqmeayldyykygvlgliiiaiigvvvwklgkrkkelkv*
586416.PRJNA252898.GZ22_16995	mdnwitqfmeqfgyfaivllmagenvfppipseiillfggfltttsgsvtvvgviiaatigavigaiilygigllldverlekivdrwghilrikkedihkadawfdkygvwtiflcrfvpvirslisipagmsnmnfplflifttlgtliwntvlvllgfwlgeswtsvetylgyyqdvvivvlaiiivlfviwfirrnkkkkss*
1173022.PRJNA158835.Cri9333_0827	mkinwlrsrkfwllvlggilivvvgsklplqdwftqikhqlallgwwampaftilyllvtifclpnillilvsgslfglfkgivlasiadtlgavacfilgrtvlrqrikkwisknpsfaqldqavgnqgwkillltrlsplvpsnvlnygfsctkvnfwqycfcswlgmlpiislytylgsfgvrllnegltpgkvalqsvgallaigagvyttriakkaltpkcpsedn*
1173022.PRJNA158835.Cri9333_1071	msewitntitslgylgigllmflenlfppipselimplagftvakgrmelapvilagvigtilgalpwyyvgklvgednlkrladkygkwisvssrdiekadnwfdkhgqkavlfcrlvpgvrtlislpagisgmplvpfliystigtalwvsfltlagyalgdnyeiveeylgpvskivfvllivafvvwvvnkrkkkh*
1173022.PRJNA158835.Cri9333_4337	midkllkqqftgtkrkyklilivllasiitlvltsepalaqkavntqgfnpqailrnalewidslgaigaiafiaiyiiatvaffpgsiltlgagvvfgvvlgslyvfigaiigaiaaflvgrylarnwvakkiaanqkfqaidravtkeglkivlltrlspifpfnllnyafgitgvsikdyvigslgmipgtimyvylgslagnlaligtdsqptnltlqwliriigfiatvvvtiyvsriakkaleqdvl*
1173022.PRJNA158835.Cri9333_4488	msleflsletiqeiahrfgylavflgilfenlgiplpgetvtivggflagsgelnywillvdailgavlggicgywigrlggwsmlvsigsffrikeeqlvelkdkftenaskavffgrfvallrifaspmagivempfwkflgfnvagatvwasvmvslaffvgrivsleqlvtwaaqfafvalliaiavivipiwlesrktaqpeqpe*
273068.PRJNA249.TTE0276	mesqsflynavvnygyialflvlayegtglpgpveilffaaaylavkgemnlvaivlvaalgnvtgnviaylvgyykgrpvvekygkylkitvkdleamdkwfakyggftvllgrlvglprtpaiwasgitrmnftvyvifsaiadliwssfwtlisylaakqlikvdfltksqplwvyfvstigfiiflyvvwrvvlwmkerylt*
273068.PRJNA249.TTE0529	mknvtvnlllilifvliililsvayakeitllvsnpekfrnwinsfgslgvlifisiqvfqvvvfvipgevvqvaggylygtilgtlysvigitlgslicfsiarilgydfvknivseeklkkfdyiinnpkgeivlfllfflpgmpkdalsyiagitpvkfynffiitlfarlpgiffsayigsnlgsknylmaglvaivalvlflagvykrdviieklrri*
273068.PRJNA249.TTE1844	mdivknfvdivlhldkylgtiiqtygtwtysllffiifletgfvvtpflpgdsllfaagtfaaigslnvyyvivllasaailgdtvnyhigkfigekiyesenlrwikkehlleardfyekygaitivvgrfipiirtfvpfvagigqmrcfrflfynafggilwvslftlggyffgnlkivkdhfglvtiaiivisvipaiatflkrr*
1150864.PRJNA84455.MILUP08_40140	vavdtaektraltesvalnpldpkdllqtfglvgvwvilfaetgllvgfffpgdsllflagvaaspvadaifgdgtrlslaglliggpicailgaqlghwlgarygrrmferpnsrlfkkeyvekaeyyfqkfgpakavvlarfipivrtflnpvagalgmparqflmwnivgavlwvdgilligylladriykaigdkidhyilpvvaliilisvlpifieflrdrrarkrgeavavvaaasaagaveavrekfdhdehphdrrhpghgqer*
1150864.PRJNA84455.MILUP08_40163	msraaadtsigimdlldllhdtmsspwvylaifavavldgffpvvpsetavitagvfaasgapylpavivvaaagalvgdhisyaigrgggtrlldrlppdgrrraaidrarrgiatrggliltvaryipggrtaatltmgavryprrrflafdalaasswglysalvgyvgglafeqdplrglllglglaltvtvvvevvrwlrnrrrsgepgsdavsaravsrsadar*
1150864.PRJNA84455.MILUP08_40166	mdalldllrgtvtspwvylvifgltavdaffpavpgeaavitagvlsasgghpsltlvivtaatgaligdhvsyaigrgggarrlarlpdgsrrrassewarravdrrggiilttsryvpggrtavtltmgavryprrsfllydsigagtwalycgllgyfgglaferdpvkgllvgvgisvvvtfglegirwlrrrarrhassrh*
1150864.PRJNA84455.MILUP08_40908	vpelltdvasptwaylvllglliadafvpviptqivmitsgaltvygglslpvtiavgalgvfagdlacyllgrgapdrraprhaepsrarrmasrvtqglrqpgplvillcrfvpggrmaacfsagrsrypyrlfalyeaiaalgwatygalvghlggtaltesawrlaiiataaaagfaaagwamtlisarhartaagtdipid*
1150864.PRJNA84455.MILUP08_41929	maglgyglasalvpvvnaeayavvagqrgghvvvavlalalgqtagklllfesarrgtgrlarklrsrsgsgrtaaraarwtgpirrwlsrrrtalptvlvsaavgvpplavvsfaagtaglrhwefavacllgrvirfavlvlpatlf*
1150864.PRJNA84455.MILUP08_43055	mirtshavlatgtpaaaaeppeggivgyvsdlverlggpgaglavalenlfppipsevilplagfvaaqgrmslvgaifwttlgsvlgalalyligaslgrermrgivarlplvklsdvdrteawflrhgvkavffgrmipifrslisipagvermpvrtfllyttlgsliwnttfvlagyllgdnwhlvegyvgtlqnvvivacvaavawfvgsrvrrarrtarnpesadpsdpsrhgaqasgmpdpggrgtlyrggswasder*
1150864.PRJNA84455.MILUP08_44906	vfdvqhwlvslppiavyllvagvigvesmgvplpgeivlvssallaatgvvepewvataaaagaivgdsigyavgrrggrpllarlgrrfprhlgpaqlaraeqsfarhgvwavffgrfvallrilagplagalhvpyrrflvanaagglvwafgttyllftvgraaehwlkdiswaglvlavlaglastwwlrrrahrleaaepaqstepagsaepepaqstepaesaeraksaepvqsaepaesatptpapdgdpplsvgpaldvepapvpgaapartgrnr*
1150864.PRJNA84455.MILUP08_44977	mtqwlaqvgelpilvlmgvlglvmlfdavpllgvlipgdvailaavgvgrpatglatfaavlagclagwslsflvgrryaerlrgsriggwigesrwsaaegilssgggrmmmvapflpvfnallplaagglrmsyrrflacatlgaaawaglylalgtasrslagllpgapnpllvtmgvglvlafvvlvgarrrfaalag*
1150864.PRJNA84455.MILUP08_44987	vhdlltwvqglptlwiylvaalivagetavifgllvpgeatlllvgfltyngtlrlgpallamivsafagdalafragrrygsklraglghrvgperwrradamlarlggrgvfaarwvafartlvprlagaagmsyrrfapwnlagivtwvggsvllghlagesydtvsrllgratgaalallagllgvvlagrwlgrnpdpvrallsraaalppvrwltarygvlfflvamrigpawtlllnlaagllllfaaglaiagllavvvrnsglaaldgaigawfaarrtpdaadatlvvvslvrgwvlivlvavmaavlawrnrpwrtdllsvvgtvgafvplvvlavvaeltgapdgggheavpfstqnavvaaslctlawlvsrsahwplavaawtva…
1150864.PRJNA84455.MILUP08_45138	miravrrllrqpsaarfallvlligacglllllvprpdparlplladrlgdlapvaailggalllvalvprtfitlaagaifgplegaayalgaalvaaaigftvgrllgrefvaervrgrlarldgwfarqsvlgvitvrllpiagfglvsygygttgarvlpflagsviasaptafgyaaigaavsspghinwyaaapsslgliaslvlvhkwwrgerrrrrlpv*
1150864.PRJNA84455.MILUP08_45963	mayaqtgdpseftgltgwvasvidatgpvgvallvalesivppipseivlalagflahegkfnvvvvvlaatvgslvgalvlywlgaalgeerlkrwldriplvdrddleradrwferhgrwavligrvvpvvrslvsvpaganrmplgefvllttigsgvwnalivgsgyalgsrwqdvarysdwfnyaigavfvvmvvgwvirkirrrrerddrrsvtagr*
1148.PRJNA60.1001609	mgweffsletlqelarqygygavffgialenagipipgetitllggflagsgdlsyggvliaaiagavlgdscgywvgrwggwplltraaqlfnipqekldqarhkfsqngaaavffgrfvtllrifagpmagivrmpygkfllyniggasvwaaitvslayflgrvvtieqiiawttqfswfalaavvgmvgiyfvfhflqkrfdqtiestigdrpq*
1148.PRJNA60.1001747	msqwitewipqvmnqlgyggisllmflenlfppipselimplagfavaqgklelfpaivagiigtilgaypwyyigkwvseerleqladrygkwigldakdihksnvwfgryghqsvffgrlvpgirtivslpagvnamglisftlyslggislwvtflasagyklgdhyelveqylgpvskivlvsivailvllivrkqlrrra*
1148.PRJNA60.1001792	madyllnalqwidglgtwaaiafmllytvatvvflpgsiltlgagvvfgvilgsiyvfigatlgataaflvgrylargwvakkiagnqkfkaideavgkeglkiviltrlspvfpfnllnyaygitnvslkdyvigslgmipgtimyvyigslagslatlgtatnqanptlqwtirivgfiatvavtiyvtkiarkalneailtsevde*
489825.PRJNA60895.LYNGBM3L_39650	mkglklvsltllamvmvlvvhaepsfaqesassggfnpqeilrnalqwidslgpigaiafiaiyiiaavaflpgsiltlgagvvfgvflgsiyvfigatigataaflvgrylardwiaqkiagndkfsaideavgqeglkivfltrlspvfpfnllnyaygltgvslkdyvlgsfgmipgtlmyvyigslagdlatlgsgdaptnptvqwairiigfiatvaitlfitnlakkaldkrvsketv*
489825.PRJNA60895.LYNGBM3L_20270	msfellsletvqniandygywavffgialenagvpipgetitlvggflagsgelnywvvlcsaiagavlgdncgywigkiggwpllvrigglvriteaqlteaktefrknaakavffgrfvavlrifaapmagivqmpypkfllcnfagatiwasvmvslsyfcgrliplellissvskfaivalilvigsivvpkwlesrrqkleigd*
489825.PRJNA60895.LYNGBM3L_65770	vqqlqelghwaiclfilvyalatvlgipgtvltiaggtvfglvwgtfwsvigatlgalgafwvaryllrdwveykfrhhkalvsfnqavmqtplmfvlavrfapispfnvvnflfgltpissveytlgtffgiipgtlaytwlgvtggealqggdrlpfflalsflgilsalpllakgkkk*
489825.PRJNA60895.LYNGBM3L_65780	mnlsssksqnlpqskiqlrlrlgigaivlvtaalillftpvgswlklenlrllqesmgifgplgyiliyivatvlavpdailtfsagalfglmlgtlwtvigatlgataafmiarfvagdwvkyqfqdsrfdqlsegiekngfwfvlsirlapifpfnavnylfgltpiplptyviatavgiipatfayawlgrsgleaisgsppwqligalvvlavlsttpllwkksklrq*
489825.PRJNA60895.LYNGBM3L_09420	mlnykrfvvlltfvclfatalvmhllggiepeqlqswlrqagiwapviyiifyvvatvlilpstalnltggaifgpwlgtlwtsvaaviaavvsfaytrtvgrklvveklakswramdtevdrggvlyifairllpiipyglvnfaagltsvsfkdyflgtvlgiipgvfpfvligssglkalrtgdilpliaalgltgvlvmgatwyrshrt*
580331.PRJNA33157.Thit_0235	megqsflynaiinygyialfiglliegtgapgpvqilffaaaylatkgemnlfyviviatlgnitgnviaylvgyykgrpvvekygkylkitvkdleamdkwfakyggftvllgrliglprtpaiwasgitrmnftayvifsaiadfiwstfwtvvsylaavqlikinffvksysawvyfastigfiiflymvwrillwmkerylt*
580331.PRJNA33157.Thit_0528	mkinkcnmvnliliaifaialvwamatfgrdfvllidnpyefrqwihsfdkfsvivfigvqilqvvifaipgeivqiaggyifgtllgtfysvigitigslicfliarvlgykfvrsivseenlkkfdyiinnpkgetvlfllffipgmpkdalsyiagitpvkfynffiitlfarlpgiffstyiganlgsknyfmaalvaaiavilfliglykkdfimeklnkl*
580331.PRJNA33157.Thit_1658	mdlikdfidiilhldryldniiqmygtwtysilffiiffetgfvitpflpgdsllfaagtfaaigslnvfyvimllasaailgdtanyhigkfvgekiyerenlklikkehliearsfyekygsftivigrfipiirtfvpfvagigemryfkflfynalggvlwvllftlggyyfgnlqivkdhfglvtiaiivislmppivsflnrkkr*
163908.PRJNA158737.KB235896_gene2247	mlnfrigvfliigiciiatglavyllggvepeqiqawlksagiwapiiyiflyvvatmlvlpstalnltggaifgpvlgiiwtsiaamiaaivsfvftrtigreaiakrlagkwqamdaevrrggvfymfairlvaimpyglvnfaagltsvsfkdyvlgtalgtvpgilpfvllgsyglkafrtgdflpligalsltgilvltatwyrhrrtfpkkgieilnsskgsdekepqepqdh*
163908.PRJNA158737.KB235896_gene3346	mlanmniqillqaslnlsdlhpqeiiknalywidglgtigaiafigiyiiatiaflpgsiltlgsgvvfgvawgsvyvfigatlgataaflvgrylarnwvakkiadnnkfvaidkavskkglkivlltrlspifpfnllnyalgitgvafkdyflgsvgmipgtimyvylgslagnialigteaqptnqtltwvikivgfiatlvvtvyitsvakkaldeevl*
163908.PRJNA158737.KB235896_gene3347	mkpkskfrlnlqllllgflvvtliiaaknfqlqenlhtsvvwiqnlgffgpivfiiiynlatlllipgslltlkggfifgvfwgsiyvliaaiigatlaflvgrylsrdwiyqqlekhpkfkiidqavaeegwkivlltrlspifpfnllnyafgitqvslkdyilgsigivpgtvmyvymgsitaniamistahqstnpethiwqwvmqsvgllatitvtiyitkiaqkaldksvqsiatknhenssktln*
163908.PRJNA158737.KB235896_gene4012	mhfdlpelikslgyfgvwgiifaesglligfflpgdsllftagfvasqqllniwvlifgafvcavlgdnvgyftghkfgrklfdkedswlfhkkhvtktqdfyekhgkktivlarfmpivrtfapivagigamhyrtfmsynllggfawtfgitllgfflgktlpaeqldkyllpiigliiivsllpslihvikenqank*
163908.PRJNA158737.KB235896_gene4433	mslelisleniqeiarnygywaiflgillenlgiplpgetvtlvggflagsdelnywlvlgdavagaviggncgywigrvggwpfllqvgkifrisearllsikeqfsenaakavffgrffallrifaaplagiaemsfgkflvynlagasawasvmvtlaffagkiisleqlvtwvskfailallilvvvivvpiwwesrqikqetge*
1123009.PRJNA185650.AUID01000007_gene666	mkkqykliifaviivmiaacdhhfewssylgnannlaflstlvkenpilalvsytaftvvgsvvfalpgvtfavvagimlgpwlgiiaclfattlgaciaflasrfflkdsikplleknkllqkllfsdneknslvilmitrmvplfpyniqnfaygitgigfweytiytfifmfpgvsfftigaagltagqdswkyyltaavlavivtiagiliknkylnpeyeevs*
1123009.PRJNA185650.AUID01000004_gene1522	mlifiifsafisvklypliiaiasspekmmefkawiesygiwggvmlmtlqvlqvivsvvpggpvqilfgliygtwkglllsligmtlgsvtvfflvrafkykfitmfmskekldeyrflkdsprlekilallflipgvpkdtlvyyvgmtdlnikkfiwivvlmripsmmfssfignnigmgnmmssflvlsalclaglagmvynrcfikksneksayqqvm*
1123009.PRJNA185650.AUID01000013_gene1742	mnvdkkrsimlktglvavlvlvyvlsesvqknikqvifimsnldvglvkgyilsfgiwapvisfflmifqsiaaplpaflitfanaglfgwvkgailswssamagaalcffiakfygrsaveklsskfalegidnffekygnyailiarllpfmsfdivsyaagltsmsfwsffwatglgqlpatiiysyiggmltggmkkfvfgllmmfsmsilvflikkvwdekntkkknkggeneig*
1123009.PRJNA185650.AUID01000011_gene2222	mrdfidglgiwasiayitlyivatvlfvpglpltilagitfgpvlgtiwvslastigaslaflvgrfigrdlvlekfgnsdmfkklddgirdqgwkmvaitrlvplfpfnaqnyvygltdvhfktyvfiswicmlpatigyvflgsaigvaegdvaktisyvgtgiaalillslagkligkkk*
643648.PRJNA37873.Slip_1362	viesfsmaevtkyinnfhalapgvafglffiqavfpvfpyvilagaagmlfgfwegfllawlgalsgacaafvmarrlgydwfsqrmsqryrvdlesinphygfwsivlariipvvptplinvaagvggvsfrvftlasaigklptafiytglgyhfyrthdlvttiaglvlvlaagylvvaylrrnss*
643648.PRJNA37873.Slip_1721	vfgldwhslsealvaygsigllivafaessffpippdilliglsvnrpglalwyaaittggsvigglfgyflgvkagrpllsklvsakrlqkveelfasyggwavavagftpipykiftiasgifrirkrvfvlaslvsrgarfffegfllfaagaraqefitkyfelitiglvlaftliyvvlrhtpavslgrnlwttgktklenfysrrlawlhqntpllpaatlvasvcllvfaslaeellenelepfdlavsqavaafhhpaltavmksvtvigspavmtgiavilwlyltltrkrsfealtvvlvlagagmtnevlknvfhrirpelaplvsapgysfpsghammstafygflaylvfrhssspvtrwafsclapllvlaigfsrvylgvhyps…
356851.PRJNA238534.JOAN01000039_gene510	mayaqagdpseftgltgwvatvieamgpvgvallvalesivppipseivlalagflahegefnvvvvvlaatvgslvgalvlywlgaalgedrlkrwldriplvdsddlekadkwferhgrwavligrvvpvvrslvsvpaganrmplgefillttigsgvwnglivgagyalgsrwqdverysdwfnyaivaifvvmlvswvirklrrrrerddrrsvtagr*
356851.PRJNA238534.JOAN01000028_gene534	vidvqhwlsalppgvvylivagvigvesmgvplpgeivlvsssllaaagvvepewvasaaafgaivgdsigyaigrrggrpllarlgkrfpkhlgpaqlaraeqsfarhgvwavffgrfvallrilagplagalhvpyrrflvanaagglvwafgttyllysvgraaehwlkdiswaglvlavlaglgstwwlrrrahrmesaevtpdvepaasapdaesvrvggeh*
356851.PRJNA238534.JOAN01000026_gene1845	vesvalnpldpkdllqtfgligvwvilfaetgllvgfffpgdsllflagvaaspvadaifgdgtrlnlvglliggpicaivgaqlghwlgarygrpmferpnsrlfkkeyvekaeyyfekfgpakavvlarfipivrtflnpvagalgmparkfllwnivgavlwvdgilligyllaeqiyqaigdkidryilpvvaliivisvlpiffeflrdrrarkrgeavavvaaasaagaveaareafdhdrhqhgqqrpehgqdr*
356851.PRJNA238534.JOAN01000026_gene1862	magaavhtsigimdlldllhdtmsspwvylaifaiavldgffpvvpsetavitagvfaasgapylpgvilvaaagalvgdhisyaigraggarlldrlppdgrrraaadwarrgiatrggliltvaryvpggrtavtltmgavhyprrrflafdalaagswglysalvgyvgglafeqdplrglllglglaltvtlivevvrwlrghqrraaragepgadavsagavsrpggar*
356851.PRJNA238534.JOAN01000026_gene1865	mggvealldllrgtvtspwvylvifgltavdaffpavpgeaavitagvlsasgghpnlvlvivsaaigalvgdhisyaigqgggarrlarlpdgsrrrassewarravdrrggiilttaryvpggrtavtltmgavryprrafllydsvgavtwalycgllgyfgglaferdpvkgvlvgvglslivtfglegirwlrrrahrraasrh*
356851.PRJNA238534.JOAN01000008_gene2864	msslaeaaaglgyglasalvplvnaeayalvagergghalvavlalalgqtagklllfesarrgtgrlgrrfaqrsntpraatraarwtgpirrwlsrrrtalptvlvsaavgvpplavvslaagsagvrrwefavacllgrvtrfallllpaala*
356851.PRJNA238534.JOAN01000001_gene3774	lllalliadafvpviptqlvmitsgaltvygglslpatiavgtlgvfvgdlacyllgrsapdrrpprhaelsrarrvasrvtqglrqpgplvillcrfvpggrmaacfsagrsrypyrlfvlyeavaalgwasygalvghlggtaltesawrlaiiataaaagfaaagwamtmlsarharaaaaavdvpid*
356851.PRJNA238534.JOAN01000010_gene4657	miravrrllrqpsaarfallvlliggcglllllvprpnpaqlplladrlgdlapvaailggalllvalvprtfitlaagaifgplegaayalgaalvaaaigftvgrllgrdfvaervrgrlarldgwfarqsvlgvvtvrllpiagfglvsygygttgarvlpflagsviasaptafgyaaigaavsspghvnwyaaapaslgliaslvlvhkwwraerrrrtmpv*
356851.PRJNA238534.JOAN01000010_gene4788	vhdlltwvqglptvwiylvaalivagetavifgllvpgeatlllvgfltyngtlrlgpallvmivaavsgdglafragrrygprlrarlghrvgpgrwgradamlarlggrgvfaarwvafartlvprlagaagmpyrrfalwnlagvmtwvggsvllghlagesydtvsrllgratgvalllltglvgvvlvgrwlgrnpdpvrallsragalppvrwltarygvlfflvamrigpawtlllnlaagllllfaaglaiagllavavrnsglavldgaiagwfaarrtsgaadatlvvvsvmrgsvlillvalvaavvawrnrpwradllsvvgtvgafvplvvlavvaeltgpdggevaplstqnavvaasfctlawlvsrsarwpvavaawtfaaaa…
356851.PRJNA238534.JOAN01000010_gene4798	mtqwltqigelpvlllmgalglvmlfdavpllgvlipgdvailaavgvgrpttglatftavlvgclagwsvsflighrysdrlrhsriggwigetrwtaaeeilrrgggrmmlvapflpvfnallplaagglrmsyrrflgcatlgaaawaglylalgtasrsvagllpgapnpllvtmgvgvvlasivllgarrrlfavvg*
356851.PRJNA238534.JOAN01000016_gene6034	vfatgtpaaaaeppqggivgyvtdlverlggpgaglavalenlfppipsevilplagfvaaqgrmslvgaifwttlgsvvgalalyligaslgrdrmraivsrlplvklsdvdrteawflrhgvkavffgrmipifrslisipagvermpvttfllyttlgsliwnttfvlagyllgdnwhlvegyagmlqkvvivvcvaaaawfvgsrvlkarraarhpeptdpeqgllngvpdpggrgtlyrsgtwasder*
1464048.PRJNA238534.JNZS01000042_gene959	vhdlltwvqglptlwiylvaalivagetavifgllvpgeatlllvgfltyngtlrlgpallamivaavlgdglafragrrygprlraglghrvgpgrwaradamlarlggrgvfaarwvafartlvprlagaagmpyrrfvlwnlagvvtwvggsvllghlagesydtvsrllgratgvaflllagllgvvlvgrwlgrnpdpvrallsragglppvrwltarygvlfflvamrigpawtlllnlaagllllfaaglaiagllavavrnsglaaldgaiagwfaarrtpdaaeatlivvsvvrgsvlillvalvaaglawrnrpwradllsvvgtvgafvplvvlavvaeltgpdggapgggevaplstqsavvaasfctlawlvsrsarwpvavaawt…
1464048.PRJNA238534.JNZS01000042_gene969	mtqwvaqigelpvlllmgalglvmlfdavpllgvlipgdvailaavgvgrpstglatfaavlvgclagwslsfligrrysdrlrhsrlggwigeprwtaaegilrrgggrmmvvapflpvfnallplaagglrmsyrrflgcatlgaaawaglylalgtaarsvvgllpgspspllvtmgvglvlasvallgarrrlfsvvg*
1464048.PRJNA238534.JNZS01000004_gene1320	vpelltdvasptwaylvllalliadafvpviptqivmitsgaltvygglslpvtiavgalgvfagdlacyllgrsapdrrpprhaelsrarrvasrvtqglrqpgpmvillcrfvpggrmaacfsagrsrypyrlfvlyeavaalgwatygalvghlggtaltesawrlaiiataaaagfaaagwamtlvsarharaaatvdvpid*
1464048.PRJNA238534.JNZS01000029_gene1744	vidvqhwlsalppgvvyllvaavigvesmgvplpgeivlvssallaatgvvepewvataaafgaivgdsigyaigrrggrpllvrlgrrfpkhlgpaqlaraeqsfarhgvwavffgrfvallrilagplagalhvpyrrflvanaagglvwafgttyllysvgraaehwlkdiswaglvlavlaglgstwwlrrrahrieaadagrgpadagsgpevaevaevaaggptatvasggrsagvasggrsagvapdlgpvrvdpvrvdpvragdeh*
1464048.PRJNA238534.JNZS01000022_gene2515	vfatgtpaaaaeppqdgivgyvtdlverlggpgaglavalenlfppipsevilplagfvaaqgrmslfgaifwttlgsvlgalalyligaalgrdrmraivarlplvklsdvdrteawflrhgvkavffgrmipifrslisipagvermpvstfllyttlgsliwnttfvlagyllgdnwhlvegyvgtlqkvvivvcvaaaawfvgsrvlrarraarnpeptepeqsalngvpdpggrgtlyrsgswasder*
1464048.PRJNA238534.JNZS01000014_gene3091	miravrrllrqpsavrfallvlligacglllllvphpdpeqlplvadrlgdlapvaailggalllvalvprtfitlaagaifgplegagyalgaallaaaigftvgrllgrefvaervrgrlarldrwfarqsvlgvvtvrllpiagfglvsygygttgarvlpflagsviasaptafgyaaigaavsspgevnwyaaapaslgliaslvlihqwwraerrrratqp*
1464048.PRJNA238534.JNZS01000012_gene3403	vnslaeaavalgyglasalvpvvnaeayavvaghrgghallavlalalgqtvgklllfesarrgsgrlartlarrdesgraaartarwtapirrwlsrrrtalptvlvsatvgvpplavvslaagtaglrrwefvvvclsgrmlrfavlvlpaala*
1464048.PRJNA238534.JNZS01000011_gene4785	mayaqagdpseftgltgwvasvieamgpvgvallvalesivppipsevvlalagflahegqfnvvvvvlaatvgslvgalvlywlgaalgedrlkrwldriplvdsddleradrwferhgrwavligrvvpvvrslvsvpaganrmplgefillttigsgvwnglivgagyalgsrwqdvarysdwfnyaigavfvvmvvswvirkvrkrrergdrrsvtagr*
1464048.PRJNA238534.JNZS01000009_gene5936	vavdtaektralvesvalnpldpkdllqtfgligvwvilfaetgllvgfffpgdsllflagvasspvadaifgdgtrlslaglliggpicaivgaqlghwlgarygrpmferpnsrlfkkeyvekaeyyfqkfgpakavvlarfipivrtflnpvagalgmpakkfllwnivgavlwvdgilligyllaeqiyqaigdkidhyilpvvaliilisvlpiffeflrdrrarkrgeavamvaaasaagaveaareafdhdrhphgqqrpehgqdr*
1464048.PRJNA238534.JNZS01000009_gene5957	mdlldllhetmsspwvylaifaiavldgffpvvpsetavitagvfaasgapylpavvlvaaagalvgdhvsyaigrgggarlldrlppgsrrraavdrarrgiatrggliltvaryvpggrtavtltmgavhyprrrflafdalaagswglysalvgylgglafeqdplrglllglglaltvtvvvevvrwlrgrrrraaradesggdavragavsrpadar*
1464048.PRJNA238534.JNZS01000009_gene5960	mdsaldllrqlvtspwvyllifgltavdaffpavpgeaavitaavlstsgnpnlaavivaaavgacagdhvsyaigrggganrlagfpdgsrrrassewarraldrrgglilttsrylpggrtavtltmgavryprrsfllydaiaavtwalycgllgyfgglaferhpvkgvlagiglsvivtlgiegvrwlrhrahrraaarh*
240292.PRJNA10642.Ava_2069	mslelisleniqefahqygywaiflgillenlglpipgetvtlvggflagsdelsywlvlgvavagavigancgywigklggwpfllqigkifriseekllnikeqfsqnaakavffgrffallrifaaplagiaempfgrffaynvagatawaslmvtlaffagkvisleqlvawvsqfailavailaalilvpiwlesrqvkraage*
240292.PRJNA10642.Ava_2345	mlnaktsfallmavcliatgvtgyllgginpeliqgwlkaagiwapvtyvavyvvatililpstalnltggaifgpwmgtfwtsvgaiiaaiaafifartvgreivaqrlagrwqaidaevkqgavfymfairlmpilpyglvnfaagltsisfqdyligtalgtvpgilpfvllgssglkairtgevlplvgalaligmlvggstwyrrrrsfptrkkp*
240292.PRJNA10642.Ava_2364	mssdwikniieslgywgigllmfvenlfppipselimplagytanlpgsklnivgvfiagllgstigaliwyypgkflgeqrlryladkygkwisvssqditkakrwfdsqgnkavfigrlipgvrtlisvpagisnmpllpflfyttlgsaawvglltysgyllgsqyelvdkylapvskivlgalvlvfvvwvlkrkrrntri*
240292.PRJNA10642.Ava_2752	mvenwffkaltltslvvaiafffhttpvsanpvpsnpqgfllgalqwidslgtmgalafiilyiiatvaflpgsiltlgagvvfgvvwgsvyvflgatlgataaflvgrylargwvakkiadnknfaaidkavgreglkivlltrlspifpfnllnyafgitgvalkdyfigsvgmipgtimyvyigslagnlamigtesqpsnptaqwairivgfiatvavtvyitrvaqkalenevl*
240292.PRJNA10642.Ava_2775	mvpkeqtrfnrkhklllmglaiavliviarqfniqslfqtlifwvqslgffgpiayiiiynlatllfipgsiltlksgclfgvfwgsvyvliaattgailafiigrylsrdwvvrqidkypkfkmidqavakegwkivlltrlspvfpfnllnyafgitcislkdyilgslgiipgtimyvyigslagdlalagtnhqavtpetqiwqwimqglgliatvgvtvyitkiaqkalsqkvvteeiiksqdtn*
1230342.PRJNA174458.CTM_02309	mnkksifklftvillaflvigilmkfninirklnintlvhyirnygkfagisfliicglkpimlfmpaamfsivggilfgpfkgftlnmigfflsgtlafylsrflgksaidkilkgralklnsnlekngfkilfllrlppvlpydplsytcgltkmtyrdfilasllgvipetlcysvmgqnilnpcsvkfiipliiiifataastyvfkkansqeyk*
1230342.PRJNA174458.CTM_19089	mfnvndmlevlknnsslavpisflvsigislagvlpsvfvtganiaffgpaqgflisllgettgayitfivyrlgfkkriekftdkhallsqivnskgkkagllicegrvipfipsgfvtlaasisnvngmiftvatligkapsialealisydivniynnwlrlaitiitlilikftigkgks*
1230342.PRJNA174458.CTM_19849	mrniiklskkyksivilsfialilimlgyifrekleyilsllkdkkqiedfllsmgsfsivvfillqmlqviiffipgeviqtiggyvfgtwkgtclsilgitigaailflitrkyrerlvnkvvsksikiqfekvlnskkssliifliyllpgmpkdvmillcglskisfkdfmiystlgripalilscyygdsialgnksiiiiatiivaliaivgimfkkdifrklerin*
1407650.PRJDB1488.BAUB01000011_gene2028	mnlrrlkkkfqqswrknftgltlgafgfsicleiaafsafftgvaaaispdlmitkgflnsgfnpqiwllnalewidslgflgaiafmmlyiiatvaflpgsvltlgagvvfgvalgsiyvfigatlgaiaaflvgryfarewvsqaiaenqkfkaideavgreglkivlltrlspifpfnllnyaygvtgvslkdyivgsvgmlpgtlmyvyigslagnlatlgaedqtvnpiaqwsirilgfiatvtvtiyitkvakqalneavik*
1407650.PRJDB1488.BAUB01000011_gene2071	mvwaefsygitaitgllsgassnfspqtwllealqwinnlgilgaiafmglyilatvaflpgsiltlgagvvfgvvfgaiyvfigatlgaiaaflvgrylarpwvtkkiamnpkfqaidqavgregfkivlltrlspvfpfnllnyaygitgvslkdyalasvgmipgtimyvyigslagnlatlgtessnvnpiaqwsirllgfaatvavtvyitkiarralqetvtelp*
340099.PRJNA13901.Teth39_1573	melfvkeilnflprelavlfiaalpvielrgaipigislglspfyatiisligsmipapfilftikpifnrlkktrlfkklvdkltdrslkyngekiqkygvwglvlvvaiplpgtgvwsgslaaallnmkfkqallaifmgniiaailimilsygvgslff*
340099.PRJNA13901.Teth39_1591	mesfvkeilnflprelavlfiaalpvielrgaipigislglspfyttiisligsmipapfilftikpifvrlkktrlfkklvdkltdrslkyngekiqkygvwglvlvvaiplpgtgvwsgslaaallnmqfkqalsaifigniiaailvmilsygvgslff*
340099.PRJNA13901.Teth39_1751	mpkakwvggnkgkagfifgafgprcgwmkinktnilnlilivifvialivamvtfgknltilinspdkfrewihsfgklgiivfigvqilqvivfvipgevvqiaggylygaflgtlysvigitigslicfliarvlgynfvrsivseeklkkfdyiinnpkgetilfllffipgmpkdalsyiagitpvkfynffiitlfarlpgiffsayiganlgnknyfmagivaiiavllfligvnkkdiimeklkkl*
340099.PRJNA13901.Teth39_2000	megesflynsviiygyialfiglmiegtgmpgpvqilffaaaylvskgemnlfyviviaalgnvtgnviaylvgyykgrpvvekygkylkitvkdleamdkwfakyggftvllgrliglprtpaiwasgitrmnftvyvvfsaiadfiwstfwavvsylaakqlininffgksqppwvyfastigfmiflyvvwkvllwmkekylt*
1128427.PRJNA165547.KB904821_gene1803	mtkpktwlvvalfsglivclfsplrvifdvnfltqnlcslgiwaiclficayillsaialpgtvltiaggavfglfwgtlwsvigatlgaiaafllaryllhdwycrkfkhsrtlqrfhravrrsplkfvltvrfapispfnlvnflfgltpidlktyslgtflgiipgtilytwlgvtgrqalngsdrlsffialsflalfsllpfikqqksa*
1128427.PRJNA165547.KB904821_gene1805	lwrlinlklkqsedsilnqkilkfiaifvvvagaiiaaqmfglfgqindllnsaldwieglgawgaiafiaiyilasvflisgavltlgagftfgvvkgsilvsvastlaatvsflvgryiargwvskqieekprfktidsavakqgwkivgltrlspvfpfvflnyafgvtqvslrdyvlaswigmmpgtvayvylgylpriaatgsgdgdrvrlilniigviatiavtwyvtkiakkaldrqiedkdsdssnlaegdvtsvrses*
1128427.PRJNA165547.KB904821_gene4465	lkakssaiallifcivvtavgfyvlggiepeqiqvwlekagiwapiiyillytigtllilpstplnlsggaifgvwwgtlwttvaaiiaamvafgftrtigrewvakrlagrweaidaevqqgglfymfairllplipygivnfaagltgirfrdytigtllgtvpgvlpfvmmgaglqalsqgdvlpilgaltltgmlvggatwyrrrrqspvealresereqndsg*
1128427.PRJNA165547.KB904821_gene4561	msfellsleniqelahqygywvifigialentgvplpgetitivggflagsgelwywwvlasaiggavlgdnfgywigkwggwplllrlgrffripekklneikdqfsqnaaravffgrfvallrvfagplagiagmpypqfllcnfggaalwasimvslsyflgrfiplktlvqivanfgiaallvivaaiaipiwlearknrlepeesvgd*
583358.PRJNA33329.Tmath_0318	megqsflynaiinygyialfiglliegtgapgpvqilffaaaylatkgemnlfyviviatlgnitgnviaylvgyykgrpvvekygkylkitvkdleamdkwfakyggftvllgrliglprtpaiwasgitrmnftayvifsaiadfiwstfwtvvsylaavqlikinffvksysawvyfastigfiiflymvwrillwmkerylt*
583358.PRJNA33329.Tmath_0591	mkihktyvinlflivifaitlvvimatfgrdfvllidnpyefrqwihsfdkfsvivfigvqilqvvifaipgeivqiaggyifgtllgtfysvigitigslicfliarglgykfvksivseenlkkfdyiinnpkgetvlfllffipgipkdalsyiagitpvkfynffiitlfarlpgiffstyiganlgsknyfmaalvaaiavilfliglykkdfimeklnkl*
583358.PRJNA33329.Tmath_1648	mdlikdfidiilhldrylgniiqmygawtysilffiiffetgfvitpflpgdsllfaagtfaaigslnvfyvimllasaailgdtanyhigkfvgekiyerenlklikkehliearsfyekygsftivigrfipiirtfvpfvagigemryfkflfynalggalwvllftlggyyfgnlqivkdhfgfvtiaiivislmppivsflnrkkr*
1005941.PRJNA171367.B481_0403	meniiayleqygyivlfgallleliafpipgevlmtysgflvyqhdlnwvysiivagagtsigmtisysigrklgapfftkyghhfhmgpakiskisvwfnkhgnkllivayfipgirhitgyfsgiiqipfrlyalyaysgaflwvslfitfgkilgpeweqfhssikkyffiaaifaivflvgmylykkykaqfhdyatrfleislylmhsrkkvaillistaivtfglfllmigliqdflgnefqdfnditdliiqfifteswstfilffrs*
1005941.PRJNA171367.B481_0415	mkkskglqiakwfgiaaligiaiwlsrsvfqvdandlrnwilsfglwspifyiliytvrpliffpasvlsiagglafgawlgtlytiigatlgamlsfyvaktlgksfvrkyrtgnvgkiqsqmeqngffyvllfrfipvinfdlisyvaafakvrftsfalatfigiipgtfaynflgssfvsgnpkiiilavvvfviltvvpialrnrwnkkqtlnk*
1005941.PRJNA171367.B481_0487	vvksiyirieteatfidnvllifeifflllvnlavgavgfipsvlitavniqsyglyggatltfageivgallgfylyrfgfskadpkwmrhqfwkklqqrsttqvfsmvillrllpfmpsglvtagaaltlisgkafwfastigkipavilelaavygvtqiapknvqyalfglvllvsivlwlksikqkkplqsad*
1005941.PRJNA171367.B481_0750	meqfdqslevfmdnvgwlapflfvllhlvrpllflpviavciaggylfgffegaflsfigltlmswisyilvnkfpkfqkkmarlkekifpdrtlsvpqvmilrimplvhfhllslyliemtkslkeymvisalgliapailytafgraisefpwyltlsmfilllllfsfiekwqnsrpdsn*
1005941.PRJNA171367.B481_0838	meewitlvmsdygyfgifflillenifppipsevvltvggfmtttttmtipgviaastagsvsgammlygvgllvdvkrlekiidkygnwlrvkkedihkadswfdrfgvwtvffgrlvplvrslisipagmsnmkvwifitfttlgtllwntvlvfvgeavgdnrqqimrqlslysnavyvlialsviaavwyyirktrssne*
1005941.PRJNA171367.B481_1610	mdisfllelvqkygyfsmfvfnwlllfglpipnevaaafsgvlteishfnpfyaflsayaglitsntfayfigrslghrllnrlnkttlkqvisrfnnflekhgewaiafsfscpefvgqcltfwepidiqlcvicylliqqglfgclfism*
1005941.PRJNA171367.B481_2341	meniveltqsykafgpligfllpfieaflpflplfvfvfanatayglwlgfllswggsvigayavfllvrkygrarfmnfmtrhdkvqklihwverngfgplflllclpftpsalvnlvaglsnirkyyylltvmagklvmvftisfvgydlralftqpirtaivilviillyvigkifekrlhkkveedfrlaseerkkhkqg*
326423.PRJNA13403.RBAM_002710	melvqqlisdygyiaiflmltlgiiglpipdevmmtlvgyfahlnvlnyglsilisfigallgmiisyfigrkagrpfinkfgkwvglkekrmekvdrwmkkygpytiilgyfipgirhvtcyfsgigrmefktylcfaaigaflwcfifitigkfigvinv*
326423.PRJNA13403.RBAM_005820	lknkmillciwflgvyclkeldvlsfdmndvtdfisghaeyamllflalwvvrllffipgmslmflggicfdpmvsillsmaglfisetlvylfsrkfasekttqlledkypdlkvlleaynykflalgmicpaaptdvicflsaaiglrysaymltvlisnipmvllssfvvinfsesitgivlvivsfllitiltvrmwnrmkqnys*
326423.PRJNA13403.RBAM_010700	leqflsylteeqltewfqsyrafgpaaaaalpfieaflpflplvvfvvantnafglwegfflswlgsaagsmlmfyavrrfgqkrafgfirrhqtirrmmlwverhgfgplfillcfpftpsaavhivaglsrvgalqfisaaamgkmvmifmisfigydlhalmtqpfrmagaimviavlwyagkhierrlqmrisqhekdggrqes*
326423.PRJNA13403.RBAM_013200	lalsiefipaeivlplagywvskgdmtlagtvfagslggvsgplvlygigrlggrpfllkygkyiwikpeslqksddffqkhgglvafsgrfipgvrtlislpcgiakmnvwvfslytyaamlpitfayvylgmklgenwksvgsildqymlplgifivlllilwmflkrrkqraktekisqfvkkvkr*
326423.PRJNA13403.RBAM_018320	vgnfiseilswltsmgylgialglmieiipseivlayggymvsegtisfigaivagviggtiaqcfiywiaryggrpfldkygkylllkkhhvdvaenwfrrygagvvfsarfipvvrhaisipaglakmplskfvilttlaiipwsvifvylgyqlggqwkdvdsyagmyttpiiilalvfivvyfvvkkmrsrl*
326423.PRJNA13403.RBAM_024020	mikkgfslaviiavvmigfmqkdvwlsmiraggmyavlmsillvaadvffpivpfaiiaalngavfgivngvwitlsgamlgtmalfflvrygfrdwarkkllaypaaaqyedsfhqhaftavlfgrlipiipslamntvcglsnirwpiffsasvlgkipnivivtvagasftsnkllsfgiygmymlvlmaviykkfpgllkttkk*
326423.PRJNA13403.RBAM_026010	mrnkkavtwaaaaagaglllwanrkylnlspkeirlwvlsfgvfaplvfigisivrpfvlfpvsivsvagglafgplfgtvytlagsmgaaaasffaaglfafneksrhgkmeaiqkqmktngffyifilrilpvnfdvisyaaglskvrpmtyflataagiipgtivlnvlgasfmsgnvltvlgviclyivflslpvifkkkvrhlfgges*
1453496.PRJNA236111.AT03_00695	liillhnspladvlshvealqqwvsshgwwgvlayiflfvitslflfpgsvlviaggvvfgvfygtiislfaatlasslsflvarylgrawllrrfggnqkfeqiergiqrygvdfliftrliplfpyniqnyaygltaisfwrysvvscltilpgtfiftfmaselaeqgitlnvtlklflcglllfvltqitrrvfskrfakk*
1453496.PRJNA236111.AT03_02040	vtldniiqvvvefvrnhehwaipivfflafgeslaflslllpatvillglgalvgesgiafwplwiaasvgafmgdwvsywfgdryqhqvehmwplsrhphlmvrghafferwgtwgvfigrffgplravvplvagicgmpkryfqlanllsailwgfamlapgafgiqwlngwld*
1453496.PRJNA236111.AT03_04165	mdminelihalwqqdyetlanpslvwtiygilfvilflengllpaaflpgdsllilvgvliakgtmgfgmticvlttaaslgcwvgyiqgrwlgntrlvqkwlshlpahyhqrshhlfhkhglsallvgrflafvrtllpliaglsglsstrfqffnwmsgflwviilttlgyvlgktplflryedqlmfllmmlplvllvvglvgslvvlwrkkntttqpeqrk*
1453496.PRJNA236111.AT03_04875	msslltlgamfassftsatllpgnseivltalllagqvspwwlvltaivgnilggltnviigrllpdmkpqrglqlslrwlqrygavtlllswvpiigdllcvlagwlrmpwvpvalylsigkavryvvlawltlqgmswws*
1453496.PRJNA236111.AT03_09130	mtdagqwisdygyvavvlgsiiegetiaflagaaahkhllsyplvllmtflgatagdftlylvgrrfgrqilarfkrqqkkiqrfqqrvrehetllilgmrfaygfrtigpiiigssgvklrkfvllniigaaiwafiivtlgyaasevlfrlfahehqrriafvvlmvallvgligvkwyrskqsdkde*
1453496.PRJNA236111.AT03_09160	mawletflsqiadhpvqifallfaialgkstvmissilppaslmllaviaisqpslpitlvwlaitlgatlgsvltfhfgqlinqkmlfprffsrhnsklqhiseklqhkggllvlftsrfvavlrymvpmaagmmafsrtrvycvtafsaavwaclfigivsgalyfaapii*
1453496.PRJNA236111.AT03_12845	mevikeilhalweqdfsvlsdpkmiwaiygilfttlllengllpaaflpgdsllllagaliakgvlpffptlsvlviasslgcwmsyiqgrwlgdtklvqgwlvqlpahyhqrayhmfhkhglvallvgrflafvrtilptiagisglknarfqvfnwlsallwvcsvtgvglaisyipfvkrhedqvmtclmilpivllvsglvgtivvvvrkkrqtpaq*
1453496.PRJNA236111.AT03_14740	mfkrrqrnivillcliggavmwfepvrhqlkalwglfssldvnvmmeylrsfgpwamavsfllmifqavaaplpaflitfanaalfgwwqgallswcssmvaawlcfvlarwlgrdtiekfvsekaldssdrfferygkhtilicrllpfisfdiisyaagltsikvsvflmatgigqlpatlvysyvggmltgglrwfitgllimfslsilifalknkkhsrgnns*
1453496.PRJNA236111.AT03_14920	meyihwvidfilhidvhlaelvaqygvwvyailflilfcetglvvtpflpgdsllfvagalaalptndlnvhtmvalmiaaaiigdavnytigrlfgeklfsnpnskifrrsyldkthafydkhggktiilarfvpivrtfapfvagmghmsyrhfaifnvvgallwvllftyagylfgnvpvvqenlkllivaiivlsilpgvievwrhkraakksasng*
1453496.PRJNA236111.AT03_18320	meaylqhlvtqsvtysliavflvafleslalvglllpgtvmmatlgaligsgqvnfyyawgvgilacfagdwisyfigrafkeplhrwsfikknkalldrtehalhrhsmmtvligrfvgptrpvvpmvagmlalpprkfippniigcitwppiyflpgilagvaidipagsgstlfkvllalvvvsiwlaawlswrwwreskrsadklsqwltplrlriatvvmwiaavasfvlmhnhplmpiyrsllwkviqf*
1291379.PRJNA188500.TPE_0150	mlfailnwlgnyisyfplvvfiglvlggfnlpipedvlvimsavmcqqekasvpsflialyagavlsdymvyfwgrliakgsfsmgvfskvikkdntyrllaalqkygiftyiisrfipfgvrnvvsitsgfvkypfykfavydliaalcnisvlfglvyffgatgsrvmkiagivlfivflgfgiyliksgklftladkrlekaggkkav*
1291379.PRJNA188500.TPE_1759	mkkkqivkiififiiiltsfyllkyfppaeirskiesfgiyspfvyvilfsvlpaflfpvpplalaagilfgvihgtiytligavinstimffcarytakdffenfiykvtkkdlqkklinenqkgltyiffimrlvplvsynlinylagltgihyrnyiistiigiipgtiiflnmgdkllniksigftvsvilfllltaisgvllkiylkkdkerangndnnssl*
1291379.PRJNA188500.TPE_1760	mfkkhiakfilivsllsfiavyffvpavntninraikvlstagaridgvieyirsygayaavisfflmmlqavlapipaflitlsnaaifgwvkgailswssamagaalcfylarilgrditeklvsksalksvdeffnrygkqtilvarllpfvpfdpisyaagltpmsfrsffiatgigqlpatvvysyvggtlsggaqklmvgllilfalsiiiyvgkklynekhekkans*
1291379.PRJNA188500.TPE_2327	msgklhkdftdkqrkiiavfvlflftvlsivvyifwgkpiidfvtnaqrvheyvrlnpvlsrlffctavffqvifaiipgepfelgagyafgaiegciiclvgifaasavifltvkrfgrpvvelfippekiesvkifqnkkklnlitfivffipgtpkdlltytaaltpikmrdwlfistlartpsiitstvagkvfaenrymlafiffaaggliavfgmfifhkingk*
1565314.PRJNA245339.OA34_10045	meaelldlmrqygyiilffwsilegesglvmaglfvhtgdmalvwaittaglgafvgdqlyfylgrfkkeyvirkfgsqkrkfalaklllreyggfiifiqrylyglrtilplciglmgyspryfailngisafcwsaiiivpvwyfgdtilsliayakthwyffvpviilgigffigfvrrrsarskvlksrsrsnv*
1565314.PRJNA245339.OA34_10525	vediltslstygylllffysfgggmvaiiaagvlsyagqmdltlsiviaaiantigsaflfsmgrynkkallpyikahrrklalshllmkkygdkiifiqkfiyglktlvpmtigitkypivkfhlintaaaivwalslgiasyqageilmriaayfsnnpfmapvillsiltliwfyfqkatakkv*
1565314.PRJNA245339.OA34_10780	mmhtigkhtgklftllmvvalvtlayvlyqapaeglenkfiylmkaygyiilfvwsmlegesglimagllshtgdmnlfiaifvaglggfagdqvyfyigrfnkkyvhmklkgqrrklalahlllkkygwpiifaqrymyglrtiipisigltrydaktfafinlmsawcwgaftilpawyfgdeilivihwakahwyfalplagliggsiyyyfhkmtdktfkekhar*
1565314.PRJNA245339.OA34_11490	mtrmhkravlllsgivlialivlpssralflgwialfqgldlevikayilsfgvwaplisfalmvfqsvmaplpaflitfanaalfgwlwgaalswtsamagallcfyiarflgrevvekltskmalesvdaffekhgvyailiarllpfisfdvvsyaagltsmrlssfviatgigqlpatlvysyagemltggartfvygllilfsvtilvyliqrvyrgr*
1565314.PRJNA245339.OA34_11500	mkkallflafgllmfffyrsgilsfeqveaikafvlsfgmyaplifivlftlaplvffpdgilalagglifgftigsvyiivgalcggslsfflarwygkkmheklsneklihfhrsvqshgflmilllrlvplvpfniisysagfstiryrdfffatflgmmpgvfvyanigaktlafgttdfwmsialmvllvivsmllrgyvqkrvkryetrelh*
1565314.PRJNA245339.OA34_07440	vayfslfsiafasatllpggseafflylltqknspilllcivtvgntlgsytnyllgkymlwlaqkrdymnqrwidkanalfgkygfwtlwfswmpvigdpltlvagiarysqikfflivfcakllrygivyasflaiv*
1536774.PRJNA258344.H70357_03175	memlrwiqelfanygysvlffglllefialpfpgettmafagflsytgkldfmtlivlafagttsgmtityfvglkagmpfiqrygkwflfspaklektqrwferygsflisigyfipgvrhftgyfagiialpfrkfalyayggallwvlaflgigklfgpqwmgifhlfelyalwivsgilaiaaliflyryrrgisarllrrkvkg*
1536774.PRJNA258344.H70357_17455	mhqlltwitetalhlvhslgiwgiwigmilesacipipsevimlsggflvaqgslsflevvvagcignligsiiafyvgraggrrlldkygkyillnahhleqaerwfnkfgegtvfftrmlpfirtfislpagiagmktwrfigftllgcipwnvalvylgyrlggnwsvveqylrpvsyavagavvlllawwllrrkkerav*
1536774.PRJNA258344.H70357_25340	mrkwlmallyvagvilvfiyrneilgwlredhnlllsigaatllaffpvipykavialfgyaygsvagaaicwlattiaaavvygivkyifqdragtylasipllekfssavqrrpfasivlarltpvipqmavniyagvsglhfwsylaatglgkipgillyaflggqlflhpksaviailiyvavialavwslrprrsle*
1536774.PRJNA258344.H70357_25375	mktwitdfmeqfgylgiflmlalenifppipsevilpfggfmtttsgmtipgvlvastagsllgalvlywigrmldvnrlerivdrwggllrisgkdirkadawfdkygywtvlfcrmiplvrslisipagmsgmkfglfmlfttigtlgwnvllillgaalgeswedigvymeayssvvyvliavgvvvggvlyfrkrqsgrkpvdttd*
1536774.PRJNA258344.H70357_29345	mtevingwidwllqslglngpyillatipltilqslfgffplailivlhvsefhviggmlvswlacnlgailvyflfrrylygwfdekwrsklkrydkwqryldrygiwtlvllrtipivpsnvinfmaavspikasayiwgtvlgnlsfiwlfgtigsslvvpreewngflawyavfiiillgifirrhwahlqedkrsrme*
1536774.PRJNA258344.H70357_30410	lhffsdlvsqlfewiqslgyfgimiglmievipseivlafggylvsqgqinffgavlfgtvggviaqifvywigryggrpvlekygkyifikkkhidhseewfnkygtgviftarfipivrhaisvpagisrmplgkftllttlavipwsalfvylgytlgdkwktidevaakythelilvaiaiiviyflfkwykskkkgsav*
1536774.PRJNA258344.H70357_33390	myfldtvswlteerlrllleqyrslgplpgigltfmksfvpplptiaivglngavyglwlgflyswiglvagcvttfmiirkiashrylrkwaqrpkvarsmtwvrqsgfsyvfllsifpvgpfvvinmaaglagmrlrsyllalcagkaimvfavsyigndldrfirnpweiiyvllfigvslwcvkaiearfaraareqekplaagnsshhe*
449447.PRJDA27835.MAE_19440	msktkssviiltiiciiatamgvylidgidsqqlqiwlkqmgimapilyiilytigtililpstplnlsggaifgvvmgtvwttiaalvaaivafaftrtigreytakkfqgkwqaidaemqqgglfymfairllpiipygivnfvagltsirfrdyligtllgtvpgilpfvmmgaglkslgkgdilplmvaftliallvgvgtwyrrrrqfpfq*
449447.PRJDA27835.MAE_22590	miisqssnwkklvicrylplliafsgtfllitppafalessastgfnpqtilfnaltwvdslgsvgaiafiiiyilatvaffpgsiltlgagvvfglvlgsfyvfigatigatvaflvgrylargwvaekiqgnskfqaideavgreglkivlltrlspvfpfnllnyaygvtgvslkdyllgsagmipgtimyvyigslagnlatigtstpatnpvlqwtirligfiatvavtlyvtkiarqalasvine*
449447.PRJDA27835.MAE_45880	mslellslenieeiahqygywavfigitlentgipipgetitivggflagsgdlnywlvlvsaitgavlgdnfgywlgraggwpfllkvgkffrippqklelakeqfsknapravffgrfvallrifagpmagiarmpygrfflcnlggatvwatimvtlsfflgrlfplhqlvssmarfgilaliivlawtiihpilesrktav*
449447.PRJDA27835.MAE_50240	mtewitntmtsmgylgiallmflenlfppipselimplagftvhegqmefipavvagifgtvigalpwyylgrvvdeekiekladkygkwitvsakdiqkanqwfnrhgskavllcrlvpgvrtlislpagmnhmamipflvystigttlwvvfltaagyflgknyplveeylapvskiallvlviwfilwiirkrnrrye*
1031288.PRJNA165521.AXAA01000010_gene452	ldmqqilqhlinifqsygvlglivlsfaessffpippdvilipmclmdksmsllyalfttlssvvggifgyyigkrlgkpilrkffkedkiekvgyyfdkyggwsiviagftpipykiftiaagvfninfftfvtasligrgmrfflegilifymgdgakyfisnyfeyitigvalvlilfytlfkylnkknllklnfavykkkiyarlnsfhkkyrivdqtafyvytsivlsffslfvfwelteenfihkdytfdmyilhlvlsirnnvltkifkavtvlgdyqfiiaftalsvllmiknkqkrfasffalnitlvwlfnellkvlfkrprpdliyrlieakgysypsghamvsltfalvfvyylnemefknnfikwivvmlaliigisriylgvhyf…
1031288.PRJNA165521.AXAA01000011_gene624	myklgnvkfiilaaflsiitiivvkfhlynlndvkqivtsynnlapfiffllcilrpilllpiglfsvlggilfgsikgtiltvlgstvgsiiayyiswflgadffqryfgdkiekysfdeknafkitflmrvipilpcdvvsyicglskiniikytlasflgiipgtfvysnfgsslnnvyskqfvfsvvmiillslipvllkvrhkgnksdesivknlisdidnnk*
1031288.PRJNA165521.AXAA01000016_gene963	memkymrlkrafsfitlllitvvvllyrkqllnmiknpedirnfllsykgyavaiflllstirsvfllpagtfavisgltfgnligtlltcvgvtlsgilayfiakyfgrefvecilkrrkidinslikkeglfyiislrlipifpfdavsyasglmdvnfkdfvfgtflgslpgafiytflgnsimdikgpkfklalflviissitpiiykyvlkkg*
1031288.PRJNA165521.AXAA01000008_gene1304	mgfnkylmllstisgsflssmflyylsyiksdivlnnrfiikffnldkihkledlfkkygvffilinkfipglgsltfiaagifklplipatisillanilhntmlfsagaltgdnieiikasikeyyrlivgitviisllyllvrnriklyrrsvk*
1031288.PRJNA165521.AXAA01000008_gene1308	mlfptwvlgvvsgilygwflgyivsligcfisatvgyyvagflgkdfvhkitkgklnkfdkvlkkdgfkilflmrlpvifpydalslacgltsir*
43989.PRJNA20319.cce_1755	msieflsleniqeiarqygywavfigialentgipipgetitivggflagsgelgywivlgsaiagavigdnfgywigrwggwpllikvgsffnistkqlegvrnkfsknaakavffgrfvtllrvfagpiagiaqmpyyrfllcnlggatvwalimvslsffvgrlvplpelihwitqfgilalilviawvgmtlwlefgkpglegkd*
43989.PRJNA20319.cce_2348	llsisirlrkmskkfqkfsfflrpkhallliffiattflpwwgnhhinwdlsnseefkkvlaetgwiapliyisiliisvvishipalplvmaagmlwnpilatiysviggflggllayflgrnlgrkilkkltgkvfyfsqnkgevylgflifitrliplfsfdlisyasglagislpiyscstlagmipptffltymgsslalnaqqkleiiaflvictfvlmrlinrynflglkdiirie*
43989.PRJNA20319.cce_3254	lclfyspylnvcylkgfhfmldwivnivdglgyigiallmllenlfppipsevimplagfvvtqgelnfvyvviagvigsvvgalpwyylgkslslkriksladrygrwltisseeidrakdwferrgemaacvsrlvpgvrtyisvpaglsnmpllpflfystlgtaiwvslltfagyilganydrvkdfigpfsgvvavvlvvvfigwvirrkrds*
43989.PRJNA20319.cce_3820	mkvlkftvmvalvilviwlvnhygitqlreqvkelgvwaplgifllrftsvvipalpgtaysvlsggllgftqgllviciadllscslsfflsrrygrtlvkrvvgarfidridrlsqhhleqnfflltgclmtgffdfvcygvgltkapwtkfapalvisiaisnppivalgaglleggklllglalvgvfvlaiitglvqrtqpshssk*
43989.PRJNA20319.cce_3995	vskqksgiilllvfciavtiigivllreldpeklqvwlaemgiwapilymilytlatlfilpstplnltggvlfgiwwgtlwttlaallaaimafaftrtigrdymsrklagkweainaemyhgglfymiairlmpiipygivnfaagltsirfrdyfvgttigtlpgilpfvmmgagfqslsqgdimpllfslaltgilvgggtwysrrrqfpkkkaekathdhh*
43989.PRJNA20319.cce_4297	mkhkkesrrrllklggitvltaasiiiikqlgvldafsitetlqnllqwiqdlgtigyliftlvyilsavllipasiltlgagaifdvvkgsilvsiasmlgaivafligryfargwvskqiqkypkfqvvdeavaqegwkivgltrlspvlpfvilnyafgitqvslkdyitaswigmlpgtimyvylgsligniatlgaggrertslewalyivgliatvlvtvyvtkvsqnalnnqiekt*
1304284.PRJNA196482.L21TH_0566	lenaiiefaenlvvnnsiglmifffvsqslqilfppypgdmvlilegylsslgnlpviliiinaicatflssillyhigkkekekilesklikwlfnvkivsnlrtlfskygaaaiiiskfipgvfsitvlcagifqvnkkyayfailiittihhtvlimlgkvlqenwrtvflklntynkyvivlgvlgiiiygsmyllrkklln*
1304284.PRJNA196482.L21TH_1353	mfnkfsiydkakltqffyqirenpncgiifiimtaglsmlfvpiswmvatsailfgfkwgliysisgaiissilsfflgrifkkdfrefimrrirvkdwnidinsvsyemqksgfkyvlllrnipmmpftlvnyiagftsvkfkdyiigsflgmipgmaiaiylfsrvidirknpkgmiiplvlaslyyigiflwnkklker*
933115.PRJNA60823.GPDM_12616	mdisfllelvqkygyfsmfvfnwlllfglpipnevaaafsgvlteisdfnpyyaflsayaglitsntfayfigrslghrllrrlnkttfkqvisrfstflerhgewaiafsfflpgirwampyvlganrfpmmrymlfaytagfvwmfiyfnigrtfpyayetilnhiqaflvsvsifivfiivlrylytlkfpksdd*
933115.PRJNA60823.GPDM_11245	mdffsmeniveltksykafgpligfllpfieaflpflplfvfvfanatayglwlgfllswggsvvgayavfllvrkygrarfmnfmtrhdkvqklihwverngfgplflllclpftpsalvnlvaglsnirkyyylltvmagklvmvftisfvgydlralftqpirtaivilviillyvigkifenrlhkkveedfrlaseerkkqks*
933115.PRJNA60823.GPDM_07825	medwitsvmsdygyfgifllillenifppipsevvltvggfmtttttmtipgviaastagsvsgammlygvgvlldvarlekiidkygnwlrvkkedihkadswfdrfgvwtvffgrlvplvrslisipagmsnmkvwlflifstlgtllwntvlvfvgeavgenrqqimrqlslysnvvyvllalgvvaaiwyyirkke*
933115.PRJNA60823.GPDM_05376	linlavgalgfipsvlitavniqsfglyggafltfvgeivgallgfylyrygfskvdpkwmrhrfwlklqqqspkqvfgmvvllrllpfmpsglvtagaaltpisgklfwlgstigkvpavmlelaavygitqlapksvqyalfgfvlfvslvlwlkskkqknppsmd*
933115.PRJNA60823.GPDM_04739	mdqfdqslevfmnnvgwlapflfvllhllrpllfipviaiciaggylfgffegaflsfigltlmswisyilvnkfpkfqkrmarlkdkifpdrtlsvpqvmilrimpfvhfhllslyliemtkslkeymiisalgliapailytafgraisqfpwyltlsmfilllllfsfiekwqnsrpdsn*
933115.PRJNA60823.GPDM_01965	mkkskgfqiakwvaiavligiviwlsrsvfqvdandlrnwilsfgiwspvlyiliytvrpliffpasvlsiagglafgawfgtlytiigatlgamlsfyvaktlgksfvrkswtgnvgkiqsqmeqngffyvllfrfipvinfdlisyvaafakvrfssfalatflgiipgtfaynflgssfvsgnpkiillavvvfviltvvpialrnrwnkkqtlnk*
649747.PRJNA38313.HMPREF0083_04323	meiakelisqygyisifcllalgivglpvpdeilmsfvgylasihvlhyksaviasfcgamsgmvlsyflgkrigkpllanygkwigltpirlqkvegwfhkygpwtivfgyfipgfrhvtcylsgmsgmgtckyllfaglgaliwclifitigyyigeiqe*
649747.PRJNA38313.HMPREF0083_01777	miclvmqtefghlvrtgnleqiaayiqsygwiaflisivaivvqtffpivpfvllaganviafglwlgfaiswigaisaalvnfllaryvgrdwaekkighhsfvknlnrhaetkgfivilfarwipifpssaintaagiskvpfkmflfatllgkgpavlfqsvlghylihweqhkgklllialglclfmlginyvkkkkstlls*
649747.PRJNA38313.HMPREF0083_01369	mnwrivmdvdtlvtfieqygyaalffclwlgivgmpipdevvvmtggfvtslhlldpvlaflitymgvisglsigyglgrvmgppvlnklkkkknvdkyltksydlinkygsyslclsyafpivrhlvpylvgigrmsfaryalfsytvgfvwtlfffligrifgryidrigvavhdygllalsilliaglilwlairfrgkpas*
649747.PRJNA38313.HMPREF0083_02922	vyrivdkggrtygeiieaigswitaiinylgytgvffgmlfesacipipselimpfagflaaqgemnlfaaiaagsiggtvgciiayivgykyghllegplryifplnevrraqrwlarhgdsvgfftrllpairtfislpmgmarapflrfivysfvgttiwctalayvgwilgenwteiktylhygdvvilialvvllayyvwkkkkrsrfv*
649747.PRJNA38313.HMPREF0083_00237	meqqlhdlfvhygylgiiialvggivglplpdevlltfvgynvyrgkmlyilallsactgtiigitfsyflgmklgipflrkfgpkihitekkierthqlfekfgpfllfigyfipgirhltaylagisclevrkfclyaysggivwsftfitlgkmmgeewkrvawsihhygvyvfvfilillllifiyvkyrrkvkrckse*
649747.PRJNA38313.HMPREF0083_02135	mnkkvisillfvlivvlgytqkdiwvewmkeggmlaiiisislvaidvffpvipfpilagmigsffgvwqgtsitltgamlgtmilfflvrygfrdwaegyvnkhpkvneykqsfeknsfvaiflsraipvvpslavnaicglsnvrwstfflasllgkipnnllvnfaganfekskwfsfgiygaymliifiityimtyrklsraqvqgade*
649747.PRJNA38313.HMPREF0083_02557	mkefaaafllslanlgyvgimlglmvevipseivlayggylvsqekisfmgavmagmiggtlaqcflywigcyggrpflktygkylliskrhidvaeswfakygagviftarfipivrhaisipagiskmgfkkfivytmlailpwsiffiylgdkfgdnwrniseaaspyvqaviviagisaalyflvimftkgrkrgkiqe*
649747.PRJNA38313.HMPREF0083_02605	maefirsaltflsdlgyfgiaiglmievipseivlsyggylvaqgeiefvgaviagviggtlaqlflywmgyyggrpflekygkyllirkkeidkaeewfnrygigviftarfipvvrhaisipagiarmsavkftiyttlaiipwsilfvylgmqlgarweqidefarpfiqpiiwiaivgtmiyllftlrkrkkssrfssq*
649747.PRJNA38313.HMPREF0083_03932	mnwtelkayfseenllmllakyesfgpfpgifmpfieaffpplpliaivagnaaayglwlgflyswvgvclgagtvfllcrklgqhrflnfltrhpkvneamnwmnrhgfsaiflfscfpftpsslvnvvaglsniptshfmaaimlgkaimifiisfighdfmsfieqpwkllvvllaifllwfvgkrvetqltsvkrk*
649747.PRJNA38313.HMPREF0083_00206	meqqlgewlghygyigiilalvggivglpipdevlmtfvgyniflgrmdyvlalvcasfgsitgvtvnyilgrklglpflrkfgpkfginnkkiaytrrlfrkfnafllfigyfipgarhltpylagisklrfykfalyaytgglfwsftfitlgwklgekwsvfehrmveykpyvilaiacvlliiflyvkfvrktss*
272123.PRJNA43355.Anacy_3805	msfelisleniqefaqsygywaiflgillenlglplpgetvtlvggflagsdelnywlvlgdavagaviggncgywigrvggwpfllqvgkifrisevrllsikeqfsenaakavffgrffallrifaaplagiaempfgkflvynlagatawasamvtlaffagkivsleqlvawvsqfailallilvavivvpiwwesrqvkhqtgd*
272123.PRJNA43355.Anacy_4292	mtyhplpitnyyplsmlewitntinslgylgiaflmflenlfppipselimplagftaspyqpggaklnilgvflsgllgsvlgaliwyypgkflgeqrlktlankygkwlaissedidkakswfnkqgnkavligrlvpgirtlisvpagmsnmplppflfyttlgsaawvglltysgyflgsqyelvdkylapvskivlgglvlvffiwifkrqgkstrr*
272123.PRJNA43355.Anacy_4951	mnnpistktfqnlckshisrvyqtykfiiinrltrsgapaknikgdtcgspafiinknlqklaklctftlfafsiagllhtdlalaqesinsstfnpqeilrnalqwidnlgtvgaiafigiyiiatvaflpgsiltlgsgivfgviwgsiyvfigatigataafivgrylargwvsqkiadnkkfaaidqavgreglkivllmrlspifpfnllnyalgitgvslkdyiigsigmipgtimyvyigslagnlaligteaqpgnptlnwvvriagliatvavslyvahiaknaldedil*
272123.PRJNA43355.Anacy_4952	miigknrinpimpnhksrlnsklqllllsfliatliiatkfinfqeflqisvtwvqnlgifgpiafiiiynlatllfipgslltlkggylfglfwgsvyvliaaligsilafaigrylsqdyicrqlekypkfkaidlavakegwkivlltrlspifpfnllnyafgvtkvslkdyifgslgivpgtvmyvyigsiagniamintpnqptnpetqiwqwimqiigliatismtcyltkiaqkalnqsvsvvgnphslndqsnr*
469613.PRJNA41973.HMPREF0864_02950	mdminelihalwqqdyetlanpslvwtiygilfvilflengllpaaflpgdsllilvgvliakgtmgfamtvcvlttaaslgcwvgyiqgrwlgntrlvqkwlshlpahyhqrshhlfhkhglsallvgrflafvrtllpliaglsglsstrfqffnwmsgflwvmilttlgyvlgktplflryedqlmfllmmlplvllvfglvgslvvlwrkkhsttqpeqrk*
469613.PRJNA41973.HMPREF0864_03145	mnsfltlgamfassftsatllpgnseivltafllagqvspwwlvltaivgnilggltnviigrllpdvkpqrgvqlslrwlqrygavtlllswvpiigdllcvlagwlrmpwvpvafylsigkavryvalawltlqgmswws*
469613.PRJNA41973.HMPREF0864_02495	meaylqhlvtqsvaysliavflvafleslalvglllpgtvmmatlgaligsgqvnfyyawgvgilacfagdwisyfigrafkdplhrwsfikknkalldrtehalhrhsmmtvligrfvgptrpvvpmvagmlalpprkfippniigcitwppvyffpgilagvaidipagsgstlfkvllalvvvsiwiagwlswrwwregkrsadklsqwltplrlriatvtmwglaavsfvfmhnhplmpiyrsllwkvvqf*
469613.PRJNA41973.HMPREF0864_01851	meyiqwiidfilhidvhlaelvaqygvwvyailflilfcetglvvtpflpgdsllfvagalaalptndlnvhtmvalmiaaaiigdavnytigrlfgaklfsnpnskifrrsyldkthafydkhggktiilarfvpivrtfapfvagmghmsyrhfamynvigallwvllftyagylfgnvpvvqenlkllivaiivlsilpgvievwrhkraakksassdshl*
469613.PRJNA41973.HMPREF0864_01816	mfkhrqacilfllclmvagmlwfdsprqllwhwwalfssldvsammeylrsfgpwamvvsfllmifqalaaplpaflitfanaalfgwwqgallswfsamvaawicfilarwvgretlekfvssealtrsdlffarygkhtilicrllpfvsfdiisyaagltsikvrgfliatgigqlpatlvysyvggmltggaqllvtgllitfsisvvffalkkkklfqgnns*
469613.PRJNA41973.HMPREF0864_01540	mevikeilhalwaqdftvlsdpkmiwaiygilfttlllengllpaaflpgdsllllagaliakgvlpffptisvliiasslgcwmsyiqgrwlgdtklvqgwlvqlpahyhqrayhmfhkhglvallvgrflafvrtilptiaglsglknarfqvfnwlsallwvcsvtgvglaisyipfvkrhedqvmtclmilpiillisglvgtivmvvrrkrqttaq*
469613.PRJNA41973.HMPREF0864_00850	mawlepllahfalypahlflllfgialskstvvlssllppasvmllasisisqpsltvgevwlaitlgaalgsilsfhfgalimrnklstglltrheeklqnirrklenngvlvlfgsrfiavlrymvplaagmlplkrfrvycvslfsaaiwaalfvgitsgalliippmi*
469613.PRJNA41973.HMPREF0864_00848	mtdagqwisdygyiavvvgsiiegetiaflagiaahkhllsyplvllltfvgatagdftlymvgrrfgtqilsrfrrqqkkiqrfqqrvrehetwlilgmrfaygfrtvgpiiigssgvklrkfvlfnvigaavwafsvvtlgyaasevlfrlfahehqrriafvvlmvallliligvkwyrskqadsnda*
469613.PRJNA41973.HMPREF0864_03843	mlqqwisvhgwigiiayvllfviaslflfpgsvlviaggivfgtfygtiislfaatlssslsfllarylgrswllqrfsgnkkfeqieqgiqhygvdfliftrliplfpyniqnyaygltgipfwrycmiscltilpgtfiftlmaselaengvtlevtmklvlcgvvlfvltqitrrvfskrfak*
41431.PRJNA20503.PCC8801_0962	mkakirqtlpliaifflvilaiwsinyfgiqrlranlaylgiwgplglftlrflsvvipalpgtaysllagalfgfnkgllvicladfasctlsfylsrqygrdfierlvghrfmsqvdhlskqhlesnfflmsaflmtgffdfvsygvgltktswmvflpallmrlavsnppivalgagileggkkllgfaligvfvlaiitgivqqrlrkkqnt*
41431.PRJNA20503.PCC8801_1260	mslellsldniqeiahqygywavfggialentgipipgetitivggvlagsgdlnywlvlgsaiagavigdnvgywlgrlggwpflvkfgvffriplekledakdqfsknapravffgrfvtllrifagpmagiaqmpygqfllcnfggaaiwatimvtlsyfcgrliplhqliewttqfgilalilviislilprwlesrkpslnvlnlkk*
41431.PRJNA20503.PCC8801_4073	mtlvneslqnllqwidslgilgylvfilvyviatvflisgliltlgagiifnvvkgsilvsiastlgatsafligryftrdwvkkqiekrpqfqaideavakegwkivgltrlsplfpfiflnyafsvtkvslrdyiiaswigmipgtimyvyigsligdiaslgiqqrektslewglyivgliativvtiyvtkiakqalnskvnqps*
41431.PRJNA20503.PCC8801_4094	msqgkkgimlltvfcivitgigmlliggidpeklqawltkmgiwapilyiilyiiatllilpstplnlsggalfgtwwgtfwttiaailaaiiafaftrtlgrdyvaqklagkweamdaemrhgglfymlairllpiipygivnfaagltsirfrdyfigtvigtvpgivpfvmmgagfkslnqgdifpllcaltltamlagvaawyrrrrqppvfserdsqeatvnhdn*
1289387.PRJNA188326.AUKW01000002_gene392	vtlpsamaaleegpglaaglgaavppestqeavtypslfllvvvgslvpvvptgalvsgasvvalhhsapapslaavfavaagaaflgditlywlgrrgvdsnkgsrwlrrlrehsaperlaqardrlvehgvavlvlsrlipagripvmlacllnrmplrdfvrgslpacltwavtygligilggslfpepwegvaaavaltlavsavprmwrrlrrrgetg*
1289387.PRJNA188326.AUKW01000019_gene606	vpvpttqsdgapgrlahtllssrcrlallvvlmcaagisvlvyepqrmvtqglppyltggvagavfavayglctaafvprpvlnvaagalfgieagtasavvgtvigssiafglgrilgqdalrpllrgrwvnaadrqlsrhgfrsmlvirllpgipfaasnygaavtrmtwrafltatavgvvpntaayviagshatsptsplflasfgfitlsglagvviawrkratlrsaarr*
1289387.PRJNA188326.AUKW01000019_gene610	lhvqewlenvpavsvyvlvgviigleslgiplpgeivlvsasllasqhgeidpvvlgacattgaivgdsigyaigrrggqpllawlgrrfprhfgprqvaaaersferwgmwavffgrfvallrifagplsgvlrmpywkfltanvlggilwaggttaviyyvgivaeawlkrfswlglviavlcglcsmviirrrarkaeaawteapvaesgtgstdgarppagaasgqspvaagghgegsggngssggtatagdgretapaaerad*
1289387.PRJNA188326.AUKW01000020_gene2740	vtvqalgpgwldpdyliqtfgligilvivfaesglligfflpgdsllftagllvatdqylhyplwlvctlvvisailgdqfgyafgrkvgpalfrrpdsrlfkqenvekgheffekhgakslvlarfvpivrtftpiiagvshmryrvfltynvlggllwgagvtllgallgqtkfvrdnieamlvgivllsvmpivieyvkarrakkargkaegpagtdgvtggsatngvnglgsangvngaagtvppagtlpdsgdqgggrharr*
1289387.PRJNA188326.AUKW01000015_gene3561	viavsvlldvfvpllpsgvlvvaaatavagttaadaadlpsharraaesphlpemialvlcaatasvvgdlfayrlakrggtrfdralarsrrltaaqekagqalaagggalvvlarfapagrsvvsltagaahrrakdflpwsalagltwavyavglgyfggrwlgaswlgtavsvlalfaagtlaayvmrrrprsgseppedgaeaagstgrsddargvrrargpagadldapqpv*
56110.PRJNA158709.Oscil6304_2766	mkriywvgisavtyvlvttpalaesvggsagfnlqqlflnaltwieglgvvggiafiaiyiaatiaflpgsiltlgagvvfgvllgsvyvfigatlgaiaaflvgrylargwiskkiegnqkfaaidkavareglkivlltrlspifpfnllnyafgitgvslkdyalgsigmipgtvmyvyigslagdlarigtenqptnptlqwsirilgliatvavtlyvtriarqaldekvadep*
56110.PRJNA158709.Oscil6304_4848	mldwitttittlnywgiallmlleniippipselimplagftvtqgklnfvgvvvagtigsilgalpwyyfsrrigenslknwinkqgkwltlsvedinksqawfkkyggtvvlfgrlipgirtfisvpaglqempwlqflgysligslcwnllltyagfvlgqnyglveqflgpvagvvlgglallllvwfvqrkkqqqq*
329726.PRJNA12997.AM1_3513	mkrakfltprmsillltvvcvvatgiallalgkldttqiedmvsrvgiwgpiyyilayviatllvlpstalnlmggglfgpwlgtlwtslaaiiaavvafylsrtigrepiakrlagrwqkmdaevkrgglfymfairlvpimpyglvnfaagltsirfrdfligtilgtipsvlpfvligsssvqalnsgnvapligalaltgilvagstywrqkrykrs*
329726.PRJNA12997.AM1_3651	mtdylpslslqvftvegfqnlvnqigpwgpiayiglliisvvasqipgaplaisagvlwgpltagvytiiggflgavlayglgkylgqsflqtltgkritispdlatnlmgwfifvsrllpvlsfdlvsygagmaglsfpiyaaatlvgmipstllltymggivdpsqmlgltglllvsiiglpivvvrltgdrlttlvkiesa*
329726.PRJNA12997.AM1_4639	mnkklskislfglavgilavsiwlirkldeeplksqielyveqlgpwaplgifvlrlisvvipiipgvpqallagkildypialgtivisdlcscsiafylarrfgrnlveklvgkkfmgrvdelsakhleknffllagalmtgafdfvsysvgltttkwkmflpglliaslvrggpivaigatlfdkgtgylyaglsilgafcvailagwlqqrgatsatkk*
329726.PRJNA12997.AM1_4933	mdwisldtlqtlahqygywvvcfgilfenlglpipgeaivlvggflagegdlnyfgvlgsaiagstiggtcgywvghfggwsllsragrlvnmseerlldikdgfstnaartvligrfvallrifasplagiaempfprfvffntlgaclwalvmvtlayfageiiplsrlvssvsqfglfvllaiaawllwprlhnlirrtalqeasesdap*
329726.PRJNA12997.AM1_5085	mnlrrwkkiqpillaafaflvitaspawaadgggfnpqqllkdallwieslgtvgaiafigiyivatvaflpgsvltlgagvvfgvvqgsflvfigatigatlaflvgryaargwiskkiegndkfaaidravgkegfkivlltrlspifpfnllnygmgvtgvslrdyffgsvgmipgtimyvylgslagniatlgtgdqpsnptitwairiigfvatvlvtvyvtkvarkalaeavpetgtaveqels*
329726.PRJNA12997.AM1_5086	mlqeglrhrqvkgrrrllaglvgvlllpfairyvpllfdqmhlvefvqshglwgaiifillhivatvlgvpgviltivggvlfgllwgsflslagatlgamgafwmaryllldwaqrrvrdrkllctfnqavlqhpfsfvlivrfapispfnlvnflfgmttihwfpyslgtligiipgviaytwigvagndamhgkgpwplviactclavlsamplllrkkrslt*
329726.PRJNA12997.AM1_5179	mtrtlrrllkflliigvvvgliwliqqygmeriranvahmgvwapigifalrfisvvipalpstawsllagsvlanfwtalitvvladviacslafflakkfgrnlveklvgtkfmdkvdkvsqrhletnffllmgflmtgvfdfvsygvgltttrwvqfipalligitihntpvvaigaglfaegngqllavgavlgifslaiitgwlqrrksqaarg*
1315212.PRJNA208893.ATKK01000004_gene566	mrerwmiyggygmalvmlsllpfvvlptlllpyqlgwsgvvllalsigllrsirdgsntylkqmlkvtfslfllfvfiyyvsfglilydtygldrlleryedqallvfaafsflqpialpvpeavsvpigsvalgplraalvgsvattlgilvmygfarfgrgrvmrfldadklatydryvdkyglgvllvlfiipvlpdeviclaagfsrvpfvrfliiaasaklvtsfglaysvtlgelfitgaspfaivsvtaslilvmlalvwrrrkkgdsn*
1315212.PRJNA208893.ATKK01000004_gene597	mewdllplplfvvisivlnvliavagvlpsafltalnvqllgfgpgvivsivgeavgaivsfilyrkalqtytsptgtrfkrlreaggmeawflvlgmrlmpfvpsglvtlsaafsrmtlpsfavastigkvpallievlavtavlyvatgwqlalitmvgiiyvvwrr*
1315212.PRJNA208893.ATKK01000001_gene886	mwhfleqllvgcgvfsiplgifiqlipnelvlayggylvgsldasflfifllawsafvtsqvglywigryggrpvalklyrsfrikpekqlqaeawfekygawivclsliwrqlfaisagvmrlsfrkffvvttivfaawsfvfikvglmlgsnwrqigefmhgfgpyvgfgialffliryirsnpsiikksa*
1315212.PRJNA208893.ATKK01000002_gene1817	milmprrlklslllilfgslfylthfhyelrpsdvrdvvlsfgwwgplvfiliyavgpliflptsvlslgaglafgvwpgvlyiivgataaavtgyvmarlfgrsvlnvdrypwseklftqmeqrgflyvfvlrliplvsfdllsyaagiskvrfrsfllatvlgmipgtlaysflgaslasgsvttvfiaalvfvsligvtyyfrkpvqkwlglm*
1315212.PRJNA208893.ATKK01000010_gene1988	mltsleqwiiqliewlqelpggpwaglgapfleaifpflplvliisanaatygfllgallswvgsllgtilvfsavryvfrkpmtrwlekhkkgvywlerinhmspvslgflyslpfipvslityllaliqmplrtfimaagfgkllvvlifsvigdqweefiqspfrlsmlgllllvlwaisrgleellkrrafkkrneqlkreleakrttl*
1315212.PRJNA208893.ATKK01000009_gene2047	melltqyvmlaigimftplsddvlmithltvttpdlalffttwivftlafswfylvgrglhrvipssrrdsrylqrakalyetygarivlisyfipglrhplhyvagftslkfrtyalynalsaflytgawfivirlagyvpmfqqlqnwvlsf*
1315212.PRJNA208893.ATKK01000014_gene2709	mevdrmrewmigiieqfgyfgiafmifienvfppipsevvllfggffavktdliiwlvimaatvgaiagaillygiglyldveqiekwtkkygkwlrldiedvhkadawfdryggwmvffgrlmpvvrslislpagmsnmpfakflllstagtliwnsvliyvgirvgenwesilryldvysyviyallaigivvylvwrkrrkqnkskrassf*
1315212.PRJNA208893.ATKK01000019_gene2749	mnkwktqwmiaivliifgtatllyqwidlrpgeirdyivqfgwlapvvyivlftvrplilfptsvlsvagglafgtlpgvvytvigatlsalvayyvairfgdrfvrhfetsdyekiqhkieedgffyvlilrliplvnfdlvsyasglakvrlpayvvatmvgmipgafannflgssiasgdlkmvilalavfvvltlvatvfrepikqqinrykkk*
272562.PRJNA77.CA_C0677	mkdktkkrliyaiialiviiaifvvvivkrqyfrhsgsigmkilhlrphevkryilsygpysslvfviiyslkpillvipvsalsviaggifgplkafclsmlgcflsgslafflarklgrpfvdkilkgkvmnldnsldkhgfiimllmrlsfvfpydplsyaagltkikytdfilgslvgvipemiaysvigknfekpfslkfvlpilvvilaaptaffvhkklkkk*
272562.PRJNA77.CA_C2655	liehiidiiivllaklgyagtffgmlfesacipipseivlpfggylssssapqghtlnlvlviisatlggtvgsilaytigakggrilvykyasklhlskekiekseavfdkygdkiiflsrllpiirtfislpagiakmdftkftiytlvgsaiwstllvyagfvmgknwesirsyfhiadylvagaiilfivyriivyikkktkk*
272562.PRJNA77.CA_C2706	lirnlynkikncklkiaaiilliflivtgyiyysryfyvlrspqrvkefilsygkfgffaffvmqmlqvvaffipgeiiqiaggyifgtfwgtvisllgitagsavafylsnklgrpfvkkisgkqnisffeklikngeikyvitliylvpglpkdilayvcgitdlslkdfiiystigrfpgifisayfgntithgnikmmviiavisvvlfglgvfkgkylltkissirskkqk*
643473.PRJNA158817.KB235930_gene550	mhfdlpqlikslgylgiwgivfaesglligfflpgdsllftagflasvpksqlniwvlifgafvcavlgdnigyatghklgrrffqkedswlfnkkhlvktqdfyekygkktlvlarfvpivrtfapivagigamhyrtfmsynliggflwtfaitllgfflgkslppekvdeyllpiiglivlaslvpsfihlikenranks*
643473.PRJNA158817.KB235930_gene2488	mlewitntinslgylgiallmflenlfppipselimplagftaspyqpggaklniiyvfvsgligsvlgglvwyypgkflgehrlkawankygkwlavsgqdidkarrwfdrqgskavfigrlvpgvrtlisvpagitnmhllpflfyttlgsavwvglltysgyllgtqyqlvdeylapvskivlgglvvlfavwvfkrkqkstrk*
643473.PRJNA158817.KB235930_gene2870	mtaitknkqflrlfsysvgllifsiafflntdtalaqtaaptlnpqailrdalqwidsldavgivafivlyiiaaiaflpgsiltlgagvvfgiiwgsiyvfigatlgataafligrylarnwvagkiannpkfaaidqavgreglkivlltrlspifpfnllnyafgitgvslqdyfigsvgmipgtimyvyigslagnlarigteaqptnptiqwairilgllstvavtvfvtrlaqkalaaevmkns*
643473.PRJNA158817.KB235930_gene2871	mtkklqtkfkllfcscllaiiiiaskqfnfqelfqnlflwveslgsfgpiafiaiynlatllfipgslltlkggclfgviygsiyvliaafigatlafligrylsrdwvsqqlekhpkfkaidqavakegwkivlltrlspifpfnllnyafgvtqvslfdyilgslgiipgtimyvyigslagnlamihtnyrptnpqtqfwewiiqilgliatvavtiyitkiaqkslnqsvettndsnnqk*
643473.PRJNA158817.KB235930_gene3171	mslelislesikefahqygywaiflgilleslgiplpgetvtlvggflagsnelsywwvlavaitgaviggtcgywigryggwtfllqigkifrisevrllgikeqfsqnaakavffgrffallrvfaaplagiadmpfgrffwynlagasawasvmvtlaffagkiisleqlvswvsqfaiaallilialiviplwwesrqvkraage*
866895.PRJEA50647.HBHAL_1360	mkwksltrallfviaflviawfirqqfdvtadsirsfilsfgfygpllfmglyaigpivvfptsilslaaafayglwpgmlyivigataagitgyvmgrffgdsvlkfqeskwsekiyyrmkergflyvfvlrlipivgfdilsylagvtrvklrpfiiatifgmlpgtfayslvgtslasgdrqlifialtvfalifaltflfrnkvrswlki*
866895.PRJEA50647.HBHAL_2243	mylftfslerykrmaendqlfdyviqqleqlesfgplpgillplleaflpilplvafvlansvvyglfkgflyswigsvagalcvfliirrlgrkrflrfitrheqvkkvmtwveehgfgplfllmcfpfspssiinvvsglsnvsrqqfmlaailgksvmiftiayvgssiasfaqnpmksvivgicillfwtagkyiekriqrraertgrvsd*
866895.PRJEA50647.HBHAL_2450	msrgsyasrillfvvliltmvyfihfrwhitpndiqqmitafgwlspfifiaaymaapfmmfpapvlsmsaglaygfwpgtlyiwlgaggaaatgyligrffgeavfqfhqyswsaraeermnrqgfwfvlllrlfplmgfsmlsylsgmtkvrfstylsatwigilpgvfvygtlgaslmagdpliigaavlllvlllslsfffrhkvknwldleenkekkg*
866895.PRJEA50647.HBHAL_2552	madwitefmshygyagifimmavenifppipsevilpfsgfmtqaaslsiggvivvsttgslagavvlygigslmdveklesfverhghrlrikkedvqrveswfqrygiwavllgrmiplvrslislpagmanmklslfllftilgtmvwntililvgalmgeswsevsrllevystityiglgtgcvllmfiiirkkilsa*
866895.PRJEA50647.HBHAL_3736	mgdtssailtwiehqeawapllfigihllrpflflpvmlvcitggvwfgpiagtaysvigtmlssllfyrtirlvpsglkrlrglkekwmkknahltvkqvavlrlipfihfnllsyclleisadfkeyaksslfanfplaviytsmgqwisllsipmmiifsiflvvlsftirkkievfvwkdffhtap*
160799.PRJNA258353.PBOR_03315	memlkwiqelfasygysvlflglllefialpfpgettmafagflsytgrldfftlvvvafagttvgmtityfiglklglpfiqrygkwfmfspaklektqrwferygsvlisigyfvpgvrhftgyfagiialpfrkfamyayggalfwvllflgigkifgpqwmgifhlmetyalwialiaaviaalivmyryrnairlrlsrrkaaapleaevnvkvkvkvketsksr*
160799.PRJNA258353.PBOR_17870	mpwiiemisqygylaifgllalgliglpvpdellmlfvgylsstmvldfsvsvlvcfigsitgmlisytiglrlgqpvvdkygkwigltpkrfssvkrwffrfgnwtvfiayfvpglrhvtsyisgisamsfrkylvvtvagaltwsllfvsigyfvgsrlsft*
160799.PRJNA258353.PBOR_24880	mrkwltvilyvsciilafiyrydilawlkedhnlflsmlaatvlalfpvlpykliiglfgyaygslagavicwtattlaaaivyglvkymfqsksmtylksisaldkftgavqrrpfasvvlarlapvipqmavniyagaaglpfwsylaatgigkipgitlyaflggqmfqhprsaaiavilyvavlaaagftlcprsaki*
160799.PRJNA258353.PBOR_24910	mqtwitefmeqfgyfgiflmlalenvfppipsevilpfggfmttttdmtipgvlvastagsllgavilywigrmldverlerivdrwggllrisgkdirkadawfdkygywtvlfcrmiplvrslisipagmsgmkfgvfmlfttigtlgwnvllvllgaalgeswediagiigtyssvvyaiiaagllllgflyyrkrlntgkarg*
160799.PRJNA258353.PBOR_30440	vtetinawidwllqslglsgpsilfatvplavlqslfgffplailivlhvsvfnviggmivswlacnigavlvyflfrrylfewfdrkwgyklkrydkwqmyldrygiwtlvllrtipivpsniinlmsavspikpaafiwgtvlgnlsyiwlfgtissslivpreewngfltwyavfmviliaifvrrhwghlqedkrkrmgh*
160799.PRJNA258353.PBOR_30830	mlashtilelinqygylvfylaftlgpfgipipneitiltgatlshmgvispwttyfcvlsglltaftlsylagrffgqklknkfkenkhfqkaeqiltqrghaamyigmfipvvryiipmfiglsgtsykrfalisyssalgwtllffsagtffgnhflaklfni*
160799.PRJNA258353.PBOR_31565	lhfiselishlfewiqslgyfgimiglmievipseivlafggylvsqgdinffgavlfgtvggvvaqifvywigryggrpvlekygkyifikkkhidhseewfqkygtgviftarfipvvrhaisvpagisrmplakftmlttlavipwsalfvylgytlgdkwetidevaakytheiilaalavivlyflfkwykskkkgsav*
160799.PRJNA258353.PBOR_34300	mffldimswlteerlrtlleqyrslgplpgvgltfmksfvpplptiaivglngavyglwlgflyswiglvagcvttfliirkigshrylrkwaerpkvaksmtwvrqsgfsyvfllslfpvgpfvvinmaaglasmrlrsylialcagkaimvfavsyigndvdrfirhpgeivyvllfigvslwgvkaiesrfarlarerevnskplqre*
263358.PRJNA59863.VAB18032_05280	meaaidllrqtltspwvylllfglttvdaifplvpaeaavitatvlatggepnlalllvvatlgaaagdhlsyavgrgggsrkldhspvdsrrragsewarravdrrggmilvaaryvpggrtavtltmgavryplrsfllfdligsvtwafycvllgvfgglaferhplhgilagiglslvitlglelirwlrhhahrraargvdrec*
263358.PRJNA59863.VAB18032_08805	vpelltqvaspdwaylllfgllvldafvpvvptqllmitggaltvyggldlplaiavgalgvftgdlacyllgrstsrrqpprpevtgrarrltgrlaaglrrpgpaglllcrfvpggrmtvcfasgrgryplrlflpyagtaavgwasygglvghlggaaltgsawrmvliaavaaagfaltgwvlaliaarltpapaelpad*
263358.PRJNA59863.VAB18032_13590	mervlagiaalpplvvlalvfllpalesstllgllipgetvvlvggvvahlsglplwavivaaavgaclgdqvgyllgrrygpgvlarapavlrrrldldrarrlvaargamavvigrwvavlrvlvplasgasgmrrstfgwanvtggllwavavatlgylgsasyrylerelgigtytllavivvlallafwrhrrrah*
263358.PRJNA59863.VAB18032_14690	vpspvtdlalgpdwlepewlistfgligilvivfaesglligfflpgdsllfttgllvadgqylkyplwlvcllitvaaiagdqvgylfgrkvgpalfrrpnsrlfkqenllkahdffekygarsivlarfvpivrtftpivagvsrmnyrtfviynvvggilwgtgvtvlgyflgqipfvkaniefiligivgisvlpiavellrawlaarrgttpqeqaaaeeairetrqhygkh*
263358.PRJNA59863.VAB18032_18905	vtatlgalawlavvvlfgavvpvvptgaavsgaaalaahqdpvtvllvvlagaigayvgdlavylamcwggerfarrlrwlrgpnrldrvsarvreggvtmflvsrlipggrlpvllaaavsglpwrrfavanlpasllwsalyaaigvlgraifpepwqsvvaailivllisqalgwwgrrrplsvpppaspappa*
263358.PRJNA59863.VAB18032_19925	vihfprtvsaadllsqsappedglvglvtdlverlggpgaglavalenlfppipsevilplagfvaaqgrmsvigaifwttlgsllgalalywigatlgrervraiaaklplvklsdidrteewflrhgvkavffgrmipifrsmisipagvermplltfavyttlgsliwnttfvlagyllgdnwhlvesyagilqnlvivacvlglvwfvvtrlrrsrragglrsndtgagltdaepagipdphgrgtiyrsawaeghhpdqhhrph*
263358.PRJNA59863.VAB18032_26115	madelaqvgelpvallmavlgvvmlfdavplfgvlvpgdvavlaavavgtpstglatfvavvtgclvgwsltflvgrrwgerlrhshfgawigeprwaaaerilrrdggrlvliapflpvfnallplaagglrmsyprflgfaalgagawaglylavgtasrslagllpkgtspllvtmvgglllaavvllgtrrrlrtvtn*
263358.PRJNA59863.VAB18032_26150	vhellssvqhlpswliyvvaalvvaaetavivglvapgeatlllvgflaytgtlrlgpallvmilaatvgdavafragrrygprlrasrwgarvgphrwaradamvarmggrgvctarwvafartlvprlagaagmpyrrfapwnlagvitwvgasvlagrlagesyhtvsrllgqatgaflalvaalvavvlagrwlgrnpdpvrallkraarlppvrwlsarygllffllsmrfgptwallanltagvgllflvalavagtmraavrhsglalvdgviggwfaarrtpdavevtqlavsvlrgsvlivlvavvaavqawrhrpwqadllsvvgtigafvplvvlavvtelaadgrvahfstqsavvtaslcmlawllsrearwpvavalwttavagv…
263358.PRJNA59863.VAB18032_26856	vwrvvatssalrfgmllfllagfgvmllltplpdpatlphladrlggfapvaavlggalllvalvprtfitlaagaifgmlpgalyalgaallaaavgfavgrllgrdfvaervrgrlarldrwftrqsvfgvmtvrllpisgfglvsygygttgarllpfltgsviasaptafgyaalgaavtspgginwyaaapaalgfiasavlltrwwraerrtratlplk*
263358.PRJNA59863.VAB18032_29816	malaqdvdpsqvggltgwvagvieaagplgvallvalesiippipseivlalagylagegrfnvvvvtvaatvgsvlgalvlywlgaavgedrlkrwldrlplvdlddlekadrwferygrwavffgrmapvvrslvsipaganrmplvefvtlttlgsalwnglfiglgyalgtrwnqidrysswfdygilailalmlatwalkkhrrrthprtpthp*
1196029.PRJNA167765.ALIM01000023_gene189	meqmildfieyfkslsyfgimlaltfefvpaelvlplagtwvqdgdmnlwltvlagtiggvtgpltlyavgryggrpflqrfgrfffikdkqinaadaffqkhgaivaftgrflpgirtlisipcgmakmniwvfsvytflamlpttffyvyigykfgdqgkeiasklldeykwevilgvivliviyalikkkrkkayekynvkdftskkte*
1196029.PRJNA167765.ALIM01000023_gene623	vnfsekaggfmefidivvfmkeygvivfilllslgmigliipvsnelivmtagyfaaflsqndlllwfltwvgmtigtlvnysigrwigvphllkwktlreklslergqsfiehykksafpisvfipfirhlipyvagtgkspfflffslttfgnlvwtslffvagtyfhkyisvmektvtsygllcfilifvllmvirkwtirnkqkarmkg*
1196029.PRJNA167765.ALIM01000032_gene1349	meeawalnevehfftlenildllnkyqsfgllpgillpfleafipilplfvfvvansaafglwlgfliswlgavggalcvfllvrkygqrrifnflhrhqqvrrvmdwlerhgfgplfimlcfpftpsaainvvaglsrvsmaqfalavmagkmvmifaisyigedigsffreplktvivlavivilwivgkrieihlntktgykqrkrerg*
1196029.PRJNA167765.ALIM01000034_gene1647	mykkllgffglmlsitvvllekdtlldiikegtmrsiilsilfiaivshfpiipfflavgimgaifgllkgtlisligvmigvlavffltrysfrdliskkvknspttrkyedyfaknaftpilffggilpllpslftsslcglssvrwtvfflaslvgqiprvfvittagvyfptnklmslsiyvgyiavtlsmsfrkfpnlfripkgtdrgimkminkrik*
1196029.PRJNA167765.ALIM01000034_gene2049	melvehlithygyiavflmltlgivglpipdevlmtligyfthvgtlnyelaivisfigallgmmisyligrkagrpfidkygkwvglkekrmdkvetwmkkygpyslilgyfipgvrhvtcyfsgitrmnlrtyllfvaigaflwcfvfitigriagvirf*
1196029.PRJNA167765.ALIM01000035_gene2305	midfitetlkdfgiwgllaglaveasslpfpgalitliygyllnssvldafwistigsicytlfslipygigykledklsqkwkdkkvfkksqhwfqkcgqwtialarpigvgnyvsylagiskirilpfllltflgifpwilamilvggagnlkmansiisqaqtyifviagiaiigfviykmyarkksec*
1196029.PRJNA167765.ALIM01000014_gene3676	mnvdqiteylltygywiillvlfcgivgipapeetflvfigmliakhqlsfygsigsafagtlvgmlcayfigrkvgnpfvkkfgkyikiteenreetysnfkrhgklstllclfipgfrqitpyvagitgfpvlsylffatlgsglwvvlyiiggyfignripveyvsflglaaligfivviivkkrkkts*
1196029.PRJNA167765.ALIM01000013_gene3984	miiyellglaasimftpisddvlllgqlgiwmsknmnpylawisswvtifiaflwfylvgrffrelplvkrwmarkwllkaeyylqrfgigavmvaffipgirhpihyvagilkfstkkyllanliasslytgvwtfmvykldqkvgmkfillwlphhlfivlsclaflisciifykwkrnhyg*
1196029.PRJNA167765.ALIM01000001_gene4966	meqieeiitgygyiaiflmlvlgivglpipdevmmtivgffthtdilnyplaiivsffgallgmmisyligrkagrpfidkfgkwvglkekrmlkvenwlkkygpyslifgyfipgirhvtcylsgigkmelktytlfaaigaflwcfifitfgrmigily*
1348338.PRJNA208981.ADILRU_1975	vvgtalipwldpenlivgfgafalvgvalivfaetgllvgfflpgdtlliiagiltfagviefniwwvclaisvaaflggevgylighklgpkvferketglfsvenvrrtnaffarfggvavilarfvpivrtfapvaagvghmdsrkyslynaigaiiwgtgltyagyllgnipplsdfiveyidvillaavtisvlptayhyfrsvykakkareagradaasgstvlhace*
1348338.PRJNA208981.ADILRU_0840	vdpvdfaasaepitggmgfgqwlndaltyildtvqsvdpalrtvlagvaimletsifiglivpgdtvvivastavggvvegsflvaavivgaligesvgfalgryfgpkiresrlgdrigrahwaqaerylarrggiavfisrflpvlhslipvtvgmsamryrtfmawtvpattiwsityvsvgalaagsfrelldslhyagyifvaivagfavlailakkllqrsqkrhmeileheheheheqpr*
1348338.PRJNA208981.ADILRU_0257	mhkkrastlwkagafvvflvaigivalsieipsveeiqswaesagalgavvfvaayavltltpapkavisiasglawglwtgtllvllgatagaalsfwigrmlgrdaveqytggrvravdemlqkrgllsvialrliplipftvinytagltavrvrdyligtaigiipgtmafvavgaygaelnsgffialgalgvltigggivaarlrkkdvavaaaaspaseapaatvtsaeiapeks*
1410653.PRJNA223468.JHVC01000007_gene509	maipisllisigislagilpsvfvtganiiffgpvkgfiisllgetigayitftvyrlgfkkriekltykhkllsrivssdgkkagflilqgriipfipsgiitlaasisnvnstiftvatfigkapsialealvsydiiniydnwirltitvialilikltigkekred*
1410653.PRJNA223468.JHVC01000019_gene2150	megkilmeilsnfidvilhidkylnviiqnygiwtyallftiifcetglvvmpflpgdsvlfatgalaasgsmniltlfvifyvsailgdtvnyyigkkvgykilekeevkfinkeylkkahkfyqkhgaitivlarfipiirtfapfvagvgemsypkfitynflgglvwvslflgggyffgnlpfikqnfshvligiiivsvlpavigfikekrnagvnegeaa*
1410653.PRJNA223468.JHVC01000017_gene2655	mkkegilklsiiiililvviiilekfnidirkinintlanyiknygkyaglfflvicglkplmlfmpaamfsvvggilfgpvegfllnmfgffisgtlafylsrflgkatidkilkgralninanlekngfkillllrlppvlpydplsytcgltkikyrdfilasligvspetlcysvmgenilnpcsakfiiplciviiatitstyvfkkansqe*
1410653.PRJNA223468.JHVC01000004_gene3202	maygkysvpafivlqmiqvivffipgeiiqiaggyifgtiygsiislvgitlggvvvylisrrygkpfvqkiiskkqlkffdkilkfgsinyvvfllylipgipkdalayicgiseinfkdfviystvgripgivmsayfgakigsrnipllatiaivmimlfvigvfkgekiirnlsrkeknnei*
1265820.PRJNA182536.PCORN_05708	mqsyrafgpllafflpfieaflpflpfslfvivnvsayglfwgfmiscvaailgslcvfwivrrfgqtrflrfvthhrhvrkvmdwidehgfgpifillvmpftpssavnvvaalseirffqflmaliggkvikvfaisyigydlrdilqhpvkllilivivailwyvgkrlerwmgtkkkv*
1265820.PRJNA182536.PCORN_09177	mlhsiiealqnfvmtlidlfghwgifwamviesvciplpsevvmlfggfmaeagdlnfwlvviagiagnlvgsliayyigkfggralvlkfgkyiflnvghldlaenwfqkygasavffgrilpvirtfislpagianmniwkfvtytilgcipwnifltylgyklganwsvveqytrpisyamlallvvivvclivkivkktqtngikeeagn*
1265820.PRJNA182536.PCORN_15031	mnirlkvlfillgltlvvilgyvlykdyyadfmlfldpkadrthlmesirnhrvkdalllvaltavmcaipgvpnsiigifigvcfgpwigvlmnvtgnitgnlivilllrkfglskkakdpgqfirnishmkkptagitvgymipvipsvivnytaiklklplkslllavtigvlptsflyafggdallkgntkiailsivcvvilvfvlrifqkrqvrsna*
1265820.PRJNA182536.PCORN_18004	vdiiqamisfiihidqhlveiintfgvwtyviifliifietglvifpflpgdsllfaagalavlpgselniivllivlwvaavlgdtvnyhigkkvgtsippdswlgkfinqekmdkaeaffnkhggktifiarfmpfirtfapfvagasrmnyryflnynllgatvwvllctmagyffgnipivkenfslvvlgiifvsilpmifsfikskmdakks*
856854.PRJNA202056.L479_00084	mprplkislmlvlfgtifyithfhyelrpsdvrdivlsfgwwgplvffliyaigplvflptsvlslgaglafgvwpgvlyilfgataaavtgyvmarlfgrsvlkvekypwseklfaqmeargflyvfvlrliplvsfdllsyaggiakvrfksfllatvlgmipgtlaysflgaslasgsvttifiaalvfisllgvtyyfrnpvkkwlgltse*
856854.PRJNA202056.L479_00526	mmdwellpiplfivisivlnsaiavagvlpsafltalnvnilgfglgvtvsiigeavgavisfvlyrralqtytsptgkrfkrlreaggveawflvlgmrlmpfvpsglvtlsaafsrmtlpsfavastigkipalliealavtavmriatgwqfvliallaviyllwrvfqrsgeki*
856854.PRJNA202056.L479_00742	mwhfleqllagcgvfsiplgiliqvipnelvlayggylvgsldasflfifllawsafvvtqvalygigryggrpvalrlyrsfrikqekqlqaeswfekygawivclsviwrqlfaisagvmrlsfrkfltmtaivfaiwsfvfvkvgmmlgsnwryigeythglfpyiglgigiffaaryirshpnlmkksa*
856854.PRJNA202056.L479_00836	mgernmiywgygvalvglsilpfvvlptlllpyqlgwtgvvllalsigllrsiregssvylkqmlkvtftllllfvliyyvsfglilydtygldrlleryeahavwvfaafsflqpialpvpeaisvpigsvalgplraaligsvattlgilvmyglarfgrervmhlidadklatydryvgkyglgvllvlfiipilpdeviciaagfsrvpfvrfviiaagaklvtsfglaysvslgelfvtgaspfaiisvtasfilvilalvwrkrkkgnsn*
856854.PRJNA202056.L479_01316	mrdwmisiieqygyfgiafmifienvfppipsevvllfggffavktnlivwvvvlaatvgaiigavllygiglyldveqierwtkrhgkwirldiddvrkadawfdryggwmvffgrlmpvvrslislpagmsnmpflkflllstagtviwnsiliyigirvgenwesilgyldvysyvmyallviaiiafvvwrkrrkrkqsnktssv*
856854.PRJNA202056.L479_01925	mltslqqyilniiewlqglpggpwaglgapfleaifpflplvliisanaatygfwfgvllswigslagtilvfaavryvfrkpmtrwlkkhkqgvywlnrinhmspislgflyslpfipvslityllaliqmpirtfvlaagfgkllvviifsvigdqwqefiqspfrlsmlgllllvlwgisrgieeflkrrafkkrneelkrkrqarl*
856854.PRJNA202056.L479_01992	mnkwktqwiiaivllvfgtatflyqwidlrpgeirdyivqfgwlapliyillftvrplilfptsvlsvagglafgtlpgvvytvigatlsalvayyvavrfgdrflrhfessdyekiqhkieedgffyvlilrliplvnfdlvsyasglakvrlpayvfatsvgmipgafannflgsslasgdmklvilalfvfvvltlvatvfrepikqqinrykkk*
391612.PRJNA18951.CY0110_30021	msieflsldniqeiarqygywavfigialentgipipgetitivggflagsgelgywvvlgsaiagavigdnfgywigrwggwpllikvgsffnipirqleevrnkfsknaakavffgrfitllrvfagpiagiaqmpyyrfllcnlggatvwalimvtlsffvgrlvplpqlihwitqfgvlallgvivwvgmtlwlefgqprlegkd*
391612.PRJNA18951.CY0110_10962	mlkttqskqiflklggitvltaatiiiikqlgfldafsitetlqnllqwiqdlgtigyliftlvyilsavflipasiltlgagaifgvvkgsvlvsiasilgaiiafltgryfargwvskqiekypkfqvvdeavaeegwkivgltrlspvlpfvilnyafgitqvslkdyitaswigmlpgtimyvyigslvgniatlgtegrersslewalycvgliatvfvsvyvtkvsqnalnqqiekt*
391612.PRJNA18951.CY0110_24481	mldwivnivdglgyvgiallmllenvfppipselimplagfvvtqgklhfvsvviagvigsvlgalpwyylgkslslkhikgladrygqwltvssedidrakdwferrgeiaacvsrlvprvrtyisvpaglsnmallpflfystlgtaiwvslltfagyilganydrvkeflgpfsivvavvivvvsvgwvirrkrkssrqeakgkrqksidn*
391612.PRJNA18951.CY0110_04483	mlkkfqkfsffrkskhrllliffiatifltwwghnhldwdlfnseelkkvlaetgwiapfiyisiliisvvishipalplvmaagmvwspilatiysviggflggllayflgrnlgrnalkmltgkvfyfsknkgevylgflifitrliplfsfdlisyasglagislpiyscstlagmipptflltymgssltlnsyqkleiiifllistfvliwlinrynflglkdiihve*
391612.PRJNA18951.CY0110_12587	mkvlkfvaiaalvilviwlvnhygitqlrqqverlgvwaplgifllrftsvvipalpgtaysvlsgallgftqgllvicladllscslsfflsrrygrtlvqrvvgakfidridrlsqrhlernfflltgclmtgffdfvcygvgltkapwfkfapalvisiaisnppivalgaglleggklllwlallgvfvlamitgllqrtqlsdareqgtgnrqk*
391612.PRJNA18951.CY0110_24671	vskqksgiilllvfcvavtiigivllreldpeklqvwlgemgiwapilymilytiatlfilpstplnltggvlfgiwwgtlwttlaallaavmaflftrtigrdymsrklagkweaidgemyhgglfymiairlmpiipygivnfaagltsirfrdyfvgttigtlpgilpfvmmgagfqslsqgdimplllslaltgilvgggtwysrrrqfpkksvekatqdnh*
484770.PRJNA253596.UFO1_0633	meqffhvvidyitqwgyaaivigmalesacipvpselifgfagylvylgqldftmavvagviggligsiiaylvgyyggqplvakygryfllskhnvdmaqrwfdrygikatffsrllpvvrtfislpagfaqvnfgkfviytllgsipwtigltyagmvlgenwealnaighkaslivaaglifiavyyyrrnhtqpv*
484770.PRJNA253596.UFO1_1069	leqvvvffqnfgaaglfiisfvesifspilpdlllipmalsapekaiyysviattgsvlggiigyfvgnkygiiavkkfvpdkyvvkitgwldhyggwaiflaalapipykfvsissgvfrinmvvflvasifgrgkrfllegilifyygpkaleliktysntfliglaifigllvvgvivmrrlpqrkls*
484770.PRJNA253596.UFO1_1395	mimmcekksamkagfllvsflfvlllvhfvgisrltpesirnivlsfgwwgpvvyvvmytirplllfpailltlagglafgpwwgtfyvvlggvmgaclcftiarllgrdkmqkyigkfsqlqlfesqiaqngfrtmlimrivpifpydpvsylaglskirfwdytaatalgmipgafaynvlgysltdvfsstfllallfvvvvmctpllyhfvkqrrv*
484770.PRJNA253596.UFO1_2368	marffgwlflifllgatylwqpvffqhsysilkhgdivslaeylrsfgawsivvtiilfivmtftivfpfmilsgaagiiyglfwgiviswtgevigavvmfvfaryffrqiiagwitkskylkqvddysaangfkalliarllplapsgiitavaaisrisfkdfmlatilgklppviikvlighdivfagenmtrlivlvivvigvyvglwwykrhkdqnkiky*
484770.PRJNA253596.UFO1_2408	marpmmgtrailyrvgvlvvaaiayfyipgireffengvtylkrrnldglrqfildygvwapicsimlmtlqslvpfvpglvitianawifgwafgaiyswvgallgasldfaiarwygrpvvekfitgkylkmidlylrkhgiwvvfitrltpiipfkvvsygvglttlsfcrfviataigqapaiilysvigqnltrnisitilitsllvvigailfhyreeiekiifsree*
484770.PRJNA253596.UFO1_3091	mknnsqlmmraavvgvvgimfvvsyllapefinrmtplflqgniagsiefiqsygpyamlvsfliivfinivavlpnflivaangvifgvvegtliswigesvgviisfilmrylfrtnaqsviarnkglkriddfsgkrglqimlvarsipyvpsglitaigalssigltdyiiatfigklpsalievtlghdllsyrehivrltlltvisalayylfvhhkknqsh*
484770.PRJNA253596.UFO1_3535	lfdrildilssigltgvfagvfleaiglpfpgsvlvalagflskqgefnmiiawlvsllgymlgsisafmlgrrigepfimrwgryirltperlrkaqellqksapayvigarflptignvtpyvagisgisiikfliydmvhavlwltiflyvgaalgmqlhmmvenpwfkwgaiggslllfvyvfrdlfpirsknkv*
484770.PRJNA253596.UFO1_3695	meqifqyvihlidiwgypailigmalesanipipselifgfagylvflgrmdfnlavmagvaggllgsigsylagyyggppfvtrygryiflseqkvamaqkwfdryglitvllarllpvvrtfislpagfakvnfikfilytiigsvpwtiaivyagmmlganwetirtigheasllvaggififllyylnkkskna*
484770.PRJNA253596.UFO1_3771	mnklwgwlviitlvgltylwqpeffqeaygiikhgdisalaeylrsfgewsvvitlalfvvmtftivfpfmilsgaagiiyglfwgiviswsgevigalvmfvfaryffrqivegwitkskylkqvddysaangfkalliarllplapsgiitavaaisrmsfrdfflatvlgklppvvikvllghdivfagenmtrlivvaalvvgvylalwwyrrskvqhgna*
1068980.PRJNA82633.ARVW01000001_gene15	mfgwlcvtlgvafgsallplisvevwvlglvsnqpgvhwlavgaavavgqvagkllfylaargsirlpavlhdrlhrehqpsarrdrwraktkwlraklealrerchrhphwmngtywvsavvglppfmattvlaglvrmrlstfltagllgrwvrysllaaapavfagwmhl*
1068980.PRJNA82633.ARVW01000001_gene2563	mitqltdtatepmgglagwavslmdtlggpgaavivgldnlfppipselvlplagfsasqgtfslvgalvwttvgsvlgaiivyllgrllgrdrtralmtkiplvkasdfdkteawfakhgtkavffgrmvpifrslislpagiermpfwkflslttlgsliwntlfvvagyllgenwhvvdeyagffqyaviglvavavvafvvvrlrersrpprddqddpdrtqviprtr*
1068980.PRJNA82633.ARVW01000001_gene2714	mvafelldgltgllqaqlgspwlwllvfgiagldavlplmpsettvvtvavligadwprlgllvavagtgalagdclshwigraagpwmltrlrserdlrryawaqarvaehaallivgarylpggrvasglatgslrfpwrrfllldaagsaiwavysaligyaggaafadepvkglllafalglflvavletarrlrsrrgsrdlpgkhsapqrrtahrggrgragrsgadvsgldgqqtgrapcqgavlglrrrrrpdraerrprpsa*
1068980.PRJNA82633.ARVW01000001_gene3409	vswldtagptlvwvivlsfvfvecaliiglflpgdsllfaagvvlaqhgadanawllsaaalvvavvgnqvgyyigqrtgtkfiarrggkvlnrhnldrarsfldrkgffaivaarwipwvrtlapliagaarmdprrfmlataaggllwvptlvllgyygaglldqipwvktvvvwlsvaffvlgtgfgvwryrqemrrpvddtetara*
1068980.PRJNA82633.ARVW01000001_gene3423	mftqstttlalmpdwfspdylltefggyvivglcliifiessifpvlpgdsllftaglfiangsiksplwlvcvlvtvaallgnvvgyligykagpalfkrpdsrffkqeyvekthafldkhgpkavvlarfvpfvrtfitwiagigkmdpkryftytviggilwaagitvlgallgnigfirdnvdaifilivvisvvpivieyfkgrkekklaaeqapdpeatqhiprvtd*
1068980.PRJNA82633.ARVW01000001_gene3714	mhidqwleaipplavylivglvigteslgiplpgeivlvsaallasqhgglsplwigifasagaiagdsvgyligrkggrrlfawagrkfpkhfgpkhlakveemfrkrgvwavffgrfiallrilsgplagalrmhypkflaanalggiawaggttalvyylgvvaekwlsrfswigllvavlaglvislvikkrftrhdeddpahertpat*
1068980.PRJNA82633.ARVW01000001_gene4388	llpqlaelpaiwvyliaaalitcetallpgivlptlstlllvgflaergtvnlwlalavaagaavlgdqlgylegrrfgpalratsagrrvgpdrwrrldarlnrygvpavmagrwlagvrtlvprlagaaamprvrftagsaaaalvwagaellaghaaasltgams*
1068980.PRJNA82633.ARVW01000001_gene4781	vtgmvlavnwsdpaaigypvlfggvllgsvipvvptgavvgaaaavamttphlnlplvlllstvaafagdvltfavarlggpaavrwvargqrteqlekvrgqfarrgwqlvvigrlvpagripvllaagalaypwrrllpaalgacllwavayallgvvsggifdspliatliatllvllvtvlanlvsryrkkraqetgkaktggss*
1068980.PRJNA82633.ARVW01000001_gene5461	valvtdilewlqslppagvvtgagllvfgectlglgfiapgetglfilgttansvpkflimwlvttvcavagdsvgyligkkfgpkirqtkliqkhgangwdkatdvlrrrgawavliaifvpvlrtlvpaaagasglayrkflpavtvgaagwcalhigigaaageaakqiesvvgtgsyvllgaivliagalflrkrkrakaeaaeapapaeattgs*
1068980.PRJNA82633.ARVW01000001_gene5956	marrtklvlalavlaalavaalllplpspaelrdwaagaggvaallflaaysvltvapvprtvfnlaaglllgnavgigvaitataisatlgfllaralgrdlvarhlhrtpvravnerlagggvvavaslrlipmvpfapfsyccgistirfapyllgsvlgslpgtvavvvlgdaltggtppallvcyagfalagafglyrvirrttrqplppkesvpats*
1121342.PRJNA194074.APMH01000004_gene1053	msiignlinivlhldkylniimqnyglwtygiiflivfcetglvvtpflpgdsiifatgtlasegimevftlfmvffiaavigdtvnyyigkkvgngilkkgnikfingeyldkahrfyekhgtaaivigrfipiirtfvpfvagvgemkystfiiynmlgaflwiclflgggyffgnlpivknnfsyvliiiiiislipavitfirgkkkdnhsddivntei*
1121342.PRJNA194074.APMH01000002_gene1305	msilagsiygpyvaailsmigcfgsatvafflarffgrtfvdkvlrgkalkldnniekygfkimtmmrlsfvfpfdplsyasglskmkyrdfilgtligifpemitysfmgkniehpfsikfilpilllvivviiaialrkrikni*
1121342.PRJNA194074.APMH01000020_gene2127	meqiilnvieqfgyigiclliavenifppipseviltfggfmttfssmniwlvilvatigsvigalvlyaigrflsterleklvqgkfgkvmhlksediqkaekwfeehgnkavffcrfvpivrslisipagitkmklssfliltisgtfiwnvvlvylgrfagnawetiasyvdiysiiaavffilialilgavfikkrfiannseein*
1121342.PRJNA194074.APMH01000018_gene2243	msifkvkkilfknikrfknyiilailiaffilvgyeyyfkymkiinnpkmlkgiilsygrygvlafftleilqvvvffipgefvqiasgyiygsffgtilsvvgitlgsviaytvskiygrpfiekitsknklkfftkilnskninflvfllylipgipkdilsyicgvsrmnlreffiystlgrlpgiiissyfgsklysgnkfviviisvsmvllflmgflkgekallriskcrsstkk*
1121342.PRJNA194074.APMH01000030_gene2795	mverlidlvvlvldktgyvgvfiamalesacipipseailpfggylsylgrlsiipvvifgtlggtvgscvayyigkiggrplvekyadklrlskshiqksddyfnkygerivffsrllpiirtfislpagiskmnfkkfvvytligstlwsvilgfagykmgenwitirewfhfadvalvviviafvvykiltkfkkskv*
1227352.PRJNA173830.C173_07757	mdmlkwiqelfasygysvlffglllefialpfpgettmafagflsftgrldfftlvivaflgttigmtityfiglkaglpfiqrygkwfmfspaklektqrwfekygsvlisigyfipgvrhftgyfagiialpfrkfamyayggaifwvvlflgigkifgpqwmgifhliesyalwiavsvlviaaliviyryraaislrlrrrkpvatldakvqvkvketsktr*
1227352.PRJNA173830.C173_08486	mtewitefilffkdlsyagivialsfefvpaeivlplagywvylgdmkliltilagtvggtfgpltlyalgrfggrpaiakygkyffirphhleasdrffdkygsgvafygrfipgvrtlisipcgiakmnvfkfslytflamlpitsiyvylgyklgsqwehvdeivkpyilpaatlfllgfglyvfskrlrrrqa*
1227352.PRJNA173830.C173_15414	vhfisdvishlfewiqslgyfgimiglmievipseivlafggylvsqgdinffgavlfgtvggviaqifvywigryggrpvlekygkyifiskkhidhseewfqkygtgviftarfipvvrhaisvpagisrmplgkftllttlavipwsalfvylgytlgdkwetidevaakytheillgaiaviilyflfkwykskkkgsav*
1227352.PRJNA173830.C173_15789	mdwllhkkrvskvllacvglvtiivfirylpellrltmsldgfrdyilstgklgpvmlvlfqilqtviapipgevvqiaggyiygttlgavfvtggmllgamiafyftrflggsfidsllqrdkfkwmrgmmdnnkfsvflfiifiipglpkdmfiyaaglttmkplrfftillmarfpwllasvsiganiydknygptivisaisvlafilgliykdklidklssfkggksgl*
1227352.PRJNA173830.C173_21426	mfyidimswlteerllqlleqyrsfgplpgvgltfmksfvpplptiaivglngavyglwlgflyswiglvagctvtfliirkiaghpyltkwakrpkvakamtwvrqsgfsyvfllslfpvgpfvvinmaaglagmrlrsylialcagkaimvfavsyigndvqrfirhpaeiiyvllfigaslwgvkaiearfarlarerelrgqaplqhk*
1227352.PRJNA173830.C173_21897	mpwviemisqygyiaifallalglvglpvpdelltlfvgylsstmvldfslsvlvcfigsitgmlisytiglrvgqpvvdrygkwvgltpkrfayvkrwffrfgnwtifiayfvpgirhvtsyisgisamsfrkylmvtlagafiwsllfvsigyligsrltfa*
1227352.PRJNA173830.C173_28996	lylsmlaatvlalfpvlpykliiglfgyaygsfagalicwsattiaaalvygfvkymfqsksmaylssisaldrfvsavqqrpfasvviarlapfipqmavniyagaavlpfwsylgatalgkipgialyaflggqmfqhprsaavaiivyiavlavaglsmrrrpsagr*
1227352.PRJNA173830.C173_30637	mteminawidwllqslglsgpyivfatfplavlqslfgffplailivlhvsvfeviggmavswlacnlgavvvyflfrrylfdwfdrkwgyklkkyekwqtyldrygiwtlvllrtipivpsniinlmsavspmkpaafvwgtvlgnlsfiwlfgtlssslivpredwngfllwygvfmlillaifvrlhwghlqedkrkragh*
1265819.PRJNA182538.PGRAN_04150	mlhsivealqnfvmtlidlfghwgifwamviesvciplpsevvmlfggfmaeagdlnfwlvvfagisgnlvgsliayyigkfggralvlkfgkyiflnvghldlaehwfqkygasavffgrilpvirtfislpagianmniwkfviytilgcipwnifltylgyklganwsvveqytrpisyamlallvvivvylivrivkkrktgvekmkedgr*
1265819.PRJNA182538.PGRAN_06999	mdwynslkeffsydnimqwmqsyrafgpllafflpfieaflpflpfslfvivnvsayglvwgfiiscsaailgslcvfwivrkfgqtrflrfithhrhvrkvmdwidehgfgpifillvmpftpssavnvvaalseirffqflmaliggkvikvfaisyigydlrdiiqhpvkllilivivavlwyagkrlerwmgskkkdtn*
1265819.PRJNA182538.PGRAN_11686	vdiiqamisfiihidqhlveiintfgvwtyviiflivfietglvifpflpgdsllfaagalavlpgselnivvllivlwvaavlgdtvnyhigkkvgtsippdswlgkfinqekmdkaeaffnkhggktifiarfmpfirtfapfvagasrmnyryflnynllgatvwvllctmagyffgnipvvkenfslvvlgiifvsilpmifsfikskmdskkak*
1265819.PRJNA182538.PGRAN_14912	mkisarlkvlfiflglviviilgyviykdyytdfmlfldpkadrahlmesirshklkdalllialtavmcaipgvpnsiigifigvcfgpwigvlmnvignitgnfivilllrkfglsnktkdpgkfitnishmkkptvgitvgymipvipsvivnytavklklslkslllavtvgvlptsflyafggdallkgntkiailsilcvvfliflmkfirkeqvkssaem*
1423686.PRJNA227791.AYTO01000036_gene121	melvqqliadygylaiflmlvlgivglpipdevmmtvvgyfththvlnyelsilisfvgallgmlisymigrkagrpfidkygkwvglkekrmikvekwmnkygpyslilgyfipgvrhvtcyfsgigkmdlktyiafaaigaflwcfifitigrvigiihv*
1423686.PRJNA227791.AYTO01000032_gene374	mkrktalkwlavlavagllfwgnkrylnvspkevrvwvlsfgvfaplifigisivrplvlfpvsvisiagglafgplfgtlytlfgsmcasavsffaaglfaakknghyekleaiqkqmedngffyifllrilpinfdfvsyaaglsnvkalpyfaataagiipgtialnvlgasflagnlpafflvlalyivfislpiifrkkmrnlfqesn*
1423686.PRJNA227791.AYTO01000034_gene1122	lgvtievlkkilgiaviitiiavgffqkeawldaikaggmlsvlfsmlliaadvffpivpfalvaalngavfgmangiwitltgsmlgtmmlfflarysfrnwtrkkveaypaiqsyeasfhkndfaavllgrlipvipslvmnvicglsqvrwhvfflasfigkipnivvvtiaganfasnkllsfsiygayiliimliiykkfphllkmqkk*
1423686.PRJNA227791.AYTO01000034_gene1365	mhvltslleqygyivlfialmleliavpgpgeflmgyagvlvfqgklnwmlsilaaglgscagvsisywigytlgpatvqkygerihfgkdrlektsrwfkhygnkllliayflpgvrhiagyaagitripyrlyaiyaycgaflwagtfislgkllgpeweqfhasikkylligslfaiivfllfyliktqkskvrelmiaglvkgarqfhtlrrlrllivftalff*
1423686.PRJNA227791.AYTO01000001_gene1858	mlehflsyftqehvtelfqsyrafgpliavllplieaflpflplivfvvantnsfglwegfilswagstagsilvflivrqygqrrllgfirshpsvrklmvwverhgfgplflllcfpftpsaavnvvaglsrigtrqfilaaasgklvmifmisfigydlhalitqpirtviavlvitvlwyvgkkverylhvrasqhehdggrq*
1423686.PRJNA227791.AYTO01000044_gene2063	vgsliseiltwltsmgyagialglmieiipseivlayggymvsegtigfigaiiagviggtiaqifiywigryggrpfldkygkylfikkhhidmsenwfqkygagvvfsarfipvvrhaisipagiakmpfskfvaltvlaiipwsilfvylgiqlgsqwdhveniagtyttpimilaivvialyfvikkraaifkr*
1423686.PRJNA227791.AYTO01000041_gene2701	mllykggqgevmaieelvmswieafkslsylgiflalciefipaeivlplagywvskgdmtllgvvlagslggvagpltlywigryggrpflerfgkylfmkpealdrsdeffrkhggfvafsgrflpgirtlisipcgiakmnvwvfalytfiamlpitfvyvylgvklgenwkevgsildqymlpigiailalfvfyllmkkrkkrtnseqlsvflknkr*
1423686.PRJNA227791.AYTO01000007_gene3389	magiflsetlvylfsrmfssgemmkdlerkhpelkklleaynykflalgmicpiaptdvvcflsaavglkyrvyiltvvitnipllvfssfivinfseslagtalvlvsfvlisvvsikmwnslkqkqsa*
755178.PRJNA158691.Cyan10605_0802	mffqnirkifpfifniksrrnqtfktlffstfsltilinilmnsiavflfsgsiilsanpslaqtsinsgfnpqqwllnalqwidslgvmgaiafmliyviatvaflpgsiltlgagvvfgifwgsiyvfigatigatlaflvgryiargwvaskiegnkkfqaideavgreglkivlltrlspvfpfnllnyaygvtrvtlkdyviasvgmfpgtimyvyigslagnlatigtqstsvnpvaqwsiriigflatvavtvyitkiakkaldksildev*
755178.PRJNA158691.Cyan10605_3173	vkgklivvtlilicltgvsivwmggiqpeilheqvkrlgifapiiyvllyivatilllpstplnisgglifgfqwglfwtaiaaimaaiasfiyarflgqnwvrqkfgsylqnldeeirkggiwyifairllplipygivnygagltsvtqkdylfgtifgtipgifpfvmigaglaegsilpvtiasglaslllfgatwfknkskgkkn*
755178.PRJNA158691.Cyan10605_3416	meflsleqikelahlygywavfagiaientgipipgetitivggflagsgelnywlvlltaiagavtgdncgywigriggwqfllklarffrlpetevekakskfvdnaakavffgrfitllrifagpiagivempypkflfynfmgatvwgaiivtlayfvgrivplaqlvsylaqfgivallaviawvviplwfksynaqkrvkglgd*
56780.PRJNA16258.SYN_00515	ltfnepfpilppqirskwklymeiavnfidffihldrylqllisnfgiwtyviifliifcetglvvtpflpgdsllfglgalaatgalevelllmaipvaavagdnvnytlgkfigprvfhqeksrffkkeyldrthrfyeryggktiiiarfvpivrtfspfvagigqmayprflaysvsgglawvaffilggfyfgnlplikenftlvilaiigisimpglfefvrrrremtag*
56780.PRJNA16258.SYN_00362	mdrhqkkllvrsvavlaglvllyflvpainsfinnafeilskadvpalkayflsfgpwapvtsallmifqsviaplpafvitftnglvfgawwgsllswssamagavlcfylsrvfgrplveklagahsleladkffekygkhaivvarllpfvpfdpisygagltsmsfrgfflatgigqlpatiiysylgqsatgtvkvlffvfavvtslviisaalkkrferrlmedkq*
717231.PRJNA45817.Flexsi_1270	viekfalavvgltqslgylgiiflmalessffpfpsevvvppagflaatgqmnifmvifcgilgsvigalvnyylavrfgraflfrygnyfflgedkllkmenfffshgeittfvgrlipgvrqyisfpaglarmsiakfvfytaagagiwvvilayvgfyvgknidlvkeklatitmiilplllllvliyiivyrkyvkr*
717231.PRJNA45817.Flexsi_1976	vpnkfkfyryfalllicfilvivilsksglielnifkhdlykhlmviasvfalpflgfpfsallvaigiefdyiiglvivvaviplhlaisfwivnrffrdkikysplasrfrifdissekhleytfifmilpvvpyavknyllpasgipfryyfiigwitqsalaapfvilgeaassldyrvlfallilfptfyfvmrklkeryykliakken*
717231.PRJNA45817.Flexsi_2047	mkilmnkkiiiiilliaaiiilrsspladyltfeniiknknrllnlvesnyfissisfvliyfaaitlslpgaailslaggmlfnvfpgvfyvnigatagalmafivaryllggkiqekyaeslkkfnrelknnglyylltlrlipvfpfflinflagltniriwtffwttslgilpgslvytyagrnlgsidspgeifstkvilaftvlglfaivppvlkklfakqkael*
1033737.PRJEA70833.CAEV01000029_gene334	veiisrkienflkkygvhlffavftiitiivgyeyfykyasafkdpdniknvilsygaysflifialqviqvvfffipgevvqivggyiygpikgsllsvvgialgsaigyliarylmreqvqkmiekrdlklfkkiltrgsnklviffvylipgipkdilvylcgvsdidflefliystlgrlpwiivsalfgngigernyvtltiiaivslvffifgvlkgkdllnkfhkrknkksskfhkk*
1033737.PRJEA70833.CAEV01000098_gene1777	lkknkyvkiisfiglliicyflftnteflrkaspqqlkdfiesfgklgpiiyiilftfvpltffpdailavaggmafgvvkgsiytiigavfggslaffiasyfgkdlilkltknkhsfnflskghrefftvlilrliplipfdiisygagltgikfknfllatiigiipgvvvfsnlgdkaldfkspefifaifmlillfgisfilknklqkskeikns*
1033737.PRJEA70833.CAEV01000098_gene1778	mkkstiyklsvlvililiyflvptvrenlnyvvtllatlnivelkeyiisfgawgpivsillmmfqsiaaplpafvitfanayvfgwafgafiswtgamlgavmcfyitriygrpaaekfassklldktdnffdeygnyailiarllpfisfdvvsyaagltsmglwsffwatglgqlpativysmlgenidqgskfflgiitgvialvalglaikkfasnknakkklt*
1033737.PRJEA70833.CAEV01000062_gene2988	mdlisnflnvflhidkflgafigeyglfiylilfiiifcetglviipflpgdsllfaagafaalgdlniviliislglaailgdtinyhigrylgpkvlkddnkflkkeyidktnkfyetyggktiilarfmpiirtfapfvagvgkmnykkfitfnaiggivwvsgilligysfgnipfveknfsiviiaiimisllpavfeliknkffk*
1150621.PRJNA84417.SMUL_0903	mlkpskiatllfvgvvltlfficpqtrnyffevialfqsldiesikayilsfgmlaplisfllmvfqailaplpaflitfanaalfgwvwgaalswfsamvgallcfyiakflgrdvvekltskmalesvdafferhgvyaiviarllpfisfdvvsyaagltsmrlsafliatgvgqlpatlvysyagemlsggaktvaygllilfsvsilaylikrvyrgk*
1150621.PRJNA84417.SMUL_0905	mflfyktgvlsyaqvesiktfvlsfgiyapiifivlftlapliffpdgilalagglifgfawgsvyiivgalcggtlsfylarlygkkmheklaheklinfqksvkkhgfvmilllrlvplvpfniisysagfstiryrdfffatflgmlpgvlvysnigaqslsfgshefyisvgllvvlvvvsmilkqrvkkrleayek*
1150621.PRJNA84417.SMUL_1054	msdfmnkhsgklfalfmivilsvlgyvlymapveglenkflylmkeygyiilffwgmlegemglvmagllthtgdmnlflaifvaglggfagdqvyfyigrfnkkfvykklrgqrrklalahlllkrygwpiifiqrylyglrtvipisigltrysgkmfalinlisawfwaaltivptwyfgqeilivihwakehwyfalplagiigggisyyfhkvtdktfkekhantpqqsenq*
1150621.PRJNA84417.SMUL_1127	vedilsslstygyiilflysfgggmvaiiaagvlcyagkmdlstsiavaalaniigssflfymgrynkkalmpyfkdhkrklalshilmrkygdkiifiqkfiyglktlvpmtigltkypqtkfhilntisacvwalvlgvgsymagellmriaayfsdnaflaplillsiigliwfyfqsatkkrr*
1150621.PRJNA84417.SMUL_1619	mhaiidwivqtvgafgyigifvmmliessifplpsevvmipagylcakgemnlvivivlgtlgsiagallnyylavklgrklilkyghyvffkpetlekvevffkthgsfstftgrlipvirhyislpaglarmnvwlfcfytgfgaaiwvsiltflgyyfgqneallnehlhtitiaviifivifaaiyiwlhkkkerkrrakkil*
1150621.PRJNA84417.SMUL_2850	meefllssmreygyiilffwsilegesglvmagllshtgdmnlflaifiaglggfagdqlyfyigrfnksyvhrtlkqqrrkfalahlllkkygwpiifvqrylyglrtiipiaigltgysaqkyafinliaawcwaaliilpvwyfgdvilglitwakahwyfalpfvfivvgtlffyfknlthktlra*
1150621.PRJNA84417.SMUL_2987	vnylglflasfasatllpggsealfvyllseqlnpfvllliatlgntlgsfvnyvlgkyattfalskgymsekqlqkastlfekygaisllfswlpiigdpltfvagivryswwkfliivglaklarysfvylgflavtq*
666686.PRJNA53255.B1NLA3E_03245	mkqvirgtihflsaiflffivgmalsllliqnqfidmrfdsefvitvmtvtgiwfffarvfmnahtlalwekkwislllafgslaliliitilegsisimpaymarkalfmenaltlsnmntilivglvigalmlimshrkplslkketkmewsrlsrgnrigmmslfallavfilvymgqggihaainhsvvylknadvegfrdyllsfgplaavvsgllmvfqsvvaplpafvitfangllfgwffgailswssamlgavicfylakflgrpvvekivtkkalewwdqffakygkhsvfiarlvpivsfdlvsyaagvtsvsfweffwatglgqlpatilysflgqnatntvkilfflftivialavigmllrpkiqqlinrkkgvkr*
666686.PRJNA53255.B1NLA3E_03715	mtdfvlsilvaltdlgyfgialglmieiipseivlgyggylislgkisfvgaviagsiggtiaqlflywigyyggrpflekygkyilihkkhidlaeewfkkygtgvifsarfipvvrhaisipagiakmspvkftvytlaaiipwtilflylgtvlgknwadikgfaqpyivpaiigaliigiiyylvkrrgntnpdsl*
666686.PRJNA53255.B1NLA3E_04160	mnfeafkewftmenimtliqeyrsfgplpgillpmleaffpflplvilvmananafglwigfllswsgasvgaifvflffrkfgqqrflhflhkhpkvqklmnwveqhgfgpiflllcfpftpsalvnivaglskvsiaqymlavitgkmvmiftisfvgydlralitqpirtilvsvvifilwyvgkrievrlnksvkrehsrg*
666686.PRJNA53255.B1NLA3E_12240	meswithfmeqfgylgifllmflenvfppipseliltfggfmttysdmnilgvifaatggsvlgavilygvgllidverllkiidkwgkylrikqkdilkaddwfdrrgywtvlfcrmiplvrsiisipagmsnmkfllflffttvgtliwnlilvtagallgkswdkvlyymgiysniiycilgvlvfvyliitfkkkrk*
666686.PRJNA53255.B1NLA3E_13885	lkkkitivsiwilfiyilkqnhlfsldmdtlkqfisgntkyamllfvalwvvrllifipgvtlmilggicfdpivgfllsmvgmilsetvvyifsrifsnekiiqylerkhpelktslesynykllalgiicpiaptdaicflsaaaglkystyiltiiisniplmmlysfigisfseslmgiilvvisfvliafisikiwnnfkqkqktelqhc*
666686.PRJNA53255.B1NLA3E_18580	mdmelilrvlenygylglflmlwlgifgipvpnevtimtigfassenflnpvvtflvayggmvaalttcyiigryvgrpliqffekrkrlskkidsslrmiehyhafslslsyflpgvrnlvpflygfskfsfksfvlfsysgalvwlilvffagywfndridtflqfgkelligagvmvllfvifkmvhkrrtkhmnrvrghgphv*
666686.PRJNA53255.B1NLA3E_19490	midhavellqsyksfalfisiflnvminiigfvpsvfltganlvvfgfwkgtlvsfvgegvgavvsfvlyrkglrkmvetkafqrpnvkrllevegkqafalvislrilpfvpsgvitflaaigrmslgifvvsstlgklpalfleaysvnhvvqwtwqgktiitvlagllliavlkrtsakk*
666686.PRJNA53255.B1NLA3E_19610	mshlitifehhsyfilfsviflellavpisseffmsyagyfvfqgkmsyplailttvtasmiavsttywigrkggyklvekygryihfgpekysktaawmgrsgskllvfsyfvpgvrqfagyisgisripyrkfiipsfcgsllwgtsfvtlgkvlgpqwegfhraaskylvfiilafvvlivaylayrfyrvqiklysvmvldhliyrlrtirraevflvfltlsllgalilmlglaqdyldseftkfneitvfvvrsifdqnwlkglfifqatrtfivfmlftifiiwvkghnrrleylmlvvillgakpyhdtiqhiladlhvagvgkgiqsqafpdllatfamiiygtgiyflarhlksnffqviwpvlgllllvslavsniaftstlpsdiag…
666686.PRJNA53255.B1NLA3E_20680	mtdeevvvmnkrmklgsiavalplliigfktetmkvllsgnieslqnlshgslwlllfftlllmtiqnlftiiplillisinvslfgftggyiwswlisiagatvsflitrywfqdffakyvnsqweskieengfgvvfigrvmpfmptsvvniaaaissirfmkffyatvlgnmiyffilssislgilsipwenslyvvsaafallvimvirkrrkkagrtpmtppe*
1307761.PRJNA227794.L21SP2_0482	mkrgklialilaagaviaaavifdlpslimqgldwisdlgwvgaivyvllyialtvalipgsiitlaggfifglgygtalvslgstvgaslaflfgrflfrnwvsrqmegrpkfaaidravahegwkivfltrlsplfpfslqnyaygitgvrflpyvlsswigmlpgtvmwvyfgslagnitevaagvssdtieqagaawlqtlinglglaatvavtifitrlarkalkkhmssedspagndtdsqtdsrthgesgeqp*
1307761.PRJNA227794.L21SP2_3466	mksdnkslnknkslrrvlletaafftlvfmvyillwiffqeelqklslwsiehlglagvavfvyavdtfivpatadlvfpltttwppvpllltmsaasilggmsgfflaralshiswiqdavsyyrehgerlirryglwaivlagltplpystiswiggmlklpaagyllaslsriprfflyyaiiesgrllis*
1121936.PRJNA185624.AUHI01000015_gene185	mehamtwvqdhyhqsaifapiififfhlirpflfipvallcitggllfgtthgsiysfigvtlssvffylmtyhvpfiakrfqqmkqqlfgnhasistpqliilritpfvhfhlislliiemtrnfkeyaklsilsniplavvytsfgtwfqrldwpyiialfvviasllylfrrkemivtwqdffapnpek*
1121936.PRJNA185624.AUHI01000007_gene2351	mitmnrktiisitlvilfvillysfnqrllvfspedirsfiyaagwlaplfylllftlrplilfpasvfsivaglafgayfgtvlalsgatfgailafmlsrkfgtnaiklkekgklgyfrrqfeekgfryilllrflpivnfdlisyaaglskvklsdyvkatvlgilpgtllynflgasivegdrvtvilvvtayvlviavpviwntnimktidkikrad*
1121936.PRJNA185624.AUHI01000007_gene2457	maqedsnleeleelisdnvigdsiinvleiygsygplpgigltfieaffpmlpilvfiiantmvyglffgfiyswigitagatvvfllvrkmerfrwvrkikyqkqiqkvtnffdrrgfgplflilafpfapsalinivaaftrmtliqfflalslgkaimvfavayvgesitaftenpvrtiivgvlvavfwavgkviekriktnfnreeepka*
1536772.PRJNA258350.R70723_02845	memlkwiqelfaeygynvlffglllefialpfpgettmafagflsytgrldfltlvvvafagttagmtityfiglkaglpfiqrygkwflfspakldktqrwferygsflisigyfipgvrhftgyfagitalpfrkfamyayggaliwvilflgigrvfgpqwmgifhlfevyalwivsgvaalaaliavfryrrflalhllrrkpelklkaklketsker*
1536772.PRJNA258350.R70723_07270	mtqwitefilffkdlsyagivialsfefvpaelvlplagywvylgdmklvltilagtvggtfgpltlyaigrfggrpfiekygkyifirphhlvasdrffekygsgvafygrfipgvrtlisvpcgmakmnvlkfsiytflamlpitslyvylgyklgaqwehvdeiikpyiiptalvfilcfgcyvllkrfrnrqa*
1536772.PRJNA258350.R70723_11875	lkkwvllsvnifiiviilvkkdmlyawisanntayfplvfimvtmlaifpfipfgiigglmgakyglvwgsivniaastlasiivyvlattilhtwgsrllikysfveklqvmisrhlfwtvliariipifpavainvyagvfklrfsifilatllgkipamlvfayvgdgiwsnksnwtqiiliygafllflfliyrigglfsikkgkri*
1536772.PRJNA258350.R70723_22645	mktwitdfmeqfgylgimlmlafenifppipseiilpfggfmtttsdltipgvliaatigsllgavvlywigrlldvsrleriverwggwlrisakdirradawfdkygywtvlfcrmiplvrslisipagmsgmkfgqfmlfsaigtlgwntllillgaalgesweditgymdtysnivyigiaagvvllgvlfirrrqaagkarsqttk*
1536772.PRJNA258350.R70723_24315	mpwiiemitqygylavfllmalgilgipvpdellmlfvgylcsvmvlnfsvavvvcflgaitgtmisytigrrvgqpvvekfgkwvgltprrfasvkgwfqrfghwtvfiayfipglrhvcsyisgisamsfrkyllittagaliwsvlfvsigyfigarfsfa*
1536772.PRJNA258350.R70723_27510	mtemingwidwllqsmglsgpyillatvpltllqslfgffplailivlhvsefdiiggmlvswmacnlgsvliyflfrrylygwfdrkwrsklkrydkwqryldrygiwtlvllrtvpimpsniinfmaavspikvsayiwgtvlgnlsyiwlfgtigsslivpreewrgflgwyavfiaallavfvrrhwghlqedkrsrmq*
1536772.PRJNA258350.R70723_28440	lhvisdlishlfewiqslgyfgimiglmlevipseivlafggylvsqgdinffgaiifgtiggviaqifvywigryggrpvlekygkyilinkkhidhseewfkkygtgviftarfipvvrhaisvpagisrmplgkftllttlavipwsalfvylgytlgdkwetidevagkytreillvaiaviiiyflfkwykskkkgsaa*
1536772.PRJNA258350.R70723_31105	mylldvsswlteerlrilleqyrtlgplpgigltfmksfvpplptiaivglngavyglwlgflyswlglvagctvtfliirkiashpylqkwsrrpkvaksmtwvrqsgfsyvfllslfpvgpfvvinmtaglagmrlrsyllaicagkaimvfavsyigndvqrfirnpweiiyvvlfiagslwcvkaiearfaraaadrlhre*
1536773.PRJNA258352.R70331_02800	memlkwiqelfaaygynvlffglllefialpfpgettmafagflsytgrldfltlvvvafagttvgmtityfiglkaglpfiqrygkwflfspaklektqhwferygsflisigyfipgvrhftgyfagiialpfrkfalyayggalvwviiflgigkvfgpqwmgifhlfevyalwivsgvaalaaliavfryrrflavyvlrrkpelklktklkepsker*
1536773.PRJNA258352.R70331_06900	mtqwitefilffkdlsyagivialsfefvpaelilplagywvylgdmklvltilagtvggtfgpltlyaigrfggrpfiekygkyifirphhlvasdrffekygsgvafygrfipgvrtlisvpcgmakmnvlkfsiytflamlpitslyvylgyklgaqwehvdeiikpyiiptaavfilcfgcyvllkryrnrqa*
1536773.PRJNA258352.R70331_16115	menvmlflteygytaiygllalgiiglpvpdellmtgvgyltaigtmklpyallfsfmgalsgmmisyligrkagrplldrygkwvglkpqriakvegwmnrygrlslifgyfipgfrhvtcymcgisrmplrkyslfaaigalvwclffiiagkilghasl*
1536773.PRJNA258352.R70331_21730	mktwitdfmeqfgylgimmmlalenifppipseiilpfggfmtttsdmtipgvliaatagsllgavvlywvgrmldvsrleriverwggwlrisakdirradawfdkygywtvlfcrmiplvrslisipagmsgmkfgqfmlfttigtlgwntllillgaalgeswediagymdtysnvvyialaagivllgilffrrrqaagkassqttk*
1536773.PRJNA258352.R70331_26835	isstllslidhygylffyvalslgpfgvpipneitvitgailsgsgvlnigmtyisilsglltaitlfhfagrkfgqhlkhkfqhsrnfqqaekilsqrgdwamcigifipvvryflpfligfnrgslkkfmiisyssalvwtltfftagtsfghhllsffnhf*
1536773.PRJNA258352.R70331_26580	mtemingwidwllqsmglsgpyillatvpltllqslfgffplailivlhvsefniiggmlvswmacnlgsvliyflfrrylygwfdrkwrsklkrydkwqryldrygiwtlvllrtvpimpsniinfmaavspikvsayiwgtvlgnlsyiwlfgtigsslivpreewrgflgwyavfiavllavfvrrhwghlqedkrsrmq*
1536773.PRJNA258352.R70331_27500	lhvisdlishlfewiqslgyfgimiglmlevipseivlafggylvsqgdinffgaiifgtiggviaqifvywigryggrpvlekygkyilinkkhidhseewfkkygtgviftarfipvvrhaisvpagisrmplgkftllttlavipwsalfvylgytlgdkwetidevagkytreillvaiaviiiyflfkwykfkkkgsaa*
1536773.PRJNA258352.R70331_29860	mylldisswlteerlrilleqyrtlgplpgigltfmksfvpplptiaivglngavyglwlgflyswlglvagctvtfliirkiashpylqkwsrrpkvaksmtwvrqsgfsyvfllslfpvgpfvvinmaaglagmrlrsyllaicagkaimvfavsyigndvqrfirnpweiiyvvlfiagslwcvkaiearfaraaadrlhre*
1158756.PRJNA176575.AQXQ01000011_gene655	msrttwlrigaglvlmagiliavqyrdhldpaaleawigdfgvtaslvfigvyaiasvlflpgmvmtlaggalfgpiwgtlinlvgatlgatlafliarylgadwverklggrlkqvvagveaegwrfvafvrlvplfpynllnyalgltrirllayvlatficmapgalaytyvgyagrqaitggeaaiqtalialgllalvaflprlvkrlrgpsewitttqlaerlhganppqvvdvrtpeeftgelghiegaanipldqlesnleqlpkdrplalvcrtdkrsknaarllrahgfedvavvrkgmtawaehsprd*
1158756.PRJNA176575.AQXQ01000009_gene1179	vfliglgiaialwigdpvrmlawgealaggpwataglvvlmtlmltfalpgtlmfwliapfhppivavsllllgslsgawgayrlsarlarkadrrsgdgpwlakflrrhsglatqialrvlpgfphamvnyaagtlglpvrwfmlaaavglaikwsvyvmavqgatdalkadealqphallplfvlavllllgaalryqiqrrfs*
1158756.PRJNA176575.AQXQ01000012_gene1546	mrhhkrwlavaavlsvisvgwillttewpslgfplgeveawlrgwgaaaylvfvlafmvlalfplpstfwillggalfgpftggalsllaatlaaiiafmlartwlqpwlvprmgarshrlradveaegwrvvaltrlvpvfpfaptnyalglvrlplpvfalttvlalmpslfayawlghatremaagadsgvqlglavlavlalllllprlvrriwlgqktlhaeapltsvspsdpgeqdpetqgeeqqggera*
1158756.PRJNA176575.AQXQ01000010_gene2145	vnryywgllaalvllliawlvastgnwldlaslqaaggrietwrvdhpaiavvlffllymvvaafsvpgivvmtlaggalfgvfwgtvlsslastlgatitfavarvlardavqrryaqrlerinegflregafylfalrmipvfpfllvnagmgllpirawtyfwvslvgmlpatavfanagtqlgrlegledvlspililslvatgvfpllarwlvgavrrrrlr*
1158756.PRJNA176575.AQXQ01000008_gene2433	mklfeplydrvmgwsrhrhaprylaglsfaessffpippdvmlapmaaarpksawrlaalttvfsalggvlgyligwlafewigpwleqigyadelqqaeawfaiwgvwvvlvagfspipyklftvtagalsmallpfviaslvgrglrfflvalfmawagpraeqhlrpymerlgwagvillvvamtiylvid*
655811.PRJNA38727.HMPREF0078_0674	mkkakkisnenknriilisivllcvlvyffvpqinseinyafnvlrkldineiasyirsfgslaviisfllmvlqaiiapipaffitlansmiwgwwkgailswssamagallcffiarilgrdvvkkiatngalqsaeeffdrfgkqailicrllpfvpfdpvsyaagltsmnfwsffiatgigqlpatiiysyfggqltggaqalmygllglfafslivyvgkkiyqekqkskkiek*
655811.PRJNA38727.HMPREF0078_0675	lknklsinekkikytkifliiiiglvsyflvrnisieqikkwvlinnkwaaiiyiltfiilpifffpvpvivvaggslfgltkgsiytfmavivnttimyflgrflfkdfvnsfvenhvsekiknalfsknqkvlslvlfiirlspifsynlvnyisgiteikfipyilttiigvlpgiivfinigenvlkigskeffvsllflfilviisaiisklflkdsvnken*
655811.PRJNA38727.HMPREF0078_0993	mkvkaktiinitsiliilisiylgykgyklgiftsvaslqkflqqygiwaplifmilqiiqiiipvipggittafgvvmfgplwgfvynyisiclgsiivflisrffgkevvlaifgeenfkkydkwlnhekydkffawaillpvapddflcyfsgltdmklitfvkiiifckppsifiysmglvlgiktifksfa*
1173263.PRJNA159509.Syn7502_00317	vhfdlkeiiqsfgyvggylviwgiifaesgllvgfflpgdsllftsgflasqnllniwiliagaficavlgdnvgyitgkkfgrslfqkedsrffhkqnlikaeqfyekhgkktivlarftpvirtfapilagvsemtyktfftynviggfiwtfgltifgyflgkvipdvdkyllpivvaiiiisllpsiihlygernqkk*
1173263.PRJNA159509.Syn7502_01172	mtfdfltlehvkdlvqnygygviflgimlenagipipgetitlvggflagsgelkypfvlgaavsgaiigdsagywlgrwggmnlvesvakifkieaeevvkarekftansdravffgrfiallrifagpmagltgmpyrrflffnalgaiswgtimtalayftgsfipldklidwvlrfgifalialivwvcvvrlqktlaqgmdlek*
1173263.PRJNA159509.Syn7502_01562	mlewvtetiynlgyvgigflmflenlfppipselimplagfvvqqgkmdftlvvlagvvgtvlgtlpwyytgrllgekrltrfcdrygkwigisgediskatrwfdhhgnkavlfcrlvpgvrtlisipagignmelvaflvyskigttlwvgllayagfilgqnykviegyidpvskvvaiviigtflgyvlvkftrknatr*
1173263.PRJNA159509.Syn7502_01824	miqnlysnlnfnpqewlqtalqwieglgyggglafiviyiiatvaflpgsiltlgagvvfgviwgsiyvfigatlgaiaaflvgrygarkwisqeiagnpkfaaidqavakegfkivfltrlspifpfnllnyafgatgvslkdyslasvgmipgtvmyvyigslagdiarlgagnspnnliiqwiirimgliatvavtiyvtrlaqsalatkvte*
268407.PRJNA258366.PWYN_01355	vtetlnewidwllqtlgltgpsilfvtiplamlqslfgffpfailivlhvsvfnviggmliswlacnlggilvyfffrrylfhwfdrkwgsrlkrydkwqryldrygiwtlvllrtvpiipnniinfmsavsplpnssfiwgtvlgnlsyiwlfgtlssslivpkeqwetyltwyaifcviligvfirrhwghlqedkrsrmt*
268407.PRJNA258366.PWYN_01965	lhlisdlisqlfewiqslgyfgimiglmievipseivlayggylvwagqinfvgavifgtiggviaqvfvywigryggrpvlekygkyifikkkhidhseewfekygtgviftarfipvvrhaisvpagisrmplgkfvflttlavipwsclfvylgmtlgdkwkdidevaaqytheiilaalamiiiyflfkwykskkrgsev*
268407.PRJNA258366.PWYN_08985	memlkwiqelfanygysvlffglllefvalpfpgettlafagflsymgrldfmtlilvaffgttvgmtttyfiglkaglpfiqrygkwflispskldktqrwferygsilifigyfipgvrhftgyfsgiialpfrkfalyaysgalfwvllflglgrifgpqwegvfhlfelydiwivagiavvalviilyryrrsisahlgkrkaeiklkaeikessrgge*
268407.PRJNA258366.PWYN_13780	mytldimswltedrllymleqyrslgplpgiglafmksfvpplptigivglnaavyglwlgflyswiglvagclttfviirkvashrylkkwamrpkvaksmvwvrqsgfsyvfllslfpvgpfvvinmaaglagmrlrsyllalcagkaimvfavsyigndvdrfirhpweviyvllfiglslwgvkaieaqfakaarrsgkgnv*
268407.PRJNA258366.PWYN_26145	mrkwllailyvlgmgaafiyresildwmrqdhslvltflaatilalfpvvpykvviglfgyvygsvggaalcwgattfaaalmfvcvkylfkesakrfltstpaldkfttavekrpfasvvlarlipiipqaavniyagaaglpfgsfllataigkipgialfsflgdnlfqhplsavaaiviyisvlglswivlrtgfi*
224308.PRJNA268543.QU35_01400	melvqqliadygylaiflmlvlgivglpipdevmmtvvgyfthtdvlnyelsilisfvgallgmlisymigrkagrpfidkygkwvglkekrmmkvekwmkkygpyslilgyfipgvrhvtcyfsgigkmdlktyvafaaigaflwcfvfitigrvigiihv*
224308.PRJNA268543.QU35_05880	mlehflsyltqehltelfqsyrafgpliavllplieaflpflplivfvvantnsfglwegfilswagstagsilvflivrqygqrkllgfirshpsvrklmlwverhgfgpmflllcfpftpsaavnvvaglsrigtrpfilaaasgklvmifmisfigydlhalitqpirtviavlvitvlwyvgkkverylhvrasqrehdggrq*
224308.PRJNA268543.QU35_07485	mihkhetrelvaieelvmswieafkslsyfgiflalsiefipaevvlplagywvskgdmtlagvvlagslggvagpltlywigryggrpflerfgkylfikpealdksdnffkkhggfvafsgrflpgirtlisipcgiakmnvwvfslytfiamlpitfvyvylgvklgenwkavgsildqymlpigiailalfllyllmkkrkkrthseqlsvflknkr*
224308.PRJNA268543.QU35_10015	vgsliseiltwltnmgyagiaiglmieiipseivlayggymvsegtigfigaiiagviggtiaqifiywigryggrpfldkygkyllikkhhidmsenwfqkygagvvfsarfipvvrhaisipagiarmpflkfvvltvlaiipwsilfvylgiqlgsqwddveniagtyttpimilavvvialyfvikkrtaifkr*
224308.PRJNA268543.QU35_14020	mlkkvigilviiaiisvgffqkeawldaikaggmfsvlfsmlliaadvffpivpfaliaalngavfgtangiwitltgsmlgtillfflarysfrdwarkkvqaypaiqsyeasfnknaftavllgrlipvipslvmnvicglsqvrwhvfffasligkipnivvvtiaganftsnkllsisiygtyiliimlviykkfphllkvpkk*
224308.PRJNA268543.QU35_15735	mkrktavkwlavlagagllywgnktylnvspkeirvwvlsfgvfaplmfigisivrplvlfpvsvisiagglafgpllgtlytlfgsmcasavsffaaglfsakknghyerleaiqkqmedngffyifllrilpinfdfvsyaaglsnvkalpyfaatavgiipgtialnvlgasflagnlpaffmvlalyivfislpfifrkkmqnlfqesn*
1122947.PRJNA84221.FR7_2084	metifqyvihligiwgypavfigmalesanvpipselifgfagylvflgrmdfntaviagvagglagsivsyligyyggppfitrygkyifvseakvamaqkwfdrygllavflarllpvirtfislpagfarvhfikfivytilgsvpwtialiyagmmlganwemirsigheaslfvagalvvfimyyiikkrkna*
1122947.PRJNA84221.FR7_3253	matpmmiakgviyrlgvlviavigylylpgiqeffesgfsllwdrdfdglrqfilsygfwaplcsillmtlqslipfvpglaititnawifgwqygavyswlgallgacldfaiarwygrpivekfinnkflkiadaflhkhgifavfitrltpiipfkvisygvglttlsfcqfaiataigqapaifiysvigenlthsiratviitslllatgafgyyfsedierrffpdke*
1122947.PRJNA84221.FR7_3400	mirffgwlfiivlfgaiylwqpeffqhsysilkhgdiialaeylrsfgpwsvlitillfiimtftivfpfmilsgasgimyglfwgtviswggevigavcmfifaryffrqlvagwiansrylqqvddysaingfkalliarllplapsgiitavaaisrmsfkdfflatiigklppviikvlighdivfagenlarlllvvllvivvyiglwwhkrnkg*
1122947.PRJNA84221.FR7_0499	veqlivffqnfgvlglfiisfiesifspilpdlllvpmalsvpekaiyysiiatvgsvlggivgyfignkygiiavkkyvpnkyvekingwleqyggwaiflaalapipykfvsissgvfrinmvvfliasvfgrgkrfllegilifyygpqaieliktysntfmigviifivllavaiavmrkvpqrkls*
1122947.PRJNA84221.FR7_0951	mmmlcekksamkagfllvlvflglsfvhvvgvsrltpesirnvivsfgwwgpvmyvfmysirplllfpaiiltlagglafgpwwgtiyvvvggvlgaclcfgiarllgrkkmqkylskfsylqifeskmaangfrtmlfmrivpifpydpvsylaglskirfrdyvlattlgmipgafaynvlgyslldifsstflfgialaalvfftplayhllnknrrv*
1122947.PRJNA84221.FR7_0981	mefiiqylnnygtvglfvialaesifspvlpdlllipmaianpqnavyygmvatvasvlggligyaigktwglpvikrfiplhyidqmrlladkygawavyagallpipykvitltagmfdirlpifilasvigrakrfllegiliyyfgpkaialldnvssvgtaalvilvcivgvflfikfvkpgrivrgaastkqnssdlspeesdgagsgddlqqctvikkqpeykrkerr*
312284.PRJNA13373.A20C1_00135	lvgtalipwldpnnliegfgafallgvafivfaetgllvgfllpgdtllviagiltftgvigfdiwwvclaisiaaflggevgylighkvgpriferketglfsvenvkrtnaffsrfgglavilarfvpvvrtfapvaagvghmdyrkyslynaigaviwgsgltyagyllgyipplrdfiveyidlillgavtvsvlptayhyfrssykakksreagraaelndeeaeklalkpkdfdqnldd*
312284.PRJNA13373.A20C1_04226	vdpvdlslntapfaavgdfgqwlndalsyvldtvqsvdpalrtplaglailletsiliglivpgdtivivastavdgpvemvaliaavivgalagesigfalgryfgpkirhsalgrrigeahweqaerylgrrggiavfisrflpvlhslipvtvgmsamryrtfmawtvpattiwsigyvsvgalaagsfrelldqlhyagyifvaivvgfvvlalvakkllqrsqrrhmehldsdse*
312284.PRJNA13373.A20C1_09169	mkknrssslwkagafvvfliaivivaltldipsvdeiqawtesagtlgavifmiayailtltpapkavisiaaglawglwvgtllvlvgaiagaalsfwigrmlgrdaveqytggrvravdemlqkrglvsmialrliplipftvinyaagltairvrdymlgtaigiipgtmafvavgaygaelnsgffialgalgvltigggivaarlrkkdaavaaaagpveevaaens*
667121.PRJNA39897.AFJG01000060_gene624	midaarwiteygyvavvigsiiegetiaflagaaahkhllfypwvvlltiigailgdttlyfvgrhfgtpilrrfpgqqakisyvqakirrneswlilgmrfaygfrtigpiiigssgvrpakfilfnvlgailwaltivtlgygaselllrlfadphqrlwaggalllglvlalllfrwykrrrrdaqq*
667121.PRJNA39897.AFJG01000033_gene818	msngmkgrvivlalvaalllgagialrqplaqiwqllasldidallnylrsfgpwamvvsfflmlfqalaaplpafvitlanaalfgwwqgallswfsatvaaaicfalarllgrdalarwiapqtlrrcdrffqrygrytvlicrllpfvsfdavsyaagltamgfgefllataigqlpatliysyvgamlsgslqmiicgllvlsaisimiyaikhkptand*
667121.PRJNA39897.AFJG01000009_gene1715	llvvglactplralcsdlaalrqllgafgfcygaigyvllfvvaslllfpgsalviaaallfgafwgtllsllaatlasacafllarhlgrewllsrfgdrplfqriargidaygvdfliftrlvplfpyniqnyaygltdigfwrytlisfltllpgtwvysylaatlaeqgitwrvsvelllcglllfaltqaarrvyrrcltvvqdqpsrvetkr*
667121.PRJNA39897.AFJG01000006_gene1815	mevikeilhalwaqdfavlsdphvvwiiyailfttlvlengllpaaflpgdsllllsgaliarsvlpffptlcllviasslgcwlsylqgrwlgdtrlvqgwllrlppqyhqraynlfhrhglmalligrflafvrtilpvlaglsglrstrfqifnwisallwvgvvlglglaishipfvkqhqdqvmsilivlpvvllvsgligtlllllrrrrqpha*
667121.PRJNA39897.AFJG01000122_gene2465	vldsiiqgivefvrqhqawavplvfvlsfgeslafislllpatvilfalsallgeggvafvpvwmaaasgaflgdwlsywlgyryqhqighvwplsrnphilqrghryferwgfwgvffgrflgplraavplvagicampqryfqlanllsaliwgagilapgmlgirwlgqwmg*
667121.PRJNA39897.AFJG01000107_gene2823	meylqwivdfilhidvhlaqlvaqygvwiygilflilfcetglvvtpflpgdsllfvagalaslpsndmnvhlmvalmvtaailgdalnytigrlfgerlfsnpdsrifrrsyldkthafyerhggktiilarfvpivrtfapfvagmghmtyrhfaaynvigallwvlsftyagylfgnvpvvqenlkllivaiivvsilpgvieiwrhkrqarraalrk*
667121.PRJNA39897.AFJG01000031_gene3113	meiiqqlitalwhqdyetlanpalvwtiygilfvilflengllpaaflpgdsllilvgvliardtmdfpltllvltsaaslgcwlgylqgrwlgnthlvqkwlshlpshyhqrahqlfhrhglaalligrflafvrtllpliaglsglngarfqffnwasgllwvlilttlgyilgktplflryedqlmnllmllplvllifglggsllvlwrkkhrqpsskgpre*
1552123.PRJNA246331.EP57_04660	mntrikvmlillglilavllgyvlykdyyadfmlfldpkadrahlmasirdhklkdalllvaltavmcaipgvpnsvigvfigvafgpwlgllmnvtgnlignlivilllrrfglsnkakdprdimksishmkrpavgislgymvpvipsvivsytavklkiafkslllavtvgvlptsflyafggdallkgntkiaiisiicvvllvflvrfirrgqvrsna*
1552123.PRJNA246331.EP57_09435	mdmynsvkeffsyenimqwmqsyrafgpllafflpfieaflpflpfslfvivnvsayglfwgftiscsaailgslcvfwivrkfgqtrflhfltnhkhvrkvmdwidehgfgpifillvmpftpssavnvvaglseirffqflmaliggkvikvfaisyigydlrdmiehpvkllvlviivvilwfvgkrlerwmsskktgghnehs*
1552123.PRJNA246331.EP57_06265	mlhsiieglqnfvmtlidlfghwgifwamviesvciplpsevvmlfggfmaeagdlnfwlvvfagiagnlvgsliayyigkfggralvlkfgkyiflnvghldlaehwfqkygasavffgrilpvirtfislpagiakmniwkfviytilgcipwnifltylgyklganwsvveqytrpisyamlallviiviylivkivkkrkpta*
1552123.PRJNA246331.EP57_02795	veiikalisfiihidqhlveiintfgiwtyviiflivfietglvifpflpgdsllfaagalavlpgsdlnifillivlwvaavlgdtvnyhigkkigtsipqdswlgkvinqekmdkaeaffnkhggktifiarfmpfirtfapfvagasrmnyryflnynvlgatvwvllctlagyffgnipivkenfslvvlgiifvsilpmifsfikskmdnkkakmk*
1304884.PRJNA195831.KK211100_gene1594	msldgligiiegahwvtlfiwlmlgvvfapinresiilfmgvlasadsippayaffisvmatyvgyslgfflaklikrlffenpskrvqkrietcnnllecygvhaiiisyfipgarhflpvilglgvmslakflsisfiganlwtavfffpayllgenwslvvkhvfehsgftilvivsvtllcigfllnyknrkkkklpensi*
1304884.PRJNA195831.KK211100_gene2129	mfleglsipfpgtyliifagflvaggllsfwptllsgvlgftlgsmgpffmsfiwgkkllirikktsssyyrkilsgqewlekygpmvvvfsrplfcgkyvsyfagmakmypsryfcytlmgaylwcggllvlgvlfknnwqllvtyssmafpgvitlgivyyiiiriyyrlrv*
1304884.PRJNA195831.KK211100_gene2154	mekekkptnkkqdkvklfviagiiavvvilmkvfgvfeyisienitkltewikgfgiigpivyillwiaacvfflpgipvallggfvfgpwfgviyssigstlgataaflvaryaarsmvegwvagneqfkkidegvenqgwrmlmvtrlvpvfpfnlqnyaygltkiklatyvlvswicmlpgtiafsfaggsvvsgegnlgktfmylgvaavffviislipgwiqkrqnaeggkkva*
1304884.PRJNA195831.KK211100_gene2299	mfkeavmfkrvgallvfliviaffyssgiiqalivgdmghielfldhwgifaplgsislillqafvapipavfiyiangiifgaalgfliswigsllsaylcfalvrhfnldmklkndflrkimaffeyygekavfivrlmpfiptdlasyafgftrikarhyvlgtalgqipailfysiwggmqlpllwnvlaiaawaviilgilkvydiisarnelensqsgngv*
66373.PRJNA238534.JOFQ01000008_gene129	vntlalgpqwldpdyligtfgligvlvivfaesglligfflpgdsllfttgllvtagkldrplwlvcalivlaavlgdqagylfgrkvgpslfkrpdsklfkqenvekaheffekhgpkslilarfvpivrtftpiiagvsrmnyrsflifnviggalwgagvtllgaalggvefvhknieailvlivlisvvpivieylrgrskakkaaaagedapaagpatggptdatqpmpripqdedrapygttggqqrapygggqdgrggheapygggqerppyghqqqpygrqeppygqgqtsygqgqapygqgqapygqaqapygqsgqqqaqgqqqygqggqgpaqeqqpygrpeqaaygqrpqqprygrqeppqapygqqaqqpqqppyggqsgdapyge…
66373.PRJNA238534.JOFQ01000009_gene685	mselldrfaelvttqldspwlwlivllvagldallpfmpsettvvtvavltgpdlpqlallavvaalgalggdclghgigrwagpkaigrllrgekgrqryawgramvarhattlvvagrflpggrvasalstgslrfpfrrfvlldaagaalwavtstaigylggaafaedpvkglllafalalvivglleaarrlvarrrgaasgrttvvaagtvtgnattaegplpadghg*
66373.PRJNA238534.JOFQ01000001_gene1676	lhvqewlesvpavsvyllvgvvigleslgiplpgeivlvsasllaatqdhinpfvlgacatvgaivgdsigyligrkggqplldwagrkfprhfgpehvamaeekfakwgmwavffgrfiallrifagplsgvlrmpywkflianvlggvvwaggttaliysvgivaepwlkrfswlglvaavlfglgslvvmkrraakaaaaheeqqgkqeqpaasaaae*
66373.PRJNA238534.JOFQ01000001_gene1685	mlesatppdafavrctrlllspwsrlgllvallacaatavvvwqpqrmlahgwppqfsggtavvlftvayglcttafvprpvlnaaagalfgaqtgtpaaligtvlgsglafglgrllgqdalrpllrarwltaadrqlsrhgfrsmlairlfpglpfaatnycaavsrmrwpafllatalgsipntaayvvagaqastptspaflismgfiavtglaavavawwkrgalrgtsds*
66373.PRJNA238534.JOFQ01000039_gene2251	vnafpaseplaelaaqaprwteqlaavvppestqqaagypslfvlvvlgslvpvvptgalvssaaavafhhtapfslllvflvasaaaflgdlglywlgargvrskngsrwlerlrersaperleqartrleehgvqvlvlsrlvpagripimlacllarqpvrwfargdlpaclawaatyqligilggslfsepwqgvaaavgltvllsaapaawrrirkphdrts*
66373.PRJNA238534.JOFQ01000015_gene2332	vdkvaltaaglyvivllraggtfavgwlagagarrsrfggrisstkfqrveraiqrwgapvvavsfltvgfqtaanflagslrmplprylpalfvggagwallyatvglgalevlarlfaertalgvaavvvlllavcgvvvyrrraapaprdaatees*
66373.PRJNA238534.JOFQ01000006_gene3012	lssqlavnlldaqslltafgtagvgvvlfaetglligfflpgdsllftagllssgaavqgmhlslapllavaavgalagsqcgyllgrkaggtllarsrsprlhegarraeellarygyakaillarfvpvvrtvlnpmagalgvpartftlwqtvggliwtfgltlagyalgssvpdvdryllpviavivavsllplaaevyrsrrsrsrqraqaeearg*
66373.PRJNA238534.JOFQ01000007_gene3250	vleslgaladppwihlivglcvlldvfvpflpsgvlliaaataagtrtatvgapsmsggsavadlfalalcaatasvlgdlaayrvawrggdrfdraiarsrrlaaaqerlgtaltrgggivvvlarfapagrsvvslgagvahrtvreflpwsmlagvawaaysvtlgyfgghllgatwfstavsvfalfaagsaalyvmrrperaaahsg*
66373.PRJNA238534.JOFQ01000011_gene7096	vntlavygllalttapplvpnaallawagvlaadgdlhlalvlpvvagsallgdlllhlaarrfgrparawmgrrarrraflertsllvdrygvpfvagvrflpagrvaaalvtgvvrypvrryllgcaiaetlwasysvgvgylgttathsfvpalalsiglsalvcgatalvqhvalrhlavrsaqqveageggedkgetgeegaveavdaaaaevgaqqdggqengvq*
938288.PRJEB76.HG326225_gene1239	mtrkkqinpikilslliiiigsvlvikyvpmaklkafieerrelsevlyvaafailpvfffpvpvlaliaaalfgfvkgslltmvgailnmsimfviaryigrdfvsamvhkhvskktydryfskdaniasglflvrltpiipynilnyaypltdigfwkylivsfvgiapgtlvylnlgdkikdykskefliavlimlalviisilltkyvnkkndsnssssi*
938288.PRJEB76.HG326225_gene1240	mkkktiskivliaiivltvvlyfvipsfnatmnnfvsklgslnlesvielirgygayaavisfflmilqsilspipallitlsnaavfgwwkgallsfwssmvgaalcfyiartlgrdvvekittktglakvdefferygknsilicrllpfvsfdivsyaagltpikfwdffiatglgqlpativysylgnlagstktifisivcvvalsalvymigkiyndkkkanksn*
1265845.PRJNA182537.PWEIH_00825	mkkfwqewrgiilfvvfvitgflviyklgivdsfnvaelskvvrdmgiwgkilyvityilrplvlfpatpltlfggytfgavqgtildvigagtgallafwiarklgkdkierliqgkklekfdhklgengflvvlylrliplfpfdsinysmglssvrtrdyaaatylgiipgafvlnflgsslgrldwqfytaialyafmiilplivkklrnn*
1265845.PRJNA182537.PWEIH_09713	vdiiqamisfiihidqhlveiintfgiwtyviifliifvetglvifpflpgdsllfaagalavlpgselniiillivlwvaavlgdtvnyhigkkvgtsippdswlgkfinqekmdkaeaffnkhggktifiarfmpfirtfapfvagasrmnyryflnynllgatvwvllctmagyffgnipvvkenfslvvlgiifvsilpmifsfvkskmdskkak*
1265845.PRJNA182537.PWEIH_11850	mlhsiiealqnfvmtlidlfghwgifwamviesvciplpsevimlfggfmaeagdlnfwlvifagiagnlvgsliayyigkfggralvlkfgkyiflnvghldlaeswfqkygssavffgrilpvirtfislpagiaqmniwkfiiytvlgcipwnifltylgfklganwsvveqytrpisyamlallviivvylivkiikkrkpta*
1265845.PRJNA182537.PWEIH_15408	vrldryslfflpfieaflpflpfslfvivnvsaygffwgftiscvaailgslcvfwiirkfgqtrflrfitnhkhvrkvmdwidehgfgpifillvmpftpssavnvvaglseirfyqfllaligakvikvfaisyigydlrdiiqhpvkllilimlvvvlwyvgkrlerwmntkkkdtmn*
1123321.PRJNA182442.KB905816_gene2975	vtefleqlartgrellatvgeaavppestqqavgypslfllvvlgslvpvvptgalvsgsavvalhqsvpvlslltvfgvsafaaflgdlglywlgqrgvgskngsrwltrlrervapdrlaqahdqlrrhgvlvlvlsrllpagripvmlacllarmpvrefvrgdvpaclvwavayqaigilggalfpepwegvaaavgltllvsaapslwrrlrrgrsrtg*
1123321.PRJNA182442.KB905815_gene3604	vfvpllpsgvlvitaatavagtraadaagslhaagdnpltamvpemlllvlcaaaasivgdlvayrlawrggarfegaiarsrrltvaherlghalargggglvvlarfapagrsvvslaagavhrdarqfvpwsvvaafawaaysvglgylgaqwlgaswfgtavsvaalfaagalaayvikrrpapaayapllphqlqraerpaepaatr*
1123321.PRJNA182442.KB905823_gene4516	vpvpatqsdgvpgrlvqtllspwsrlallvlllcaaaaaalayqpqdllvdgwpsrltgagaaalfaagygactaafvprpvlnvaagalfgaqvgtaaavagtvlgagicfglgrllgqcalrpllrgrwldtadrylsrhgfrstlilrllpgipfaasnygaavsrmrwpaflaatalgsvpntaaytvagsaattptspaflvsfgfiavsglagtayawcrrgrirrvvargpkpgnaeaeqepaghtag*
1123321.PRJNA182442.KB905819_gene5870	vdmpsrripdqehpvvdlalgpswldpdyliqqfgligiltivfaesglligfflpgdsllfttgllvatdqylhfplwlvclliviaavvgdqvgylfgrkvgpalfkrpdsklfkqenvekahaffekhgpkslvlarfvpvvrtftpiiagvsrmryrsfvtfniiggvlwgagvtllgaalgqieavreniemmlvgivllsilpivieylrarkagkketpavptvdavegaaplpqeaggapaeqspphrngrgrharr*
240015.PRJNA28085.ACP_0706	msekilallahfiisvisstgytgvgllmaiesaciplpsevimpfagylvemgrlnlfwvatagaigcnlgsaiaywigawggrpfierygrfvllsthdldrterfferygsitvfvgrllpvvrtfialpagmarmrqwrfhlytflgswpwcfvlayvgvrlgrawdtdprfkaifhrfhlgveivvllglvwfvwshwktrerptqa*
240015.PRJNA28085.ACP_1577	vlkfvhsllalllhlgyagpivlgildssflflpfgndllvvilvsqhphglpwyvlaaaagstlgvlllalvarslgeegvkkmagpqrfkklsdrihkhggkavvlaciapppfpftmviaaaaaldysrlricvlnfiargvrfallgliaihygsrilklahapayrwgmfafillcvagsglsvyawlknvrpgrra*
240015.PRJNA28085.ACP_1908	ltkwkvfllafvkplgfwgagviafidassiplpmdlimagyawsdrwhfyiyaimagvgssigalipyylgraggelfllrridrkrfealrdrferqemmamiipsmmppptpwklfvfgagvfemrtpqfllavfigrtirymveglltvlygpeiivlfgklvhkhlilllvcslafiglivwwlvwralkpvke*
240015.PRJNA28085.ACP_3453	mpfalhfflqhaymilflwvlveqlgvpipstpillaagtltatrqlalpaviivalagslisdslwywmgkrygglmvrllcrlsfestvcvrkteeyftrrgpasllvskfipglgtvaapiagqtgmsfrrfvfydaggillwtlsvtlggrffgdilkrhpnalswtghfalglflllfagflawrffkqrmflaeirmarifpdelktrieegddviivdlrhpldllpdprtlpgalrltpdklmaqleqiprdrevilfctcpseataaktalqlrragiqrvrplyggfdewkkrgyplvegnadlaleyarg*
398767.PRJNA17423.Glov_0339	miheliswlletvghlgypgifllmamessiipvpselvmppagylihqgrmawlpailagtfgslagayanyyaahylgrplilkygryvlippdkfervesfflrhgeistfigrllpvirhlisipagvagmnhlrftlytllgagiwcsiltwigyaigqnqelvmawshralawvilascglvagyiwwqrrrqtlnrnkp*
398767.PRJNA17423.Glov_0381	vdlfdngfltylvpllnwlqqpgypalfalsflastlvplgsewllvlmlvrgydpavsvltattgnslgacttwlvgryggdwllvrlfriseqqrqraeawyqrygilsllfswlpvagdplclvggllkirfttflllvgvgklvryaavawltvkmaa*
398767.PRJNA17423.Glov_1984	vkskkiilvltglaivalffyldlgryltleslkanrqllqtfyadhtllmvaafmgvyiiqtglalpgatilslsagaifgpvmgtvyavsaasigatlaflftryllrdavlrrfgnrlegmnkeleerginyllflrlvplfpfflinlaagltrlplrtfmlgtffgiipggfvyvnagaslasindlsdiasarvlgsfallglfalipalyaqfknrntttp*
1399115.PRJNA225654.U719_01465	mdimalvrlaggimftplsddvlmmsfaalrlregmypvviwltawpvffiaftwfyllarffreiplvkrwmksrfleraetiierrglwaiglsfflpgvrhpihyvagllgyplprylvmtflaagvytglwtflivrigeavtwselwnwlqvnpgiisaivviliglvitgivyhrrqkesveesssi*
1399115.PRJNA225654.U719_03055	mlewlfsagesnlwlflgimivglgtelipaevglpllglyvsngtvswtvavlvgflgslmgatvfyllgryagrpilirygkwllikekeieqgerivakygtwsalfgrffpvvrsvvsipcglfglsfkryllassiglfpvsffyiwvgerfgveraesmlkgleqelwwilggivvilggyilyrrskakqkeqtqdtktk*
1399115.PRJNA225654.U719_03345	mmehhviqtfelfgpfapfvsilvgvvvsvlgvlpstfvtaanlvyfglwmgtllsfigevlgavcafllyrkglryalrrplpdrfarlqqklqaqqgheafwtiillrllpfvpsgivnivsaasgisillfltastigkipamlievfavhqfmqsssiiqwsiagvalvgylayriqqkrassi*
1399115.PRJNA225654.U719_06340	vlsqvvnqillsladlgyfgialglmieiipseivlsyggfmisqgtigwplaivaavigglfsqlflywfaryggrplilkygkyvlisehhldlaerwflkygqgvifgarfipvvrhaisipaglakmdqtkfslytvlaiipwsilflylgetlgtnwrsikevaapytngvliaavvliifyviykrrqrtv*
1399115.PRJNA225654.U719_07795	mnmdtvnqyldaygygvififlffgivgipapeesllvligilsgqneerliysmltayagtfvgmltaysagrffgptvlrygrfigltrerwervsngymgrinrtiiaglyipgvrqinpyfagmkripfgryfwvsalgsalwvvpfvllghfagktfhikpevvpyfglallvlfllgvlvkwikrkrlekrvvsgknqagked*
1399115.PRJNA225654.U719_12980	mkklrlrdwlpltlyfmfglglllyfrmsgmleqfdiqalsdwvrdqgltgmllyvlaytirplvffpaslltifggytygpwlgtlldvigagtggllsfwiarllgrrgvekligkgklnvlderiatngflvvlvvrliplfpfdaisyasglskirfkqfaianylgiipgafvynnigsslrdpfswqffvaiglyvlffavglvaqrilknkrnkerm*
1399115.PRJNA225654.U719_14860	vspihhllhdilhqygalglsvllaggivglpvpdetllvlsgfwmhqgnlplvgtilaayagscigmtisyllglklgmpllhrvgpkmrisekhilsaeagfrrygksvliigyyipglrqlsaffagvskmpfrvfasyaytgaliwisvflgagyfvgrhlsfhkvmdyvlahpevmpyligiaggiafsfvlktyltyrsqfslyknsllp*
1399115.PRJNA225654.U719_15630	mlhtlrdwieqmifflqdlpggaatgliapfleslfpflplvliisanaatygfgmgvlvswvgsmlgslvvfacirylfrrpvtrwlekhhaaqqwiervrhmspislgfffslpfmpafiitsisamiqlslrtyliaagagrlivviifsligkewstflerpmrlvllflillaiwgvsrgteewlkrralskradhlreiedkierpsek*
580327.PRJNA33165.Tthe_0250	mslikvgidivlhldkylgtiiqtygmatyliifliiffetglvvtpflpgdslifaagafaaigslnvftlfiivsaaailgdtvnyhigkfigekiyeadnlklikkehliearnfyekygnmtivlgrfipiirtfvpfvagigemnylhfltynalggiawaalfsfggyyfgnlevvkthfgfvtiaiivislipavitflrkk*
580327.PRJNA33165.Tthe_2163	vkrnkkklvinglfivafvflffwvlfrygdeltyllkdpakfekwilgfgtkgilifiavqilqvlifvipgevvqiaggylygtflgslysligitigsllcftiarvlgyefvrgmlsdeklkkfdylinnkkgelglflvfllpglpkdalsyvagltpvkflnfflitaaarlpgivissyiganiehknyivsavisviavilfvigiinkdkimkkmnhfde*
580327.PRJNA33165.Tthe_2416	mentnilyslvidygylalflalvvegtgmpgpveilflaagyliskgqmnflavaliaalgnvtgntlayiigarsgrvfvekygrflkitvkdlegmdrwfskyggmtnlisrliglprtpaiwasgitrmdfksffifsaigdllwslfwtsvsylvsmqilkidligktypwwmyfvmligfvlfmyvvwriflwmkekylt*
392499.PRJNA17343.Swit_0574	mtgwvqqliadggylglfllmfgetvfppipsevimsmaglqaakgtmllpaailagtagamlgnivwylaarrlgldrlrplierhgrwltmdwaevdrgerwfmrhghlfvcigrmlptarslvsvpaglmrmrflpfllwssvgtlgwstmlavggwvlgtrfaameawlgvastvllavlggfyiwrvltwkpsr*
392499.PRJNA17343.Swit_0984	mlrrlydwtmakaahrhaewwlaafafmeasffpvpphpllglmclaepkkairfaavatlasvaggllgyaighfayeafgeallralglaesfpkaacylrdygaeiivvkgatpipfklltitagfigmnllvfigasiisrsisfmivgvlfrlfgapikamidrhlgkvtaafavlvvagflaiallgggakqtsekcagvasvtag*
392499.PRJNA17343.Swit_1435	vtifaipvvifgdriedylnferiifllkehgslaavagiaaisadlfiptpahaimtgfglvhgwfvggvlasagtflagtiaywlsrvmgqraarfiageedmeklhalferygfgaiiisrwipivpevlsclagmtrmpharfalgnligslsvgffyaglgdayggtpqfaltlsvvlpflllplflliaarsrraa*
392499.PRJNA17343.Swit_2869	mdfgqlvgaigpwaialgagfegetaaiaggvmahralfplwaaflatafgavvadqiffqigrrfrdrpfvvhvrqkpafakavgfieryptgfilafrfvygfrtvspiaiglstiplrrfailnivaallwsavfttigylfgptvdriiaalapyktelmiafpipgtclllwllwrrhrqrrrermnppfhapeiaes*
1497679.PRJNA246330.EP56_10350	mstrlkvlfillglilviilgyviykdyyadfmlfldpkadrahlmesirshklkdalllvaltavmcaipgvpnsvigifigvcfgpwigvlmnvsgnilgnfivililrkyglskkakdpgefitnilnmkkptvgitvgymipvlpsvivnyaavklklplkslllavtigvlptsflyafggdallkgntkiailsivcvvilvfvlrifqkrqvrsna*
1497679.PRJNA246330.EP56_10590	vdiiqamisfiihidqhlveiintfgiwtyviifliifvetglvifpflpgdsllfaagalavlpgselnivvllivlwvaavlgdtvnyhigkkvgtsippdswlgkfinqekmdkaeaffnkhggktifiarfmpfirtfapfvagasrmnyryflnynllgatvwvllctmagyffgnipvvkdnfslvvlgiifvsilpmifsfvkskmdsrkak*
1497679.PRJNA246330.EP56_07320	mlhsiiealqnfvmtlidlfghwgifwamviesvciplpsevvmlfggfmaeagdlnfwlvvtagiagnlvgsliayyigkfggralvlkfgkyiflnvghldlaehwfqkygasavffgrilpvirtfislpagianmniwkfvtytilgcipwnifltylgyklganwsvveqytrpisyamlallvvivvylivkiikkrktsa*
1497679.PRJNA246330.EP56_12690	idwynsmkeffsydnvmqwmqsyrafgpllafflpfieaflpflpfslfvivnvsayglfwgfviscsaailgslcvfwivrrfgqtrflrfvthhrhvrkvmdwidehgfgpifillvmpftpssavnvvaalseirffqflmaliggkvikvfaisyigydlrdilqhpvkllilivivvvlwyvgkrlerwmgskkkdiv*
1497679.PRJNA246330.EP56_13375	mkkfwqewrgiilfvafvltgflviyqlgivdsfnvaelsqvvrdmgiwgkilyvityilrplvlfpatpltlfggytfgavqgtildvigagtgallafwiarklgkdkierliqgkkiekfdhkigengflvilylrliplfpfdsinysmglssvqtrdyaaatylgiipgafvlnflgsslgrldwqfytaiglyafmiilplivkklrnt*
1356854.PRJNA210955.N007_04225	mtsqirqfladwrimsmigagvviigvllyldrhhrvsqlirswgaigiivaiilmllwcltpipsegllviflrvygvgwgtvyaylgstlsalviffiarhftkvwlsrasaherfeqvnrwvkdwgslglliarmlpvpafvvnyvagmvpaislwsylwtavvaifpyylgvalvfqgvfgnwiyiligiiplsivglagflvrrrshhhadlhrrffrwym*
1356854.PRJNA210955.N007_00500	lsglsvlishygntaifllmliesicipipsevimsfggfmaaqgtlnfwwvivigtvanvlggliayaigryggrplilrygryvllspehlqraetwfsrfgeltvffgrmvpavrtfvslpagfasmsvwrflvfsalgslpwnfamtyagfqlhahwdvideklkpltyagalilvaavvwfwfrrkkpqgrkntme*
1356854.PRJNA210955.N007_10465	liqhwihhfgyfgvflitfieaigfpfpaettltlsgiewtegvfrlvplwaagalgnivgstvaysigrflgrpivlylgkyigitaarldkaneqfqryeyavlviakfiagirilvpylaginrmrfwifwpvntlsaiawsgafiiaghyigalvsklwpflhrylipviivvclivaaivylkvrshrrekaqaqpqeiakeagegaleessapsttvdeadsreddpsprp*
1356854.PRJNA210955.N007_10570	vksreiflrmgsilsliiclalirfptawlttwlpsgmwlqgvwfvacqamasilpmpaepvmtaclraegavlgtvenwlgtlvggvilflfgrlaapvvhkllqhpavrptyermqrrlkpdkfwtitlvqflpfpfllvnlllgtasdvsvttyifataiaitpyqiawslgylgvlrvshlswllvgvmafvllvvmiyrsakrrrhqsq*
1356854.PRJNA210955.N007_11735	meyimtwihsitssivslgypgvyiamvleglgmpfpgdaflafygyavseqemngiavwcigslgyftgvsiifwlvrkfgmlvlnplyrihilsperldhtstlmrrfsplvlipgrflpgirslstyaaafvdmpystftaytivgsivwcgtwiglgfwfgenvqtllkhvqstltwativivllallvfiikrlqsktrsgq*
1356854.PRJNA210955.N007_13600	mdmeprprvyhrrrrnsdqrasgrklnrtegvlstialivifailiviffrfdrsnelsrviqstgilgvviaivlmallsilpvpseflmivimkifgpwwgillswvgtmiaaivtfllarhvgrkllrhfisedrvdqisswignrgifgliavriipfpfivvnyvagvlrnirlrdfiwtsavggipyyigaalvflgvskrymtwlvigavalvtvwvagylfnrhvhsikrflh*
1356854.PRJNA210955.N007_14460	mnsmvmhwvqsggyigvflamvlesaciplpsevvmpfggylafrghlhlgivilmgvlgnvvgslisyyvgkfggravirrygryvrlserhmdaaerwfrrrgdwvvfvgrllpairtfislpagiakmnavkftaysaagslpwvavlgyagyklgqdwdsmthyvhpliyvavilvvgfigatvykkrl*
1356854.PRJNA210955.N007_14465	vgfihfaiaygytsifallgleylilvvpgetllttlgvlahtqqlhfslallivvaslgsftgsiityfigrvvgrpvilrygkyvfitekrlqqterlfhrqaiwtllitkyiavirdiipyvagvnklglkvyvpiqllasflwtgtfllggnliklaatsiyhhwrmelipavivlalcvwgyraihkrmhrfverkevqtsevdvrptdtnri*
396588.PRJNA29177.Tgr7_0020	vgdwwrpehwwnednalwvlfasafvsstllpgssegvlaasrlsgfdpwnllwvatlgntlggltnwwlgrwiatryparrlvraeqekalervrrfgwpvlllswlpvigdplclaagwlrvnfwlcalaiaigkaaryalllwlipvags*
396588.PRJNA29177.Tgr7_0334	mageaverlgyvglgmtmlalapeflmpfagflanqsqlnllgviiagtvggtlgstilyliarrvgerrvrrffqrrgrflllresdldtvldvydqhgeilvlagrfvptvrslvslpagllpmpfprfflftlagtglwcavlavggylmgaqwrlleswlgfygatvfslillaiglfalqrvkeavlgsek*
396588.PRJNA29177.Tgr7_1434	vklfgplydrvmvwsrhrhaprylaalsfaessffpvppdvmlapmaaarpecsarfafittvfsvlggvlgyligwlafgmvepwvvsagygdrlelarewfdvwgvwvvliagfspipyklftitagalsmallpfiiasfigrgarffavalligwlgprmedklrpymewlgwftvllllvavavynthg*
396588.PRJNA29177.Tgr7_1959	mksarvwlriglgllvlagivlavmyrdaftvealetrmaelgftaplifmglyalaavfflpgsvltlaggalfgpvwgtvyslvgatvgatlaflvsrylaadwtqrraggrlsmlvrgveqegwrfvaftrlvplfpynllnyalgltripfwhyvlatfvcmapgafaytwlgyagreamaggegviqtvlialailaavmflprlvtrmrrgrdlsvqelherldagrvtlldvrgadefaeghvqgavhipvdqlladpqrvaeshggplaiicrtdrrsarawqalaragvvdarvvaggmeawiraglpvsr*
396588.PRJNA29177.Tgr7_2502	msadpehreegrglagegerrrhrmrlmtiaglvlllvglvlwqpvavadvidwgqslaphpaaipvlillqalllalalpgtlmlwvvapfydpltaaailtagstlgalaayytsrwlgglwqpgptgqrvldllsrqgdvwtqlalrvlpgfphsvinygagtlglplgpfmmatviglafkwpiytyavhtlltsgtegteielmsllpllalavllvggralrarlg*
1397696.PRJNA218045.KK211189_gene178	mltslqqyiiqliewlqslpggpwaglgapfleaifpflplvliisanaatygfllgvllswigsllgtivvfaavryifrkpmtrwlekhktavywlerinhmspislgflyslpfipvslityllaliqmklrtfilaagfgkllvvvifsvigdqweefiqspfrlsmlglllvilwaisrgleevlkrrafkkrneqlkqemvtkrqtpl*
1397696.PRJNA218045.KK211189_gene221	miafvlllfgtatflyqwidvspgdirdyiiqfgwlapliyiilftirplilfptsvlsvagglafgiipgviytvigatlsalvayyvaiyfgdrflhhfestnyeaiqqkieedgffyvlilrliplvnfdlvsyasglakvkvpaylfatvvgmipgafannflgssiasgdwtlialafgimlvltliatvfrepikrqihryqkk*
1397696.PRJNA218045.KK211189_gene773	mewellplplfliisillnsviavagvlpsafltainvsvlglvpgilvsiigeaigaivsfilyrkalhrytspdsgrfqrlresggaeawflvlgmrfmpfvpsglvtlsaafsrmtltsfavastigkvpaliieglavtaamqltmgwqlflvglvaisylvwrmrqrsgeki*
1397696.PRJNA218045.KK211189_gene800	mkerhsiylgygfglvalsllpfvvlpslllpyqlgwtgvvllalsvgllrairdgsnvilkqmwkitfslflifvfvyyvsfglvlydtygldrlleqyerqavwvfaafsflqpialpvpeavsvpigsvalgpfraalvgsiattlgifvmyglarfgreriirwvdeeklktydryvekyglgillvlfiipilpdeviclaagfsrvpfprfagiafgaklvtsfglaysvsigqlfmtdsspiaiasvmaslivlilafiwrkrkkgdsngthe*
1397696.PRJNA218045.KK211189_gene903	mprwlkitlfllvfgtlfyithfhyelrpsdirdivlsfgfwgplffiflyaigpvaflptsvlslgaglafgvwpgvlyiiigataaattgyvmgrffgrsvinvdrypwseklftqmerrgflyvfvlrliplvsfdllsyaggisrvrfsafvpatvlgmipgtfaysflgaslasgsvttifiaalvftglivvtyifrepvkkwlgln*
1397696.PRJNA218045.KK211189_gene1699	mswrlclridgytewewgtfkmsdwmisvieqygyigiafmifienvfppipsevvllfggffavktnlsiilvvvasttgailgaillygmgllfdveqiekwtkrygkwlrldiedvkkadawfdryggwmvffgrlmpvvrslisipagmsnmpflkflllstvgtaiwntililigmkvgenwkeiltyldaysytiygllligmvgyliwrkkrqhkktvkd*
1397696.PRJNA218045.KK211189_gene2307	mdgtsflkllkgglvmnvlehllaacgvfsipigiliqfipnelvlayggflveshdapfflmfllawfsftlsqialywigryggrpvalklyryfrirsdkqlraerwfekygawivclslfwrqlfavsagvmrlsfrkfltvttlifaawsfvfihvgmmlgnnwrmighfmdnvlpflafgigttlvirhfrhqpkrlkesa*
247490.PRJDB68.KSU1_B0541	mkyeeamelsqvkkaglhrrlyewtlhwahtpygafalfalafcessffpippdvllmalafsipkksfkyaaicsagsvlggcfgyfigyqffeylglpilnfygitdkfdfvkeeynanafiavaiagftpipykvftiaagvckiniwtfiiasavsrsgrffiiaaltyvfgpkikdfidkyfniisiafvillvvgffiikllt*
247490.PRJDB68.KSU1_C0095	mnkksiikfsifigtiggaffalrytflsqyiqkdkllglleqlrehwwgpvafiliygigcvfaipgslltliggaifgviwgtvynilasnlgatlaflmaryfgrdfvaglmkgriesfdekvashgfrfiftlrliplipfnalnfgaglsrikyrdyvlgsvlgmlpgtfiytyfadallkgatgarkkawinliiassllivislaptlykrfkks*
247490.PRJDB68.KSU1_C0756	mewleylihfvlhldkhlyelvttygiwvhvllflivfaetgfvatpflpgdsllfaagaiaatgalhvyaliailavaailgdtvnywigyyigpkifkkqkslffnpeylertyrffekhggktiviarfipiirtfapfiagigrmsylrfalynilgavfwvpvfiyagyflgnihfikqhfslmiialivvslipavleylrhrqakkeeiann*
247490.PRJDB68.KSU1_C1388	mitvikliivitisifciyfypylnfhkigifvkenritapfifilltalrpilfflpsmgltivagmlfgtvwgtvyviiggvfstligfyfarwlgrgiveklveknklfrrvekrsrdygknavlymrlfnlpwdmvsywaglsgidfkdfyiasmiplvpisflytyfgshmfaptsagfiisvsmlfamgatpyvkarfmkrtyd*
189425.PRJNA258365.PGRAT_03585	memlkwiqelfasygysvlffglllefvalpfpgettmafagflsytgqldffvliavafagttvgmtvtyfiglkaglpfiqrygkwflfsetklektqhwfdrygsilvsigyfipgvrhftgyfsgitalpfrkfalyaysgallwvvlflgigkvfgpqwmgifhlieknaiwiasgvaavaaliilyryrhkigsrllrrktgmnlenqvvkvkepsk*
189425.PRJNA258365.PGRAT_08040	vasntilelisqygylifyvaftlgpfgipipneitivtgaalshmgvinpwityfctlsglitaftvsyfagkyfgqklknrfrqnrhfqkaelilnkrgnramyigmfipvvryiiplliglsgtnyrrfaiisyssaigwtlmffsagtyfgdhilpklfniqv*
189425.PRJNA258365.PGRAT_16615	mhqilnaitdaaldlvstlgiwgiwigmmlesacipipsevimlsgglliargtlsfpevvaagvlgnltgsiaafyvgmhggrkllekygkyiffnsrhleqsqrwfdrygegtvlftrmlpfirtfislpagiagmktwkfiffttlgslpwnialvylgyrlgdkwtiveeymrpvsyaicgavvlliilwlvrrrkertv*
189425.PRJNA258365.PGRAT_22090	mrkwltvllyvsgiilafiyrydilawlrqdhnallglsaaallalfpvvpykliigiygyaygsltaavicwsastlagaviygivkymfqekaskylasvpalgkftsavqrrpfaavvlarlapvipqmavniyagaaglpfwsylaasglgkipgialyaflggqlfshprsglmailvyvvvlalavlalrprslwtke*
189425.PRJNA258365.PGRAT_22120	mktwitdimeqfgyagiflmlalenifppipsevilpfggfmtttsgltipgvliastagsllgavilywigrlldvsrmerivdrygkwirinksdirkadawfdkygywtvlfcrmvplvrslisipagmsgmkfglfmlftaigtlgwntllillgaalgeswediggyidtyssvvyvllaggilvlgllylrkrrtagkars*
189425.PRJNA258365.PGRAT_27250	mtetinawidwllqlfglsgpyillvtipltvlqslfgffplavlivlhvsvfnviggmlvswlacnigamlsyflfrrflfdwfdrkwrsklkrydkwqryldrygiwtlvllrtvpimpsniinfmsavspmkvpafiwgtvlgnlsyiwlfgtigstlivsreewngfllwygvfvviligifirlhwghlqedkrsrme*
189425.PRJNA258365.PGRAT_28175	lhfisdlisqlfewiqslgyfgimiglmievipseivlayggylvsqghinyfgavlfgtlggviaqifvywigryggrpvlekygkyifikkkhidhseewfnkygtgviftarfipivrhaisvpagisrmplgkftllttlavipwsalfvylgyslgdkwetidevaaqythelllaaiaiiviyflfkwykskkkgsav*
189425.PRJNA258365.PGRAT_30700	mffldimswlteerllqlleqyrslgplpgigltfmksfvpplptiaivglngavyglwlgffyswlglvagcvttfliirqiashpylrkwalrpkvargmkwvrnsgfsyvfllslfpvgpfvvinmaaglaqmrlrsyllalcagkaimvfavsyigndvdrfirhpgeiiyvllfigvslwgvkaiearftraaqareeqlpsgeslqrk*
1169144.PRJNA187935.KB910976_gene763	melhellsyiqhygygalffclwlgivgmpipdemvvmsgglvssmhilmpipaflltylgvvsglslgyilgktvgskvldalmkkkkakylwksqalldryghyalvisyfipvvrhivpylvginnmsfrayalysyvtgfvwtllyfmlgymfggninhivelttkygfvfgsilvvifgvyyigkeikg*
[truncated: 15,028 more rows]

## Sheet: eggNOG mapper for 16,100 DedA
#query	seed_ortholog	evalue	score	eggNOG_OGs	max_annot_lvl	COG_category	Description	Preferred_name	GOs	EC	KEGG_ko	KEGG_Pathway	KEGG_Module	KEGG_Reaction	KEGG_rclass	BRITE	KEGG_TC	CAZy	BiGG_Reaction	PFAMs
[truncated: 15,993 more rows]
