# Supplementary material for: Three Bacterial DedA Subfamilies with Distinct Functions and Phylogenetic Distribution
Source: mBio. 2023 Mar 1;14(2):e00028-23. doi: 10.1128/mbio.00028-23 (PMC10127716; doi:10.1128/mbio.00028-23)
Supplement: TABLE S2 [file mbio.00028-23-s0001.xlsx]

## Sheet: DedA genes in MIBiG clusters
Target name	query name	Full seq E-value	Full seq score	Full seq bias
BGC0000354|c1|1614-2438|+|CAM56764.1|putative_alkaline_phosphatase|CAM56764.1	SNARE_assoc	8e-25	88.8	6.4
BGC0000164|c1|22261-22932|-|BAE93723.1|putative_DedA_family_membrane-associated_protein|BAE93723.1	SNARE_assoc	5.3e-24	86.1	5
BGC0002318|c1|4220-4882|+|AQJ46_36800|hypothetical_protein|KUN61411.1	SNARE_assoc	3.5e-23	83.5	6
BGC0001283|c1|16482-17153|+|SLI_RS05060|VTT_domain-containing_protein|WP_016325503.1	SNARE_assoc	5.6e-23	82.8	5.6
BGC0000379|c1|76908-77711|-|AEF16033.1|hypothetical_protein|AEF16033.1	SNARE_assoc	5e-22	79.8	7
BGC0001521|c1|21896-22354|+|Haur_0039|SNARE_associated_Golgi_protein|ABX02691.1	SNARE_assoc	3.2e-19	70.7	5.9
BGC0000084|c1|94049-94714|-|AFL48537.1|putative_membrane_protein|AFL48537.1	SNARE_assoc	7e-19	69.6	2.7
BGC0000905|c1|15721-16361|-|ABT18051.1|unknown|ABT18051.1	SNARE_assoc	8.4e-19	69.3	6.1
BGC0000291|c1|100029-100649|-|AAZ23086.1|hypothetical_protein|AAZ23086.1	SNARE_assoc	1.1e-18	69	1
BGC0000336|c1|2-622|-|AAX31552.1|hypothetical_protein|AAX31552.1	SNARE_assoc	5.2e-18	66.8	2
BGC0000439|c1|3344-4036|+|AHH53499.1|membrane-associated_protein|AHH53499.1	SNARE_assoc	1.9e-17	65	4.3
BGC0002346|c1|1381-2283|-|QDF63353.1|Kyaorf11|QDF63353.1	SNARE_assoc	1e-14	56.2	1.2
BGC0001281|c1|192342-195071|+|UMAG_06420|uncharacterized_protein|XP_011392703.1	SNARE_assoc	4.3e-14	54.2	5.8
BGC0000503|c1|13754-14944|+|CAD60532.1|Cinorf11_protein|CAD60532.1	SNARE_assoc	4.2e-13	50.9	5.1
BGC0000130|c1|13733-14602|-|ABO15848.1|hypothetical_membrane_protein|ABO15848.1	SNARE_assoc	6.4e-12	47.1	7.9
BGC0001476|c1|16556-17038|-|AVT42385.1|HAD_family_hydrolase|AVT42385.1	SNARE_assoc	3.2e-08	35.2	5.7
BGC0001514|c1|35777-36445|-|BAV57083.1|hypothetical_protein|BAV57083.1	SNARE_assoc	3.4e-06	28.6	3.2
BGC0001591|c1|20245-20892|-|AEQ20527.1|DedA_membrane_associated_protein|AEQ20527.1	SNARE_assoc	0.00049	21.7	16.5

## Sheet: antiSMASH w.DedA (smCOG1188)
#Genus	Species	Strain	NCBI accession	From	To	BGC type	On contig edge	Most similar known cluster	Similarity in %	MIBiG BGC-ID	Results URL	Download URL
Fluoribacter	dumoffii	Tex-KL	NZ_CM001371.1	975391	986255	bacteriocin	FALSE	None	None	None	https://antismash-db.secondarymetabolites.org/go/NZ_CM001371.1/975391-986255	https://antismash-db.secondarymetabolites.org/api/v1.0/download/genbank/GCF_000236145.1/NZ_CM001371/1/975391/986255
Pseudomonas	aeruginosa	NCTC11445	NZ_LR134308.1	1054040	1094718	betalactone - nrps-like hybrid	FALSE	pyoverdin	2	BGC0000413	https://antismash-db.secondarymetabolites.org/go/NZ_LR134308.1/1054040-1094718	https://antismash-db.secondarymetabolites.org/api/v1.0/download/genbank/GCF_900636735.1/NZ_LR134308/1/1054040/1094718
Bacillus	velezensis	P34	NZ_CP040378.1	1817034	1954388	betalactone - t1nrps - transat-pks hybrid	FALSE	fengycin	100	BGC0001095	https://antismash-db.secondarymetabolites.org/go/NZ_CP040378.1/1817034-1954388	https://antismash-db.secondarymetabolites.org/api/v1.0/download/genbank/GCF_005696395.1/NZ_CP040378/1/1817034/1954388
Bacillus	Unclassified	UMB0899	NZ_PNGA01000001.1	106073	126925	terpene	FALSE	None	None	None	https://antismash-db.secondarymetabolites.org/go/NZ_PNGA01000001.1/106073-126925	https://antismash-db.secondarymetabolites.org/api/v1.0/download/genbank/GCF_002871465.1/NZ_PNGA01000001/1/106073/126925
Campylobacter	jejuni	CFSAN065345	NZ_PHZO01000001.1	345810	375650	betalactone	FALSE	None	None	None	https://antismash-db.secondarymetabolites.org/go/NZ_PHZO01000001.1/345810-375650	https://antismash-db.secondarymetabolites.org/api/v1.0/download/genbank/GCF_002805115.1/NZ_PHZO01000001/1/345810/375650
Aeromonas	schubertii	LF1708	NZ_CP039611.1	1382053	1389756	bacteriocin	FALSE	None	None	None	https://antismash-db.secondarymetabolites.org/go/NZ_CP039611.1/1382053-1389756	https://antismash-db.secondarymetabolites.org/api/v1.0/download/genbank/GCF_004919485.1/NZ_CP039611/1/1382053/1389756
Streptomyces	aidingensis	CGMCC 4.5739	NZ_FOLM01000009.1	211468	252512	t3pks	FALSE	alkyl-O-dihydrogeranyl-methoxyhydroquinones	57	BGC0001077	https://antismash-db.secondarymetabolites.org/go/NZ_FOLM01000009.1/211468-252512	https://antismash-db.secondarymetabolites.org/api/v1.0/download/genbank/GCF_900112355.1/NZ_FOLM01000009/1/211468/252512
Ralstonia	solanacearum	RSCM	NZ_CP025986.1	669990	722838	nrps-like - siderophore hybrid	FALSE	staphylobactin	18	BGC0000943	https://antismash-db.secondarymetabolites.org/go/NZ_CP025986.1/669990-722838	https://antismash-db.secondarymetabolites.org/api/v1.0/download/genbank/GCF_002894285.1/NZ_CP025986/1/669990/722838
Corynebacterium	Unclassified	HMSC072D01	NZ_KV836125.1	362972	399340	t1nrps	TRUE	coelichelin	45	BGC0000325	https://antismash-db.secondarymetabolites.org/go/NZ_KV836125.1/362972-399340	https://antismash-db.secondarymetabolites.org/api/v1.0/download/genbank/GCF_001838245.1/NZ_KV836125/1/362972/399340
Bacillus	subtilis	J-5	NZ_CP018295.1	1927632	2061425	betalactone - t1nrps - transat-pks hybrid	FALSE	fengycin	100	BGC0001095	https://antismash-db.secondarymetabolites.org/go/NZ_CP018295.1/1927632-2061425	https://antismash-db.secondarymetabolites.org/api/v1.0/download/genbank/GCF_001889385.1/NZ_CP018295/1/1927632/2061425
Streptococcus	mutans	GS-5	NC_018089.1	1754492	1780907	bacteriocin	FALSE	None	None	None	https://antismash-db.secondarymetabolites.org/go/NC_018089.1/1754492-1780907	https://antismash-db.secondarymetabolites.org/api/v1.0/download/genbank/GCF_000271865.1/NC_018089/1/1754492/1780907
Bacillus	velezensis	P34	NZ_JAAHBR010000054.1	163563	300872	bacteriocin - betalactone - t1nrps - transat-pks hybrid	FALSE	fengycin	100	BGC0001095	https://antismash-db.secondarymetabolites.org/go/NZ_JAAHBR010000054.1/163563-300872	https://antismash-db.secondarymetabolites.org/api/v1.0/download/genbank/GCF_010671715.1/NZ_JAAHBR010000054/1/163563/300872
Bacillus	subtilis	KCTC 13429	NZ_CP029465.1	2068068	2199321	betalactone - t1nrps - transat-pks hybrid	FALSE	fengycin	100	BGC0001095	https://antismash-db.secondarymetabolites.org/go/NZ_CP029465.1/2068068-2199321	https://antismash-db.secondarymetabolites.org/api/v1.0/download/genbank/GCF_003148415.1/NZ_CP029465/1/2068068/2199321
Bacillus	subtilis	J-5	NZ_CP026010.1	2974257	3031038	betalactone - t1nrps hybrid	FALSE	fengycin	100	BGC0001095	https://antismash-db.secondarymetabolites.org/go/NZ_CP026010.1/2974257-3031038	https://antismash-db.secondarymetabolites.org/api/v1.0/download/genbank/GCF_004101945.1/NZ_CP026010/1/2974257/3031038
Pseudomonas	aeruginosa	NCTC11445	NZ_RWNF01000005.1	252097	293954	betalactone - nrps-like hybrid	FALSE	pyoverdin	2	BGC0000413	https://antismash-db.secondarymetabolites.org/go/NZ_RWNF01000005.1/252097-293954	https://antismash-db.secondarymetabolites.org/api/v1.0/download/genbank/GCF_004371275.1/NZ_RWNF01000005/1/252097/293954
Acinetobacter	baumannii	LEV1449/17Ec	NZ_CP038262.1	270279	290846	hserlactone	FALSE	None	None	None	https://antismash-db.secondarymetabolites.org/go/NZ_CP038262.1/270279-290846	https://antismash-db.secondarymetabolites.org/api/v1.0/download/genbank/GCF_004564095.1/NZ_CP038262/1/270279/290846
Campylobacter	jejuni	AR-0419	NZ_CP044162.1	1409933	1439772	betalactone	FALSE	None	None	None	https://antismash-db.secondarymetabolites.org/go/NZ_CP044162.1/1409933-1439772	https://antismash-db.secondarymetabolites.org/api/v1.0/download/genbank/GCF_008727335.1/NZ_CP044162/1/1409933/1439772
Bacillus	atrophaeus	B4144_201601	NZ_LQYR01000003.1	0	32989	betalactone - t1nrps hybrid	TRUE	fengycin	80	BGC0001095	https://antismash-db.secondarymetabolites.org/go/NZ_LQYR01000003.1/0-32989	https://antismash-db.secondarymetabolites.org/api/v1.0/download/genbank/GCF_001587405.1/NZ_LQYR01000003/1/0/32989
Pseudomonas	aeruginosa	YL84	NZ_CP007147.1	3009676	3049654	betalactone - nrps-like hybrid	FALSE	pyoverdin	2	BGC0000413	https://antismash-db.secondarymetabolites.org/go/NZ_CP007147.1/3009676-3049654	https://antismash-db.secondarymetabolites.org/api/v1.0/download/genbank/GCF_000524595.1/NZ_CP007147/1/3009676/3049654
Pseudomonas	aeruginosa	NCTC11445	NZ_JTQG01000008.1	186334	228191	betalactone - nrps-like hybrid	FALSE	pyoverdin	2	BGC0000413	https://antismash-db.secondarymetabolites.org/go/NZ_JTQG01000008.1/186334-228191	https://antismash-db.secondarymetabolites.org/api/v1.0/download/genbank/GCF_000791785.1/NZ_JTQG01000008/1/186334/228191
Aeromicrobium	Unclassified	None	NZ_LR733303.1	0	39741	nrps-like	TRUE	marinacarboline A / marinacarboline B / marinacarboline C / marinacarboline D	30	BGC0001137	https://antismash-db.secondarymetabolites.org/go/NZ_LR733303.1/0-39741	https://antismash-db.secondarymetabolites.org/api/v1.0/download/genbank/GCF_902506105.1/NZ_LR733303/1/0/39741
Pseudomonas	aeruginosa	NCTC11445	NZ_JTQH01000012.1	153794	195651	betalactone - nrps-like hybrid	FALSE	pyoverdin	2	BGC0000413	https://antismash-db.secondarymetabolites.org/go/NZ_JTQH01000012.1/153794-195651	https://antismash-db.secondarymetabolites.org/api/v1.0/download/genbank/GCF_000791765.1/NZ_JTQH01000012/1/153794/195651
Paenibacillus	polymyxa	YC0573	NZ_CP017968.3	5243492	5324460	t1nrps	FALSE	pelgipeptin	62	BGC0000403	https://antismash-db.secondarymetabolites.org/go/NZ_CP017968.3/5243492-5324460	https://antismash-db.secondarymetabolites.org/api/v1.0/download/genbank/GCF_001874425.3/NZ_CP017968/3/5243492/5324460
Neisseria	meningitidis	2842STDY5881060	NZ_FESH01000004.1	26712	67879	arylpolyene	FALSE	APE Ec	10	BGC0000836	https://antismash-db.secondarymetabolites.org/go/NZ_FESH01000004.1/26712-67879	https://antismash-db.secondarymetabolites.org/api/v1.0/download/genbank/GCF_900043255.1/NZ_FESH01000004/1/26712/67879
Neisseria	meningitidis	2842STDY5881060	NZ_JWOG01000005.1	26519	67656	arylpolyene	FALSE	APE Vf	15	BGC0000837	https://antismash-db.secondarymetabolites.org/go/NZ_JWOG01000005.1/26519-67656	https://antismash-db.secondarymetabolites.org/api/v1.0/download/genbank/GCF_003995285.1/NZ_JWOG01000005/1/26519/67656
Streptococcus	agalactiae	LMG 14838	NZ_ALRW01000063.1	0	37127	arylpolyene	TRUE	None	None	None	https://antismash-db.secondarymetabolites.org/go/NZ_ALRW01000063.1/0-37127	https://antismash-db.secondarymetabolites.org/api/v1.0/download/genbank/GCF_000287995.1/NZ_ALRW01000063/1/0/37127
Pseudomonas	aeruginosa	NCTC11445	NZ_CP008859.2	4236663	4278484	betalactone - nrps-like hybrid	FALSE	thanamycin	27	BGC0000443	https://antismash-db.secondarymetabolites.org/go/NZ_CP008859.2/4236663-4278484	https://antismash-db.secondarymetabolites.org/api/v1.0/download/genbank/GCF_001516305.2/NZ_CP008859/2/4236663/4278484
Bacillus	subtilis	J-5	NZ_NJRE01000003.1	31730	65399	betalactone - t1nrps hybrid	TRUE	fengycin	66	BGC0001095	https://antismash-db.secondarymetabolites.org/go/NZ_NJRE01000003.1/31730-65399	https://antismash-db.secondarymetabolites.org/api/v1.0/download/genbank/GCF_010578165.1/NZ_NJRE01000003/1/31730/65399
Campylobacter	jejuni	AR-0419	NZ_CUVR01000001.1	500817	530656	betalactone	FALSE	None	None	None	https://antismash-db.secondarymetabolites.org/go/NZ_CUVR01000001.1/500817-530656	https://antismash-db.secondarymetabolites.org/api/v1.0/download/genbank/GCF_001236725.1/NZ_CUVR01000001/1/500817/530656
Xenorhabdus	bovienii	CS03	NZ_FO818637.1	587464	631064	arylpolyene	FALSE	aryl polyenes	100	BGC0002008	https://antismash-db.secondarymetabolites.org/go/NZ_FO818637.1/587464-631064	https://antismash-db.secondarymetabolites.org/api/v1.0/download/genbank/GCF_000973125.1/NZ_FO818637/1/587464/631064
Xenorhabdus	bovienii	CS03	NZ_FO818637.1	2904841	2956185	hgle-ks - pufa hybrid	FALSE	fabclavine-polyamine	90	BGC0001872	https://antismash-db.secondarymetabolites.org/go/NZ_FO818637.1/2904841-2956185	https://antismash-db.secondarymetabolites.org/api/v1.0/download/genbank/GCF_000973125.1/NZ_FO818637/1/2904841/2956185
Bacillus	velezensis	P34	NZ_CP027429.1	1849767	1984109	betalactone - t1nrps - transat-pks hybrid	FALSE	fengycin	100	BGC0001095	https://antismash-db.secondarymetabolites.org/go/NZ_CP027429.1/1849767-1984109	https://antismash-db.secondarymetabolites.org/api/v1.0/download/genbank/GCF_002993245.1/NZ_CP027429/1/1849767/1984109
Pseudomonas	aeruginosa	PAK	NZ_KE137323.1	4485414	4527271	betalactone - nrps-like hybrid	FALSE	pyoverdin	2	BGC0000413	https://antismash-db.secondarymetabolites.org/go/NZ_KE137323.1/4485414-4527271	https://antismash-db.secondarymetabolites.org/api/v1.0/download/genbank/GCF_000408865.1/NZ_KE137323/1/4485414/4527271
Acinetobacter	baumannii	LEV1449/17Ec	NZ_CP046536.1	39596	114155	arylpolyene - hserlactone - t1nrps hybrid	FALSE	None	None	None	https://antismash-db.secondarymetabolites.org/go/NZ_CP046536.1/39596-114155	https://antismash-db.secondarymetabolites.org/api/v1.0/download/genbank/GCF_009740145.1/NZ_CP046536/1/39596/114155
Pseudomonas	aeruginosa	NCTC11445	NZ_AP014651.1	4623053	4664874	betalactone - nrps-like hybrid	FALSE	thanamycin	27	BGC0000443	https://antismash-db.secondarymetabolites.org/go/NZ_AP014651.1/4623053-4664874	https://antismash-db.secondarymetabolites.org/api/v1.0/download/genbank/GCF_001547955.1/NZ_AP014651/1/4623053/4664874
Campylobacter	jejuni	CFSAN065345	NZ_PHYY01000002.1	90044	119882	betalactone	FALSE	None	None	None	https://antismash-db.secondarymetabolites.org/go/NZ_PHYY01000002.1/90044-119882	https://antismash-db.secondarymetabolites.org/api/v1.0/download/genbank/GCF_002805625.1/NZ_PHYY01000002/1/90044/119882
Pseudomonas	aeruginosa	NCTC11445	NZ_CP053117.1	1302716	1343381	betalactone - nrps-like hybrid	FALSE	pyoverdin	2	BGC0000413	https://antismash-db.secondarymetabolites.org/go/NZ_CP053117.1/1302716-1343381	https://antismash-db.secondarymetabolites.org/api/v1.0/download/genbank/GCF_013415045.1/NZ_CP053117/1/1302716/1343381
Lechevalieria	aerocolonigenes	NBRC 13195	NZ_BBOJ01000031.1	54733	95837	arylpolyene - butyrolactone hybrid	FALSE	enduracidin	4	BGC0000341	https://antismash-db.secondarymetabolites.org/go/NZ_BBOJ01000031.1/54733-95837	https://antismash-db.secondarymetabolites.org/api/v1.0/download/genbank/GCF_000974445.1/NZ_BBOJ01000031/1/54733/95837
Campylobacter	jejuni	AR-0419	NZ_CP032522.1	834385	864225	betalactone	FALSE	None	None	None	https://antismash-db.secondarymetabolites.org/go/NZ_CP032522.1/834385-864225	https://antismash-db.secondarymetabolites.org/api/v1.0/download/genbank/GCF_004924295.1/NZ_CP032522/1/834385/864225
Neisseria	meningitidis	2842STDY5881060	NZ_JWNI01000004.1	26687	67938	arylpolyene	FALSE	APE Ec	26	BGC0000836	https://antismash-db.secondarymetabolites.org/go/NZ_JWNI01000004.1/26687-67938	https://antismash-db.secondarymetabolites.org/api/v1.0/download/genbank/GCF_003995135.1/NZ_JWNI01000004/1/26687/67938
Xenorhabdus	bovienii	SS-2004	NC_013892.1	2884661	2935996	hgle-ks - pufa hybrid	FALSE	fabclavine-polyamine	100	BGC0001872	https://antismash-db.secondarymetabolites.org/go/NC_013892.1/2884661-2935996	https://antismash-db.secondarymetabolites.org/api/v1.0/download/genbank/GCF_000027225.1/NC_013892/1/2884661/2935996
Pseudomonas	aeruginosa	NCTC11445	NZ_LLVF01000034.1	185949	227806	betalactone - nrps-like hybrid	FALSE	thanamycin	27	BGC0000443	https://antismash-db.secondarymetabolites.org/go/NZ_LLVF01000034.1/185949-227806	https://antismash-db.secondarymetabolites.org/api/v1.0/download/genbank/GCF_001454415.1/NZ_LLVF01000034/1/185949/227806
Pseudomonas	aeruginosa	NCTC11445	NZ_JABUGU010000001.1	225315	267136	betalactone - nrps-like hybrid	FALSE	thanamycin	27	BGC0000443	https://antismash-db.secondarymetabolites.org/go/NZ_JABUGU010000001.1/225315-267136	https://antismash-db.secondarymetabolites.org/api/v1.0/download/genbank/GCF_013328675.1/NZ_JABUGU010000001/1/225315/267136
Acinetobacter	baumannii	LEV1449/17Ec	NZ_UFHK01000006.1	71232	128450	hserlactone - t1nrps hybrid	FALSE	None	None	None	https://antismash-db.secondarymetabolites.org/go/NZ_UFHK01000006.1/71232-128450	https://antismash-db.secondarymetabolites.org/api/v1.0/download/genbank/GCF_900494705.1/NZ_UFHK01000006/1/71232/128450
Curtobacterium	pusillum	DE0370	NZ_VDZH01000004.1	326529	367672	t3pks	FALSE	pentalenolactone	23	BGC0000678	https://antismash-db.secondarymetabolites.org/go/NZ_VDZH01000004.1/326529-367672	https://antismash-db.secondarymetabolites.org/api/v1.0/download/genbank/GCF_007673235.1/NZ_VDZH01000004/1/326529/367672
Streptomyces	acidiscabies	NCPPB 4445	NZ_KQ257821.1	360019	407045	betalactone - nrps-like - t1pks hybrid	FALSE	meridamycin	10	BGC0001011	https://antismash-db.secondarymetabolites.org/go/NZ_KQ257821.1/360019-407045	https://antismash-db.secondarymetabolites.org/api/v1.0/download/genbank/GCF_001189015.1/NZ_KQ257821/1/360019/407045
Acidiphilium	rubrum	ATCC 35905	NZ_FTNE01000012.1	13018	54095	t3pks	FALSE	N-tetradecanoyl tyrosine	6	BGC0001687	https://antismash-db.secondarymetabolites.org/go/NZ_FTNE01000012.1/13018-54095	https://antismash-db.secondarymetabolites.org/api/v1.0/download/genbank/GCF_900156265.1/NZ_FTNE01000012/1/13018/54095
Bacillus	velezensis	P34	NZ_CP021888.1	1921964	2041426	betalactone - t1nrps - transat-pks hybrid	FALSE	fengycin	86	BGC0001095	https://antismash-db.secondarymetabolites.org/go/NZ_CP021888.1/1921964-2041426	https://antismash-db.secondarymetabolites.org/api/v1.0/download/genbank/GCF_002201935.1/NZ_CP021888/1/1921964/2041426
Legionella	longbeachae	B3526CHC	NZ_CP042254.1	1021272	1029742	bacteriocin	FALSE	None	None	None	https://antismash-db.secondarymetabolites.org/go/NZ_CP042254.1/1021272-1029742	https://antismash-db.secondarymetabolites.org/api/v1.0/download/genbank/GCF_008807315.1/NZ_CP042254/1/1021272/1029742
Mycobacteroides	abscessus	BD	NZ_AP018436.1	4827145	4945692	nrps-like - t1nrps hybrid	FALSE	glycopeptidolipid	28	BGC0000362	https://antismash-db.secondarymetabolites.org/go/NZ_AP018436.1/4827145-4945692	https://antismash-db.secondarymetabolites.org/api/v1.0/download/genbank/GCF_003609715.1/NZ_AP018436/1/4827145/4945692
Rhodococcus	Unclassified	ACPA1	NZ_NSDX01000014.1	242650	287153	t1nrps	FALSE	polyoxin A / polyoxin H	5	BGC0000877	https://antismash-db.secondarymetabolites.org/go/NZ_NSDX01000014.1/242650-287153	https://antismash-db.secondarymetabolites.org/api/v1.0/download/genbank/GCF_002300195.1/NZ_NSDX01000014/1/242650/287153
Clostridium	beijerinckii	NRRL B-598	NZ_CP011966.3	4990681	5050644	t1nrps - transat-pks hybrid	FALSE	None	None	None	https://antismash-db.secondarymetabolites.org/go/NZ_CP011966.3/4990681-5050644	https://antismash-db.secondarymetabolites.org/api/v1.0/download/genbank/GCF_000506785.4/NZ_CP011966/3/4990681/5050644
Mycobacteroides	abscessus	G177	NZ_QXBB01000001.1	3716046	3834590	nrps-like - t1nrps hybrid	FALSE	glycopeptidolipid	28	BGC0000362	https://antismash-db.secondarymetabolites.org/go/NZ_QXBB01000001.1/3716046-3834590	https://antismash-db.secondarymetabolites.org/api/v1.0/download/genbank/GCF_003582325.1/NZ_QXBB01000001/1/3716046/3834590
Azospirillum	palustre	B2	NZ_PDKW01000043.1	569558	592305	tfua-related	FALSE	None	None	None	https://antismash-db.secondarymetabolites.org/go/NZ_PDKW01000043.1/569558-592305	https://antismash-db.secondarymetabolites.org/api/v1.0/download/genbank/GCF_002573965.1/NZ_PDKW01000043/1/569558/592305
Bacillus	subtilis	J-5	NZ_CP017112.1	1909996	1992274	betalactone - t1nrps hybrid	FALSE	fengycin	100	BGC0001095	https://antismash-db.secondarymetabolites.org/go/NZ_CP017112.1/1909996-1992274	https://antismash-db.secondarymetabolites.org/api/v1.0/download/genbank/GCF_001720505.1/NZ_CP017112/1/1909996/1992274
Campylobacter	jejuni	AR-0419	NZ_CP048763.1	884997	914836	betalactone	FALSE	None	None	None	https://antismash-db.secondarymetabolites.org/go/NZ_CP048763.1/884997-914836	https://antismash-db.secondarymetabolites.org/api/v1.0/download/genbank/GCF_012224905.1/NZ_CP048763/1/884997/914836
Streptomyces	Unclassified	CT34	NZ_KN708638.1	4618782	4639093	linaridin	FALSE	legonaridin	75	BGC0001188	https://antismash-db.secondarymetabolites.org/go/NZ_KN708638.1/4618782-4639093	https://antismash-db.secondarymetabolites.org/api/v1.0/download/genbank/GCF_000805335.1/NZ_KN708638/1/4618782/4639093
Acinetobacter	nosocomialis	AC1530	NZ_CP045560.1	60125	143881	arylpolyene - hserlactone - t1nrps hybrid	FALSE	1-nonadecene / (14Z)-1,14-nonadecadiene	100	BGC0001160	https://antismash-db.secondarymetabolites.org/go/NZ_CP045560.1/60125-143881	https://antismash-db.secondarymetabolites.org/api/v1.0/download/genbank/GCF_009588945.1/NZ_CP045560/1/60125/143881
Mycobacterium	Unclassified	QIA-37	NZ_CP010071.1	4579426	4703657	bacteriocin - nrps-like - t1nrps hybrid	FALSE	glycopeptidolipid	28	BGC0000362	https://antismash-db.secondarymetabolites.org/go/NZ_CP010071.1/4579426-4703657	https://antismash-db.secondarymetabolites.org/api/v1.0/download/genbank/GCF_001611855.1/NZ_CP010071/1/4579426/4703657
Bacillus	thuringiensis	BGSC 4Z1	NZ_NFEJ01000065.1	54161	79056	t1nrps	TRUE	None	None	None	https://antismash-db.secondarymetabolites.org/go/NZ_NFEJ01000065.1/54161-79056	https://antismash-db.secondarymetabolites.org/api/v1.0/download/genbank/GCF_002147475.1/NZ_NFEJ01000065/1/54161/79056
Mycobacteroides	abscessus	775	NZ_FSDK01000005.1	0	44940	t1nrps	TRUE	None	None	None	https://antismash-db.secondarymetabolites.org/go/NZ_FSDK01000005.1/0-44940	https://antismash-db.secondarymetabolites.org/api/v1.0/download/genbank/GCF_900133455.1/NZ_FSDK01000005/1/0/44940
Bacillus	subtilis	TU-B-10	NC_016047.1	2034479	2117528	betalactone - t1nrps - transat-pks hybrid	FALSE	mycosubtilin	100	BGC0001103	https://antismash-db.secondarymetabolites.org/go/NC_016047.1/2034479-2117528	https://antismash-db.secondarymetabolites.org/api/v1.0/download/genbank/GCF_000227465.1/NC_016047/1/2034479/2117528
Streptomyces	Unclassified	SYP-A7193	NZ_CP045547.1	613142	660904	pks-like - t1pks hybrid	FALSE	arsono-polyketide	83	BGC0001283	https://antismash-db.secondarymetabolites.org/go/NZ_CP045547.1/613142-660904	https://antismash-db.secondarymetabolites.org/api/v1.0/download/genbank/GCF_009495655.1/NZ_CP045547/1/613142/660904
Streptomyces	Unclassified	SYP-A7193	NZ_CP045547.1	2157096	2211133	t1nrps	FALSE	coelibactin	100	BGC0000324	https://antismash-db.secondarymetabolites.org/go/NZ_CP045547.1/2157096-2211133	https://antismash-db.secondarymetabolites.org/api/v1.0/download/genbank/GCF_009495655.1/NZ_CP045547/1/2157096/2211133
Streptomyces	griseorubiginosus	BTU6	NZ_CP041168.1	4922342	5012016	arylpolyene - ladderane - t1nrps hybrid	FALSE	atratumycin	31	BGC0001975	https://antismash-db.secondarymetabolites.org/go/NZ_CP041168.1/4922342-5012016	https://antismash-db.secondarymetabolites.org/api/v1.0/download/genbank/GCF_006516935.1/NZ_CP041168/1/4922342/5012016
Streptomyces	griseorubens	JSD-1	NZ_KL503831.1	16566	64671	pks-like - t1pks hybrid	FALSE	arsono-polyketide	95	BGC0001283	https://antismash-db.secondarymetabolites.org/go/NZ_KL503831.1/16566-64671	https://antismash-db.secondarymetabolites.org/api/v1.0/download/genbank/GCF_000709915.1/NZ_KL503831/1/16566/64671
Curtobacterium	flaccumfaciens	JUb65	NZ_SNVW01000001.1	169098	210262	t3pks	FALSE	bottromycin A2	6	BGC0000469	https://antismash-db.secondarymetabolites.org/go/NZ_SNVW01000001.1/169098-210262	https://antismash-db.secondarymetabolites.org/api/v1.0/download/genbank/GCF_004361695.1/NZ_SNVW01000001/1/169098/210262
Legionella	lansingensis	NCTC12830	NZ_LT906451.1	808470	849580	t3pks	FALSE	None	None	None	https://antismash-db.secondarymetabolites.org/go/NZ_LT906451.1/808470-849580	https://antismash-db.secondarymetabolites.org/api/v1.0/download/genbank/GCF_900187355.1/NZ_LT906451/1/808470/849580
Streptomyces	cattleya	NRRL 8057	NC_016111.1	2784744	2856402	t1nrps	FALSE	glycinocin A	11	BGC0000379	https://antismash-db.secondarymetabolites.org/go/NC_016111.1/2784744-2856402	https://antismash-db.secondarymetabolites.org/api/v1.0/download/genbank/GCF_000237305.1/NC_016111/1/2784744/2856402
Terriglobus	saanensis	SP1PR4	NC_014963.1	1321951	1346091	oligosaccharide	FALSE	None	None	None	https://antismash-db.secondarymetabolites.org/go/NC_014963.1/1321951-1346091	https://antismash-db.secondarymetabolites.org/api/v1.0/download/genbank/GCF_000179915.2/NC_014963/1/1321951/1346091
Serratia	Unclassified	1D1416	NZ_CP032738.1	3394503	3441643	t1nrps	FALSE	taxlllaid A	6	BGC0001133	https://antismash-db.secondarymetabolites.org/go/NZ_CP032738.1/3394503-3441643	https://antismash-db.secondarymetabolites.org/api/v1.0/download/genbank/GCF_003641105.1/NZ_CP032738/1/3394503/3441643
Nocardia	otitidiscaviarum	NEB252	NZ_CP041695.1	1290260	1341904	t1nrps	FALSE	heterobactin A / heterobactin S2	63	BGC0000371	https://antismash-db.secondarymetabolites.org/go/NZ_CP041695.1/1290260-1341904	https://antismash-db.secondarymetabolites.org/api/v1.0/download/genbank/GCF_007362295.1/NZ_CP041695/1/1290260/1341904
Ralstonia	solanacearum	RSCM	NZ_CP022482.1	588074	640440	nrps-like - siderophore hybrid	FALSE	staphylobactin	18	BGC0000943	https://antismash-db.secondarymetabolites.org/go/NZ_CP022482.1/588074-640440	https://antismash-db.secondarymetabolites.org/api/v1.0/download/genbank/GCF_003999715.1/NZ_CP022482/1/588074/640440
Neisseria	meningitidis	2842STDY5881060	NZ_FFCI01000004.1	24639	65806	arylpolyene	FALSE	APE Ec	10	BGC0000836	https://antismash-db.secondarymetabolites.org/go/NZ_FFCI01000004.1/24639-65806	https://antismash-db.secondarymetabolites.org/api/v1.0/download/genbank/GCF_900033315.1/NZ_FFCI01000004/1/24639/65806
Streptomyces	yokosukanensis	DSM 40224	NZ_KQ948210.1	499791	540856	t3pks	FALSE	herboxidiene	8	BGC0001065	https://antismash-db.secondarymetabolites.org/go/NZ_KQ948210.1/499791-540856	https://antismash-db.secondarymetabolites.org/api/v1.0/download/genbank/GCF_001514035.1/NZ_KQ948210/1/499791/540856
Streptomyces	collinus	Tu 365	NC_021985.1	1602759	1652100	hgle-ks - t1pks hybrid	FALSE	cinnamycin	14	BGC0000503	https://antismash-db.secondarymetabolites.org/go/NC_021985.1/1602759-1652100	https://antismash-db.secondarymetabolites.org/api/v1.0/download/genbank/GCF_000444875.1/NC_021985/1/1602759/1652100
Acinetobacter	baumannii	LEV1449/17Ec	NZ_CP023020.1	2623075	2643642	hserlactone	FALSE	None	None	None	https://antismash-db.secondarymetabolites.org/go/NZ_CP023020.1/2623075-2643642	https://antismash-db.secondarymetabolites.org/api/v1.0/download/genbank/GCF_003522665.1/NZ_CP023020/1/2623075/2643642
Pseudomonas	aeruginosa	Stone 130	NZ_KI517348.1	3479345	3521202	betalactone - nrps-like hybrid	FALSE	pyoverdin	2	BGC0000413	https://antismash-db.secondarymetabolites.org/go/NZ_KI517348.1/3479345-3521202	https://antismash-db.secondarymetabolites.org/api/v1.0/download/genbank/GCF_000478465.2/NZ_KI517348/1/3479345/3521202
Streptomyces	yokosukanensis	DSM 40224	NZ_KQ948231.1	1137	53117	hgle-ks - t1pks hybrid	FALSE	cinnamycin	14	BGC0000503	https://antismash-db.secondarymetabolites.org/go/NZ_KQ948231.1/1137-53117	https://antismash-db.secondarymetabolites.org/api/v1.0/download/genbank/GCF_001514035.1/NZ_KQ948231/1/1137/53117
Neisseria	meningitidis	2842STDY5881060	NZ_JWPN01000005.1	20179	61529	arylpolyene	FALSE	APE Ec	21	BGC0000836	https://antismash-db.secondarymetabolites.org/go/NZ_JWPN01000005.1/20179-61529	https://antismash-db.secondarymetabolites.org/api/v1.0/download/genbank/GCF_003996475.1/NZ_JWPN01000005/1/20179/61529
Pseudomonas	aeruginosa	NCTC11445	NZ_CP008871.2	4342901	4384722	betalactone - nrps-like hybrid	FALSE	pyoverdin	2	BGC0000413	https://antismash-db.secondarymetabolites.org/go/NZ_CP008871.2/4342901-4384722	https://antismash-db.secondarymetabolites.org/api/v1.0/download/genbank/GCF_001516205.2/NZ_CP008871/2/4342901/4384722
Corynebacterium	Unclassified	HMSC062A03	NZ_KV803668.1	0	21428	t1nrps	TRUE	coelichelin	36	BGC0000325	https://antismash-db.secondarymetabolites.org/go/NZ_KV803668.1/0-21428	https://antismash-db.secondarymetabolites.org/api/v1.0/download/genbank/GCF_001811145.1/NZ_KV803668/1/0/21428
Campylobacter	jejuni	CFSAN065345	NZ_CP017029.1	830356	860196	betalactone	FALSE	None	None	None	https://antismash-db.secondarymetabolites.org/go/NZ_CP017029.1/830356-860196	https://antismash-db.secondarymetabolites.org/api/v1.0/download/genbank/GCF_001717625.1/NZ_CP017029/1/830356/860196
Saccharomonospora	viridis	DSM 43017	NC_013159.1	1887571	1977618	t1nrps	FALSE	taromycin A	50	BGC0000439	https://antismash-db.secondarymetabolites.org/go/NC_013159.1/1887571-1977618	https://antismash-db.secondarymetabolites.org/api/v1.0/download/genbank/GCF_000023865.1/NC_013159/1/1887571/1977618
Streptococcus	mutans	NG8	NZ_CP013237.1	1843763	1870259	bacteriocin	FALSE	None	None	None	https://antismash-db.secondarymetabolites.org/go/NZ_CP013237.1/1843763-1870259	https://antismash-db.secondarymetabolites.org/api/v1.0/download/genbank/GCF_001558215.1/NZ_CP013237/1/1843763/1870259
Pseudomonas	aeruginosa	NCTC11445	NZ_JTZV01000009.1	404249	446106	betalactone - nrps-like hybrid	FALSE	pyoverdin	2	BGC0000413	https://antismash-db.secondarymetabolites.org/go/NZ_JTZV01000009.1/404249-446106	https://antismash-db.secondarymetabolites.org/api/v1.0/download/genbank/GCF_000797265.1/NZ_JTZV01000009/1/404249/446106
Bacillus	subtilis	J-5	NZ_SOBO01000004.1	281420	314652	betalactone - t1nrps hybrid	TRUE	fengycin	80	BGC0001095	https://antismash-db.secondarymetabolites.org/go/NZ_SOBO01000004.1/281420-314652	https://antismash-db.secondarymetabolites.org/api/v1.0/download/genbank/GCF_004365735.1/NZ_SOBO01000004/1/281420/314652
Bacillus	velezensis	P34	NZ_CP036527.1	1744372	1873078	betalactone - t1nrps - transat-pks hybrid	FALSE	fengycin	100	BGC0001095	https://antismash-db.secondarymetabolites.org/go/NZ_CP036527.1/1744372-1873078	https://antismash-db.secondarymetabolites.org/api/v1.0/download/genbank/GCF_004331895.1/NZ_CP036527/1/1744372/1873078
Corynebacterium	ulcerans	210931	NZ_CP009583.1	2279186	2324025	t1pks	FALSE	None	None	None	https://antismash-db.secondarymetabolites.org/go/NZ_CP009583.1/2279186-2324025	https://antismash-db.secondarymetabolites.org/api/v1.0/download/genbank/GCF_000767645.1/NZ_CP009583/1/2279186/2324025
Corynebacterium	ulcerans	210931	NZ_CP021417.1	2346936	2391775	t1pks	FALSE	None	None	None	https://antismash-db.secondarymetabolites.org/go/NZ_CP021417.1/2346936-2391775	https://antismash-db.secondarymetabolites.org/api/v1.0/download/genbank/GCF_002162115.1/NZ_CP021417/1/2346936/2391775
Nonomuraea	indica	DRQ-2	NZ_KZ559477.1	132695	233392	t1nrps - t1pks - t2pks hybrid	TRUE	pradimicin-A	50	BGC0000256	https://antismash-db.secondarymetabolites.org/go/NZ_KZ559477.1/132695-233392	https://antismash-db.secondarymetabolites.org/api/v1.0/download/genbank/GCF_002850745.1/NZ_KZ559477/1/132695/233392
Acinetobacter	baumannii	LEV1449/17Ec	NZ_CP014528.1	110702	167403	hserlactone - t1nrps hybrid	FALSE	None	None	None	https://antismash-db.secondarymetabolites.org/go/NZ_CP014528.1/110702-167403	https://antismash-db.secondarymetabolites.org/api/v1.0/download/genbank/GCF_001578145.1/NZ_CP014528/1/110702/167403
Bacillus	amyloliquefaciens	ALB65	NZ_CP029069.1	1933631	2068063	betalactone - t1nrps - transat-pks hybrid	FALSE	fengycin	100	BGC0001095	https://antismash-db.secondarymetabolites.org/go/NZ_CP029069.1/1933631-2068063	https://antismash-db.secondarymetabolites.org/api/v1.0/download/genbank/GCF_003149715.1/NZ_CP029069/1/1933631/2068063
Streptomyces	luteoverticillatus	CGMCC 15060	NZ_CP034587.1	7217016	7239767	lanthipeptide	FALSE	blasticidin S	7	BGC0000874	https://antismash-db.secondarymetabolites.org/go/NZ_CP034587.1/7217016-7239767	https://antismash-db.secondarymetabolites.org/api/v1.0/download/genbank/GCF_003970715.1/NZ_CP034587/1/7217016/7239767
Paenibacillus	Unclassified	lzh-N1	NZ_CP025696.1	2467858	2548757	t1nrps	FALSE	polymyxin B	100	BGC0001153	https://antismash-db.secondarymetabolites.org/go/NZ_CP025696.1/2467858-2548757	https://antismash-db.secondarymetabolites.org/api/v1.0/download/genbank/GCF_002872435.1/NZ_CP025696/1/2467858/2548757
Corynebacterium	Unclassified	HMSC066C02	NZ_KV818455.1	0	24966	t1nrps	TRUE	coelichelin	54	BGC0000325	https://antismash-db.secondarymetabolites.org/go/NZ_KV818455.1/0-24966	https://antismash-db.secondarymetabolites.org/api/v1.0/download/genbank/GCF_001814945.1/NZ_KV818455/1/0/24966
Pseudomonas	aeruginosa	NCTC11445	NZ_CP053706.1	7507682	7549503	betalactone - nrps-like hybrid	FALSE	pyoverdin	2	BGC0000413	https://antismash-db.secondarymetabolites.org/go/NZ_CP053706.1/7507682-7549503	https://antismash-db.secondarymetabolites.org/api/v1.0/download/genbank/GCF_013201115.1/NZ_CP053706/1/7507682/7549503
Tetrasphaera	Unclassified	F2B08	NZ_WESE01000010.1	98124	119327	terpene	FALSE	None	None	None	https://antismash-db.secondarymetabolites.org/go/NZ_WESE01000010.1/98124-119327	https://antismash-db.secondarymetabolites.org/api/v1.0/download/genbank/GCF_009184895.1/NZ_WESE01000010/1/98124/119327
Bacillus	velezensis	P34	NZ_VDUT01000004.1	302743	390463	betalactone - t1nrps - transat-pks hybrid	TRUE	fengycin	80	BGC0001095	https://antismash-db.secondarymetabolites.org/go/NZ_VDUT01000004.1/302743-390463	https://antismash-db.secondarymetabolites.org/api/v1.0/download/genbank/GCF_007672335.1/NZ_VDUT01000004/1/302743/390463
Neisseria	meningitidis	2842STDY5881060	NZ_JWNG01000008.1	15508	56675	arylpolyene	FALSE	APE Ec	10	BGC0000836	https://antismash-db.secondarymetabolites.org/go/NZ_JWNG01000008.1/15508-56675	https://antismash-db.secondarymetabolites.org/api/v1.0/download/genbank/GCF_003995925.1/NZ_JWNG01000008/1/15508/56675
Myxococcus	xanthus	MC3.3.5c16	NZ_CP017173.1	4534590	4620108	t1nrps	FALSE	myxoprincomide-c506	100	BGC0000393	https://antismash-db.secondarymetabolites.org/go/NZ_CP017173.1/4534590-4620108	https://antismash-db.secondarymetabolites.org/api/v1.0/download/genbank/GCF_006402415.1/NZ_CP017173/1/4534590/4620108
Streptomyces	Unclassified	NA02950	NZ_CP054916.1	1294116	1371329	t1nrps	FALSE	None	None	None	https://antismash-db.secondarymetabolites.org/go/NZ_CP054916.1/1294116-1371329	https://antismash-db.secondarymetabolites.org/api/v1.0/download/genbank/GCF_013364155.1/NZ_CP054916/1/1294116/1371329
Streptomyces	Unclassified	NA02950	NZ_CP054916.1	2108920	2180636	t2pks	FALSE	spore pigment	75	BGC0000271	https://antismash-db.secondarymetabolites.org/go/NZ_CP054916.1/2108920-2180636	https://antismash-db.secondarymetabolites.org/api/v1.0/download/genbank/GCF_013364155.1/NZ_CP054916/1/2108920/2180636
Lentzea	guizhouensis	DHS C013	NZ_CP016793.1	7250155	7446409	t1nrps	FALSE	GE81112	25	BGC0000360	https://antismash-db.secondarymetabolites.org/go/NZ_CP016793.1/7250155-7446409	https://antismash-db.secondarymetabolites.org/api/v1.0/download/genbank/GCF_001701025.1/NZ_CP016793/1/7250155/7446409
Streptomyces	tendae	VITAKN	NZ_JAAIFS010000010.1	128216	223047	t1nrps - t2pks hybrid	TRUE	auroramycin	25	BGC0001522	https://antismash-db.secondarymetabolites.org/go/NZ_JAAIFS010000010.1/128216-223047	https://antismash-db.secondarymetabolites.org/api/v1.0/download/genbank/GCF_010820575.1/NZ_JAAIFS010000010/1/128216/223047
Bacillus	velezensis	P34	NZ_CP031880.1	1847534	1957973	betalactone - t1nrps - transat-pks hybrid	FALSE	fengycin	93	BGC0001095	https://antismash-db.secondarymetabolites.org/go/NZ_CP031880.1/1847534-1957973	https://antismash-db.secondarymetabolites.org/api/v1.0/download/genbank/GCF_003441635.1/NZ_CP031880/1/1847534/1957973
Prauserella	endophytica	CGMCC 4.7182	NZ_SWMS01000001.1	634714	688157	t1nrps	FALSE	albachelin	80	BGC0001211	https://antismash-db.secondarymetabolites.org/go/NZ_SWMS01000001.1/634714-688157	https://antismash-db.secondarymetabolites.org/api/v1.0/download/genbank/GCF_005146945.1/NZ_SWMS01000001/1/634714/688157
Neisseria	meningitidis	2842STDY5881060	NZ_CP031334.1	135822	176989	arylpolyene	FALSE	APE Ec	10	BGC0000836	https://antismash-db.secondarymetabolites.org/go/NZ_CP031334.1/135822-176989	https://antismash-db.secondarymetabolites.org/api/v1.0/download/genbank/GCF_003355215.1/NZ_CP031334/1/135822/176989
Bacillus	subtilis	SRCM101444	NZ_CP021498.1	1902869	1959083	betalactone - t1nrps hybrid	FALSE	fengycin	93	BGC0001095	https://antismash-db.secondarymetabolites.org/go/NZ_CP021498.1/1902869-1959083	https://antismash-db.secondarymetabolites.org/api/v1.0/download/genbank/GCF_002173695.1/NZ_CP021498/1/1902869/1959083
Neisseria	meningitidis	2842STDY5881060	NZ_JWNJ01000006.1	0	29115	arylpolyene	TRUE	APE Ec	10	BGC0000836	https://antismash-db.secondarymetabolites.org/go/NZ_JWNJ01000006.1/0-29115	https://antismash-db.secondarymetabolites.org/api/v1.0/download/genbank/GCF_003995515.1/NZ_JWNJ01000006/1/0/29115
Plantibacter	Unclassified	None	NZ_LR733286.1	2450826	2488212	t3pks	FALSE	None	None	None	https://antismash-db.secondarymetabolites.org/go/NZ_LR733286.1/2450826-2488212	https://antismash-db.secondarymetabolites.org/api/v1.0/download/genbank/GCF_902506515.1/NZ_LR733286/1/2450826/2488212
Bacillus	subtilis	J-5	NZ_CP049924.1	1945036	2027400	betalactone - t1nrps hybrid	FALSE	fengycin	100	BGC0001095	https://antismash-db.secondarymetabolites.org/go/NZ_CP049924.1/1945036-2027400	https://antismash-db.secondarymetabolites.org/api/v1.0/download/genbank/GCF_014171535.1/NZ_CP049924/1/1945036/2027400
Pseudomonas	aeruginosa	BL15	NZ_KI518836.1	1314779	1356636	betalactone - nrps-like hybrid	FALSE	pyoverdin	2	BGC0000413	https://antismash-db.secondarymetabolites.org/go/NZ_KI518836.1/1314779-1356636	https://antismash-db.secondarymetabolites.org/api/v1.0/download/genbank/GCF_000480845.1/NZ_KI518836/1/1314779/1356636
Lysinibacillus	Unclassified	SGAir0095	NZ_CP028083.1	3810519	3851602	t3pks	FALSE	chejuenolide A / chejuenolide B	7	BGC0001543	https://antismash-db.secondarymetabolites.org/go/NZ_CP028083.1/3810519-3851602	https://antismash-db.secondarymetabolites.org/api/v1.0/download/genbank/GCF_005491425.1/NZ_CP028083/1/3810519/3851602
Clostridium	thermopalmarium	DSM 5974	NZ_QEQN01000028.1	0	26415	t1nrps	TRUE	None	None	None	https://antismash-db.secondarymetabolites.org/go/NZ_QEQN01000028.1/0-26415	https://antismash-db.secondarymetabolites.org/api/v1.0/download/genbank/GCF_003097175.1/NZ_QEQN01000028/1/0/26415
Bacillus	amyloliquefaciens	ALB65	NZ_QPJZ01000001.1	0	87461	betalactone - t1nrps - transat-pks hybrid	TRUE	fengycin	80	BGC0001095	https://antismash-db.secondarymetabolites.org/go/NZ_QPJZ01000001.1/0-87461	https://antismash-db.secondarymetabolites.org/api/v1.0/download/genbank/GCF_003337795.1/NZ_QPJZ01000001/1/0/87461
Pseudomonas	aeruginosa	BWHPSA043	NZ_KI914485.1	1108089	1149946	betalactone - nrps-like hybrid	FALSE	pyoverdin	2	BGC0000413	https://antismash-db.secondarymetabolites.org/go/NZ_KI914485.1/1108089-1149946	https://antismash-db.secondarymetabolites.org/api/v1.0/download/genbank/GCF_000520335.1/NZ_KI914485/1/1108089/1149946
Microbacterium	Unclassified	BH-3-3-3	NZ_CP017674.1	2868853	2909942	t3pks	FALSE	herboxidiene	2	BGC0001065	https://antismash-db.secondarymetabolites.org/go/NZ_CP017674.1/2868853-2909942	https://antismash-db.secondarymetabolites.org/api/v1.0/download/genbank/GCF_001792815.1/NZ_CP017674/1/2868853/2909942
Ralstonia	solanacearum	RSCM	NZ_CP022795.1	436504	489239	nrps-like - siderophore hybrid	FALSE	staphylobactin	18	BGC0000943	https://antismash-db.secondarymetabolites.org/go/NZ_CP022795.1/436504-489239	https://antismash-db.secondarymetabolites.org/api/v1.0/download/genbank/GCF_003515225.1/NZ_CP022795/1/436504/489239
Campylobacter	jejuni	AR-0419	NZ_CP014344.1	856438	886278	betalactone	FALSE	None	None	None	https://antismash-db.secondarymetabolites.org/go/NZ_CP014344.1/856438-886278	https://antismash-db.secondarymetabolites.org/api/v1.0/download/genbank/GCF_001563565.1/NZ_CP014344/1/856438/886278
Ralstonia	solanacearum	RSCM	NZ_CP034194.1	3854861	3908766	nrps-like - siderophore hybrid	FALSE	staphylobactin	18	BGC0000943	https://antismash-db.secondarymetabolites.org/go/NZ_CP034194.1/3854861-3908766	https://antismash-db.secondarymetabolites.org/api/v1.0/download/genbank/GCF_003860725.1/NZ_CP034194/1/3854861/3908766
Paenibacillus	polymyxa	SQR-21	NZ_CP006872.1	5002428	5082075	t1nrps	FALSE	polymyxin	100	BGC0000408	https://antismash-db.secondarymetabolites.org/go/NZ_CP006872.1/5002428-5082075	https://antismash-db.secondarymetabolites.org/api/v1.0/download/genbank/GCF_000597985.1/NZ_CP006872/1/5002428/5082075
Bacillus	velezensis	P34	NZ_SDKF01000002.1	1	111750	betalactone - t1nrps - transat-pks hybrid	FALSE	fengycin	93	BGC0001095	https://antismash-db.secondarymetabolites.org/go/NZ_SDKF01000002.1/1-111750	https://antismash-db.secondarymetabolites.org/api/v1.0/download/genbank/GCF_007845055.1/NZ_SDKF01000002/1/1/111750
Acinetobacter	baumannii	LEV1449/17Ec	NZ_CP044517.1	111323	168044	hserlactone - t1nrps hybrid	FALSE	None	None	None	https://antismash-db.secondarymetabolites.org/go/NZ_CP044517.1/111323-168044	https://antismash-db.secondarymetabolites.org/api/v1.0/download/genbank/GCF_013394265.1/NZ_CP044517/1/111323/168044
Bacillus	subtilis	BSP1	NC_019896.1	2051827	2134169	betalactone - t1nrps hybrid	FALSE	fengycin	100	BGC0001095	https://antismash-db.secondarymetabolites.org/go/NC_019896.1/2051827-2134169	https://antismash-db.secondarymetabolites.org/api/v1.0/download/genbank/GCF_000321395.1/NC_019896/1/2051827/2134169
Azospirillum	brasilense	Sp245	NC_016618.1	826986	877362	t1nrps	FALSE	None	None	None	https://antismash-db.secondarymetabolites.org/go/NC_016618.1/826986-877362	https://antismash-db.secondarymetabolites.org/api/v1.0/download/genbank/GCF_000237365.1/NC_016618/1/826986/877362
Microcystis	aeruginosa	NIES-2549	NZ_CP011304.1	3962134	4003322	t3pks	FALSE	None	None	None	https://antismash-db.secondarymetabolites.org/go/NZ_CP011304.1/3962134-4003322	https://antismash-db.secondarymetabolites.org/api/v1.0/download/genbank/GCF_000981785.2/NZ_CP011304/1/3962134/4003322
Acinetobacter	baumannii	LEV1449/17Ec	NZ_CP037869.1	3228306	3305362	arylpolyene - hserlactone - t1nrps hybrid	FALSE	K53 capsular polysaccharide	10	BGC0001947	https://antismash-db.secondarymetabolites.org/go/NZ_CP037869.1/3228306-3305362	https://antismash-db.secondarymetabolites.org/api/v1.0/download/genbank/GCF_004354125.1/NZ_CP037869/1/3228306/3305362
Bacillus	subtilis	J-5	NZ_CP031784.1	982842	1065241	betalactone - t1nrps hybrid	FALSE	fengycin	100	BGC0001095	https://antismash-db.secondarymetabolites.org/go/NZ_CP031784.1/982842-1065241	https://antismash-db.secondarymetabolites.org/api/v1.0/download/genbank/GCF_009497815.1/NZ_CP031784/1/982842/1065241
Aeromonas	diversa	CECT 4254	NZ_CDCE01000029.1	355262	366105	bacteriocin	FALSE	None	None	None	https://antismash-db.secondarymetabolites.org/go/NZ_CDCE01000029.1/355262-366105	https://antismash-db.secondarymetabolites.org/api/v1.0/download/genbank/GCF_000819805.1/NZ_CDCE01000029/1/355262/366105
Azospirillum	brasilense	MTCC4036	NZ_CP032332.1	422790	469927	t1nrps	FALSE	None	None	None	https://antismash-db.secondarymetabolites.org/go/NZ_CP032332.1/422790-469927	https://antismash-db.secondarymetabolites.org/api/v1.0/download/genbank/GCF_005222185.1/NZ_CP032332/1/422790/469927
Campylobacter	jejuni	CFSAN065345	NZ_PHYF01000003.1	147459	177297	betalactone	FALSE	None	None	None	https://antismash-db.secondarymetabolites.org/go/NZ_PHYF01000003.1/147459-177297	https://antismash-db.secondarymetabolites.org/api/v1.0/download/genbank/GCF_002805265.1/NZ_PHYF01000003/1/147459/177297
Rhodococcus	fascians	A25f	NZ_CP049744.1	371711	493622	butyrolactone - t1nrps - t1pks hybrid	FALSE	friulimicin A / friulimicin B / friulimicin C / friulimicin D	42	BGC0000354	https://antismash-db.secondarymetabolites.org/go/NZ_CP049744.1/371711-493622	https://antismash-db.secondarymetabolites.org/api/v1.0/download/genbank/GCF_000760935.2/NZ_CP049744/1/371711/493622
Pseudomonas	aeruginosa	B136-33	NC_020912.1	4186863	4228684	betalactone - nrps-like hybrid	FALSE	thanamycin	27	BGC0000443	https://antismash-db.secondarymetabolites.org/go/NC_020912.1/4186863-4228684	https://antismash-db.secondarymetabolites.org/api/v1.0/download/genbank/GCF_000359505.1/NC_020912/1/4186863/4228684
Pseudomonas	aeruginosa	NCTC11445	NZ_CP046404.1	2667018	2707697	betalactone - nrps-like hybrid	FALSE	pyoverdin	2	BGC0000413	https://antismash-db.secondarymetabolites.org/go/NZ_CP046404.1/2667018-2707697	https://antismash-db.secondarymetabolites.org/api/v1.0/download/genbank/GCF_013393705.1/NZ_CP046404/1/2667018/2707697
Paenibacillus	Unclassified	37	NZ_CP043761.1	5262661	5392015	ladderane - nrps-like - t1nrps - transat-pks hybrid	FALSE	pellasoren	33	BGC0001034	https://antismash-db.secondarymetabolites.org/go/NZ_CP043761.1/5262661-5392015	https://antismash-db.secondarymetabolites.org/api/v1.0/download/genbank/GCF_008386395.1/NZ_CP043761/1/5262661/5392015
Fluoribacter	gormanii	LS-13	NZ_LNYD01000028.1	153091	163955	bacteriocin	FALSE	None	None	None	https://antismash-db.secondarymetabolites.org/go/NZ_LNYD01000028.1/153091-163955	https://antismash-db.secondarymetabolites.org/api/v1.0/download/genbank/GCF_001467685.1/NZ_LNYD01000028/1/153091/163955
Acinetobacter	baumannii	NIPH 615	NZ_KB849301.1	41174	61534	hserlactone	FALSE	None	None	None	https://antismash-db.secondarymetabolites.org/go/NZ_KB849301.1/41174-61534	https://antismash-db.secondarymetabolites.org/api/v1.0/download/genbank/GCF_000368205.1/NZ_KB849301/1/41174/61534
Pseudomonas	aeruginosa	NCTC11445	NZ_CP033686.1	4394760	4434898	betalactone - nrps-like hybrid	FALSE	thanamycin	27	BGC0000443	https://antismash-db.secondarymetabolites.org/go/NZ_CP033686.1/4394760-4434898	https://antismash-db.secondarymetabolites.org/api/v1.0/download/genbank/GCF_003798125.1/NZ_CP033686/1/4394760/4434898
Corynebacterium	ulcerans	210931	NZ_CP009500.1	2256899	2301735	t1pks	FALSE	None	None	None	https://antismash-db.secondarymetabolites.org/go/NZ_CP009500.1/2256899-2301735	https://antismash-db.secondarymetabolites.org/api/v1.0/download/genbank/GCF_000767415.1/NZ_CP009500/1/2256899/2301735
Pseudomonas	aeruginosa	PAO1H2O	NZ_CP008749.1	1302695	1343373	betalactone - nrps-like hybrid	FALSE	pyoverdin	2	BGC0000413	https://antismash-db.secondarymetabolites.org/go/NZ_CP008749.1/1302695-1343373	https://antismash-db.secondarymetabolites.org/api/v1.0/download/genbank/GCF_000714515.1/NZ_CP008749/1/1302695/1343373
Legionella	hackeliae	ATCC 35250	NZ_LN681225.1	2323569	2362693	t3pks	FALSE	None	None	None	https://antismash-db.secondarymetabolites.org/go/NZ_LN681225.1/2323569-2362693	https://antismash-db.secondarymetabolites.org/api/v1.0/download/genbank/GCF_000953655.1/NZ_LN681225/1/2323569/2362693
Georgenia	satyanarayanai	CGMCC 1.10826	NZ_QKLZ01000003.1	270561	299079	lassopeptide	TRUE	None	None	None	https://antismash-db.secondarymetabolites.org/go/NZ_QKLZ01000003.1/270561-299079	https://antismash-db.secondarymetabolites.org/api/v1.0/download/genbank/GCF_003208675.1/NZ_QKLZ01000003/1/270561/299079
Campylobacter	jejuni	AR-0419	NZ_MKBB01000030.1	0	20695	betalactone	TRUE	None	None	None	https://antismash-db.secondarymetabolites.org/go/NZ_MKBB01000030.1/0-20695	https://antismash-db.secondarymetabolites.org/api/v1.0/download/genbank/GCF_001764655.1/NZ_MKBB01000030/1/0/20695
Bacillus	velezensis	P34	NZ_CP025341.1	190208	267176	t1nrps - transat-pks hybrid	FALSE	locillomycin	35	BGC0001005	https://antismash-db.secondarymetabolites.org/go/NZ_CP025341.1/190208-267176	https://antismash-db.secondarymetabolites.org/api/v1.0/download/genbank/GCF_002845365.1/NZ_CP025341/1/190208/267176
Acinetobacter	baumannii	LEV1449/17Ec	NZ_LRDW01000012.1	1922	59165	hserlactone - t1nrps hybrid	FALSE	None	None	None	https://antismash-db.secondarymetabolites.org/go/NZ_LRDW01000012.1/1922-59165	https://antismash-db.secondarymetabolites.org/api/v1.0/download/genbank/GCF_001612095.1/NZ_LRDW01000012/1/1922/59165
Bacillus	velezensis	P34	NZ_CP025341.1	1857761	1993638	betalactone - t1nrps - transat-pks hybrid	FALSE	fengycin	100	BGC0001095	https://antismash-db.secondarymetabolites.org/go/NZ_CP025341.1/1857761-1993638	https://antismash-db.secondarymetabolites.org/api/v1.0/download/genbank/GCF_002845365.1/NZ_CP025341/1/1857761/1993638
Pseudomonas	aeruginosa	NCTC11445	NZ_JTXX01000001.1	599459	641316	betalactone - nrps-like hybrid	FALSE	pyoverdin	2	BGC0000413	https://antismash-db.secondarymetabolites.org/go/NZ_JTXX01000001.1/599459-641316	https://antismash-db.secondarymetabolites.org/api/v1.0/download/genbank/GCF_000796505.1/NZ_JTXX01000001/1/599459/641316
Pseudomonas	aeruginosa	NCTC11445	NZ_JTYN01000008.1	10823	52680	betalactone - nrps-like hybrid	FALSE	pyoverdin	2	BGC0000413	https://antismash-db.secondarymetabolites.org/go/NZ_JTYN01000008.1/10823-52680	https://antismash-db.secondarymetabolites.org/api/v1.0/download/genbank/GCF_000796145.1/NZ_JTYN01000008/1/10823/52680
Campylobacter	jejuni	CFSAN065345	NZ_CP045048.1	941145	970984	betalactone	FALSE	None	None	None	https://antismash-db.secondarymetabolites.org/go/NZ_CP045048.1/941145-970984	https://antismash-db.secondarymetabolites.org/api/v1.0/download/genbank/GCF_009498375.1/NZ_CP045048/1/941145/970984
Pseudarthrobacter	Unclassified	NIBRBAC000502771	NZ_CP041187.1	3587318	3629361	nrps-like	FALSE	None	None	None	https://antismash-db.secondarymetabolites.org/go/NZ_CP041187.1/3587318-3629361	https://antismash-db.secondarymetabolites.org/api/v1.0/download/genbank/GCF_006517215.1/NZ_CP041187/1/3587318/3629361
Pseudomonas	aeruginosa	NCTC11445	NZ_RWUB01000005.1	311578	353399	betalactone - nrps-like hybrid	FALSE	pyoverdin	1	BGC0000413	https://antismash-db.secondarymetabolites.org/go/NZ_RWUB01000005.1/311578-353399	https://antismash-db.secondarymetabolites.org/api/v1.0/download/genbank/GCF_004374405.1/NZ_RWUB01000005/1/311578/353399
Pseudomonas	aeruginosa	NCTC11445	NZ_CP026680.1	4354965	4383167	betalactone	FALSE	thanamycin	27	BGC0000443	https://antismash-db.secondarymetabolites.org/go/NZ_CP026680.1/4354965-4383167	https://antismash-db.secondarymetabolites.org/api/v1.0/download/genbank/GCF_002946935.1/NZ_CP026680/1/4354965/4383167
Acinetobacter	nosocomialis	AC1530	NZ_CP020588.1	4099546	4130956	hserlactone - t1nrps hybrid	TRUE	1-nonadecene / (14Z)-1,14-nonadecadiene	100	BGC0001160	https://antismash-db.secondarymetabolites.org/go/NZ_CP020588.1/4099546-4130956	https://antismash-db.secondarymetabolites.org/api/v1.0/download/genbank/GCF_002082665.1/NZ_CP020588/1/4099546/4130956
Campylobacter	jejuni	AR-0419	NZ_CP048765.1	829541	859380	betalactone	FALSE	None	None	None	https://antismash-db.secondarymetabolites.org/go/NZ_CP048765.1/829541-859380	https://antismash-db.secondarymetabolites.org/api/v1.0/download/genbank/GCF_012225225.1/NZ_CP048765/1/829541/859380
Acinetobacter	calcoaceticus	ANC 3811	NZ_KB976986.1	2834530	2916896	arylpolyene - hserlactone - t1nrps hybrid	FALSE	None	None	None	https://antismash-db.secondarymetabolites.org/go/NZ_KB976986.1/2834530-2916896	https://antismash-db.secondarymetabolites.org/api/v1.0/download/genbank/GCF_000399665.1/NZ_KB976986/1/2834530/2916896
Pseudomonas	aeruginosa	NCTC11445	NZ_LLLM01000023.1	240769	282590	betalactone - nrps-like hybrid	FALSE	pyoverdin	2	BGC0000413	https://antismash-db.secondarymetabolites.org/go/NZ_LLLM01000023.1/240769-282590	https://antismash-db.secondarymetabolites.org/api/v1.0/download/genbank/GCF_001449345.1/NZ_LLLM01000023/1/240769/282590
Acinetobacter	baumannii	LEV1449/17Ec	NZ_UCTJ01000004.1	1121	58380	hserlactone - t1nrps hybrid	FALSE	None	None	None	https://antismash-db.secondarymetabolites.org/go/NZ_UCTJ01000004.1/1121-58380	https://antismash-db.secondarymetabolites.org/api/v1.0/download/genbank/GCF_900477875.1/NZ_UCTJ01000004/1/1121/58380
Pseudomonas	aeruginosa	NCTC11445	NZ_CP050323.1	2742372	2783058	betalactone - nrps-like hybrid	FALSE	pyoverdin	2	BGC0000413	https://antismash-db.secondarymetabolites.org/go/NZ_CP050323.1/2742372-2783058	https://antismash-db.secondarymetabolites.org/api/v1.0/download/genbank/GCF_013343335.1/NZ_CP050323/1/2742372/2783058
Bacillus	subtilis	J-5	NZ_VIOH01000073.1	0	32340	betalactone - t1nrps hybrid	TRUE	fengycin	66	BGC0001095	https://antismash-db.secondarymetabolites.org/go/NZ_VIOH01000073.1/0-32340	https://antismash-db.secondarymetabolites.org/api/v1.0/download/genbank/GCF_012028945.1/NZ_VIOH01000073/1/0/32340
Coxiella	burnetii	CbuK_Q154	NC_011528.1	1268790	1314491	betalactone - t1nrps hybrid	FALSE	None	None	None	https://antismash-db.secondarymetabolites.org/go/NC_011528.1/1268790-1314491	https://antismash-db.secondarymetabolites.org/api/v1.0/download/genbank/GCF_000019885.1/NC_011528/1/1268790/1314491
Bacillus	atrophaeus	B4144_201601	NZ_CP022653.1	2083115	2224509	betalactone - t1nrps - transat-pks hybrid	FALSE	fengycin	100	BGC0001095	https://antismash-db.secondarymetabolites.org/go/NZ_CP022653.1/2083115-2224509	https://antismash-db.secondarymetabolites.org/api/v1.0/download/genbank/GCF_002243495.1/NZ_CP022653/1/2083115/2224509
Bacillus	thuringiensis	AFS056597	NZ_NUGS01000039.1	53478	76691	t1nrps	TRUE	None	None	None	https://antismash-db.secondarymetabolites.org/go/NZ_NUGS01000039.1/53478-76691	https://antismash-db.secondarymetabolites.org/api/v1.0/download/genbank/GCF_002574495.1/NZ_NUGS01000039/1/53478/76691
Neisseria	meningitidis	2842STDY5881060	NZ_JWOC01000007.1	26495	67662	arylpolyene	FALSE	APE Ec	10	BGC0000836	https://antismash-db.secondarymetabolites.org/go/NZ_JWOC01000007.1/26495-67662	https://antismash-db.secondarymetabolites.org/api/v1.0/download/genbank/GCF_003995245.1/NZ_JWOC01000007/1/26495/67662
Pseudomonas	aeruginosa	NCTC11445	NZ_KV799439.1	65662	107483	betalactone - nrps-like hybrid	FALSE	pyoverdin	2	BGC0000413	https://antismash-db.secondarymetabolites.org/go/NZ_KV799439.1/65662-107483	https://antismash-db.secondarymetabolites.org/api/v1.0/download/genbank/GCF_001809935.1/NZ_KV799439/1/65662/107483
Bacillus	velezensis	P34	NZ_CP053764.1	1865807	2002457	betalactone - t1nrps - transat-pks hybrid	FALSE	fengycin	100	BGC0001095	https://antismash-db.secondarymetabolites.org/go/NZ_CP053764.1/1865807-2002457	https://antismash-db.secondarymetabolites.org/api/v1.0/download/genbank/GCF_013201465.1/NZ_CP053764/1/1865807/2002457
Pseudomonas	aeruginosa	NCTC11445	NZ_CP059995.1	4478174	4519995	betalactone - nrps-like hybrid	FALSE	pyoverdin	2	BGC0000413	https://antismash-db.secondarymetabolites.org/go/NZ_CP059995.1/4478174-4519995	https://antismash-db.secondarymetabolites.org/api/v1.0/download/genbank/GCF_014155905.1/NZ_CP059995/1/4478174/4519995
Bacillus	subtilis	J-5	NZ_CP017676.1	3819354	3902741	betalactone - t1nrps hybrid	FALSE	fengycin	100	BGC0001095	https://antismash-db.secondarymetabolites.org/go/NZ_CP017676.1/3819354-3902741	https://antismash-db.secondarymetabolites.org/api/v1.0/download/genbank/GCF_001808235.1/NZ_CP017676/1/3819354/3902741
Micromonospora	Unclassified	WMMA2032	NZ_CP024052.1	1625160	1672389	t1nrps - t1pks hybrid	FALSE	rakicidin D	10	BGC0001329	https://antismash-db.secondarymetabolites.org/go/NZ_CP024052.1/1625160-1672389	https://antismash-db.secondarymetabolites.org/api/v1.0/download/genbank/GCF_002688545.1/NZ_CP024052/1/1625160/1672389
Micromonospora	Unclassified	WMMA2032	NZ_CP024052.1	2203446	2265876	t1nrps - t1pks hybrid	FALSE	tallysomycin A	5	BGC0001048	https://antismash-db.secondarymetabolites.org/go/NZ_CP024052.1/2203446-2265876	https://antismash-db.secondarymetabolites.org/api/v1.0/download/genbank/GCF_002688545.1/NZ_CP024052/1/2203446/2265876
Acinetobacter	johnsonii	ANC 3681	NZ_KB849707.1	67484	111057	arylpolyene	FALSE	APE Vf	45	BGC0000837	https://antismash-db.secondarymetabolites.org/go/NZ_KB849707.1/67484-111057	https://antismash-db.secondarymetabolites.org/api/v1.0/download/genbank/GCF_000368805.1/NZ_KB849707/1/67484/111057
Acinetobacter	baumannii	LEV1449/17Ec	NZ_LRDS01000011.1	69138	126393	hserlactone - t1nrps hybrid	FALSE	None	None	None	https://antismash-db.secondarymetabolites.org/go/NZ_LRDS01000011.1/69138-126393	https://antismash-db.secondarymetabolites.org/api/v1.0/download/genbank/GCF_001612025.1/NZ_LRDS01000011/1/69138/126393
Bacillus	subtilis	J22	NZ_VLJX01000002.1	0	33318	betalactone - t1nrps hybrid	TRUE	fengycin	66	BGC0001095	https://antismash-db.secondarymetabolites.org/go/NZ_VLJX01000002.1/0-33318	https://antismash-db.secondarymetabolites.org/api/v1.0/download/genbank/GCF_007829655.1/NZ_VLJX01000002/1/0/33318
Bacillus	subtilis	SRCM101444	NZ_CP032853.1	1449066	1504718	betalactone - t1nrps hybrid	FALSE	fengycin	100	BGC0001095	https://antismash-db.secondarymetabolites.org/go/NZ_CP032853.1/1449066-1504718	https://antismash-db.secondarymetabolites.org/api/v1.0/download/genbank/GCF_003665235.1/NZ_CP032853/1/1449066/1504718
Bacillus	subtilis	J-5	NZ_JXHR01000025.1	262814	320473	betalactone - t1nrps hybrid	FALSE	fengycin	100	BGC0001095	https://antismash-db.secondarymetabolites.org/go/NZ_JXHR01000025.1/262814-320473	https://antismash-db.secondarymetabolites.org/api/v1.0/download/genbank/GCF_000830645.1/NZ_JXHR01000025/1/262814/320473
Brevibacillus	brevis	NBRC 110488	NZ_BDFB01000004.1	896923	920494	bacteriocin - lap hybrid	FALSE	None	None	None	https://antismash-db.secondarymetabolites.org/go/NZ_BDFB01000004.1/896923-920494	https://antismash-db.secondarymetabolites.org/api/v1.0/download/genbank/GCF_001748185.1/NZ_BDFB01000004/1/896923/920494
Brevibacillus	brevis	NBRC 110488	NZ_BDFB01000007.1	336896	397343	t1nrps	FALSE	lichenysin	21	BGC0000381	https://antismash-db.secondarymetabolites.org/go/NZ_BDFB01000007.1/336896-397343	https://antismash-db.secondarymetabolites.org/api/v1.0/download/genbank/GCF_001748185.1/NZ_BDFB01000007/1/336896/397343
Campylobacter	jejuni	CFSAN065345	NZ_CP010072.1	936866	966704	betalactone	FALSE	None	None	None	https://antismash-db.secondarymetabolites.org/go/NZ_CP010072.1/936866-966704	https://antismash-db.secondarymetabolites.org/api/v1.0/download/genbank/GCF_000835345.1/NZ_CP010072/1/936866/966704
Pseudomonas	aeruginosa	NCTC11445	NZ_NSZN01000002.1	126790	168647	betalactone - nrps-like hybrid	FALSE	pyoverdin	2	BGC0000413	https://antismash-db.secondarymetabolites.org/go/NZ_NSZN01000002.1/126790-168647	https://antismash-db.secondarymetabolites.org/api/v1.0/download/genbank/GCF_003841055.1/NZ_NSZN01000002/1/126790/168647
Pseudomonas	aeruginosa	BWHPSA020	NZ_KI519049.1	323552	365409	betalactone - nrps-like hybrid	FALSE	thanamycin	27	BGC0000443	https://antismash-db.secondarymetabolites.org/go/NZ_KI519049.1/323552-365409	https://antismash-db.secondarymetabolites.org/api/v1.0/download/genbank/GCF_000481305.1/NZ_KI519049/1/323552/365409
Pseudomonas	aeruginosa	MTB-1	NC_023019.1	4238160	4280017	betalactone - nrps-like hybrid	FALSE	thanamycin	27	BGC0000443	https://antismash-db.secondarymetabolites.org/go/NC_023019.1/4238160-4280017	https://antismash-db.secondarymetabolites.org/api/v1.0/download/genbank/GCF_000504045.1/NC_023019/1/4238160/4280017
Curtobacterium	flaccumfaciens	Cff1037	NZ_CP041259.1	960362	1000396	t3pks	FALSE	pepticinnamin E	6	BGC0002014	https://antismash-db.secondarymetabolites.org/go/NZ_CP041259.1/960362-1000396	https://antismash-db.secondarymetabolites.org/api/v1.0/download/genbank/GCF_013348005.1/NZ_CP041259/1/960362/1000396
Legionella	cherrii	ORW	NZ_LNXW01000013.1	127699	138563	bacteriocin	FALSE	None	None	None	https://antismash-db.secondarymetabolites.org/go/NZ_LNXW01000013.1/127699-138563	https://antismash-db.secondarymetabolites.org/api/v1.0/download/genbank/GCF_001467035.1/NZ_LNXW01000013/1/127699/138563
Pseudomonas	aeruginosa	NCTC11445	NZ_CP010555.1	6460859	6502716	betalactone - nrps-like hybrid	FALSE	pyoverdin	2	BGC0000413	https://antismash-db.secondarymetabolites.org/go/NZ_CP010555.1/6460859-6502716	https://antismash-db.secondarymetabolites.org/api/v1.0/download/genbank/GCF_000829885.1/NZ_CP010555/1/6460859/6502716
Pseudomonas	aeruginosa	NCTC11445	NZ_JTMQ01000008.1	153954	195811	betalactone - nrps-like hybrid	FALSE	thanamycin	27	BGC0000443	https://antismash-db.secondarymetabolites.org/go/NZ_JTMQ01000008.1/153954-195811	https://antismash-db.secondarymetabolites.org/api/v1.0/download/genbank/GCF_000793165.1/NZ_JTMQ01000008/1/153954/195811
Campylobacter	jejuni	AR-0419	NZ_NFPA01000015.1	394978	424818	betalactone	FALSE	None	None	None	https://antismash-db.secondarymetabolites.org/go/NZ_NFPA01000015.1/394978-424818	https://antismash-db.secondarymetabolites.org/api/v1.0/download/genbank/GCF_002179335.1/NZ_NFPA01000015/1/394978/424818
Aeromonas	schubertii	LF1708	NZ_LPUO01000012.1	269137	279980	bacteriocin	FALSE	None	None	None	https://antismash-db.secondarymetabolites.org/go/NZ_LPUO01000012.1/269137-279980	https://antismash-db.secondarymetabolites.org/api/v1.0/download/genbank/GCF_001481395.1/NZ_LPUO01000012/1/269137/279980
Campylobacter	jejuni	CFSAN065345	NZ_PIBF01000005.1	70647	100486	betalactone	FALSE	None	None	None	https://antismash-db.secondarymetabolites.org/go/NZ_PIBF01000005.1/70647-100486	https://antismash-db.secondarymetabolites.org/api/v1.0/download/genbank/GCF_002806575.1/NZ_PIBF01000005/1/70647/100486
Pseudomonas	aeruginosa	NCTC11445	NZ_CP050324.1	4264821	4306642	betalactone - nrps-like hybrid	FALSE	pyoverdin	2	BGC0000413	https://antismash-db.secondarymetabolites.org/go/NZ_CP050324.1/4264821-4306642	https://antismash-db.secondarymetabolites.org/api/v1.0/download/genbank/GCF_013343355.1/NZ_CP050324/1/4264821/4306642
Bacillus	velezensis	P34	NZ_SUKE01000004.1	0	87771	betalactone - t1nrps - transat-pks hybrid	TRUE	fengycin	86	BGC0001095	https://antismash-db.secondarymetabolites.org/go/NZ_SUKE01000004.1/0-87771	https://antismash-db.secondarymetabolites.org/api/v1.0/download/genbank/GCF_005518225.1/NZ_SUKE01000004/1/0/87771
Acinetobacter	baumannii	LEV1449/17Ec	NZ_LT605059.1	80818	172053	arylpolyene - hserlactone - t1nrps hybrid	FALSE	K53 capsular polysaccharide	10	BGC0001947	https://antismash-db.secondarymetabolites.org/go/NZ_LT605059.1/80818-172053	https://antismash-db.secondarymetabolites.org/api/v1.0/download/genbank/GCF_900093475.1/NZ_LT605059/1/80818/172053
Campylobacter	jejuni	AR-0419	NZ_CP054848.1	666762	696599	betalactone	FALSE	None	None	None	https://antismash-db.secondarymetabolites.org/go/NZ_CP054848.1/666762-696599	https://antismash-db.secondarymetabolites.org/api/v1.0/download/genbank/GCF_013363775.1/NZ_CP054848/1/666762/696599
Neisseria	polysaccharea	M18661	NZ_CP031325.1	591314	641875	arylpolyene	FALSE	APE Ec	31	BGC0000836	https://antismash-db.secondarymetabolites.org/go/NZ_CP031325.1/591314-641875	https://antismash-db.secondarymetabolites.org/api/v1.0/download/genbank/GCF_003355195.1/NZ_CP031325/1/591314/641875
Pseudomonas	aeruginosa	DK2	NC_018080.1	4195585	4237442	betalactone - nrps-like hybrid	FALSE	thanamycin	27	BGC0000443	https://antismash-db.secondarymetabolites.org/go/NC_018080.1/4195585-4237442	https://antismash-db.secondarymetabolites.org/api/v1.0/download/genbank/GCF_000271365.1/NC_018080/1/4195585/4237442
Pseudomonas	aeruginosa	NCTC11445	NZ_CP025051.1	4292024	4333881	betalactone - nrps-like hybrid	FALSE	pyoverdin	2	BGC0000413	https://antismash-db.secondarymetabolites.org/go/NZ_CP025051.1/4292024-4333881	https://antismash-db.secondarymetabolites.org/api/v1.0/download/genbank/GCF_002812865.1/NZ_CP025051/1/4292024/4333881
Dyadobacter	alkalitolerans	DSM 23607	NZ_AUAS01000002.1	443041	465390	lanthipeptide	FALSE	None	None	None	https://antismash-db.secondarymetabolites.org/go/NZ_AUAS01000002.1/443041-465390	https://antismash-db.secondarymetabolites.org/api/v1.0/download/genbank/GCF_000428845.1/NZ_AUAS01000002/1/443041/465390
Campylobacter	jejuni	AR-0419	NZ_CTRS01000002.1	101659	131499	betalactone	FALSE	None	None	None	https://antismash-db.secondarymetabolites.org/go/NZ_CTRS01000002.1/101659-131499	https://antismash-db.secondarymetabolites.org/api/v1.0/download/genbank/GCF_001227425.1/NZ_CTRS01000002/1/101659/131499
Corynebacterium	Unclassified	HMSC077D03	NZ_KV793692.1	0	41296	t1nrps	TRUE	coelichelin	36	BGC0000325	https://antismash-db.secondarymetabolites.org/go/NZ_KV793692.1/0-41296	https://antismash-db.secondarymetabolites.org/api/v1.0/download/genbank/GCF_001808545.1/NZ_KV793692/1/0/41296
Pseudomonas	aeruginosa	E2	NZ_KI519307.1	1111172	1153029	betalactone - nrps-like hybrid	FALSE	pyoverdin	2	BGC0000413	https://antismash-db.secondarymetabolites.org/go/NZ_KI519307.1/1111172-1153029	https://antismash-db.secondarymetabolites.org/api/v1.0/download/genbank/GCF_000482005.1/NZ_KI519307/1/1111172/1153029
Campylobacter	jejuni	AR-0419	NZ_LLWL01000011.1	153960	183798	betalactone	FALSE	None	None	None	https://antismash-db.secondarymetabolites.org/go/NZ_LLWL01000011.1/153960-183798	https://antismash-db.secondarymetabolites.org/api/v1.0/download/genbank/GCF_001420435.1/NZ_LLWL01000011/1/153960/183798
Virgibacillus	Unclassified	Bac332	NZ_CP033046.1	3331676	3380954	t1nrps	FALSE	None	None	None	https://antismash-db.secondarymetabolites.org/go/NZ_CP033046.1/3331676-3380954	https://antismash-db.secondarymetabolites.org/api/v1.0/download/genbank/GCF_003667785.1/NZ_CP033046/1/3331676/3380954
Acinetobacter	nosocomialis	AC1530	NZ_LYKE01000009.1	29017	115506	arylpolyene - hserlactone - t1nrps hybrid	FALSE	K53 capsular polysaccharide	10	BGC0001947	https://antismash-db.secondarymetabolites.org/go/NZ_LYKE01000009.1/29017-115506	https://antismash-db.secondarymetabolites.org/api/v1.0/download/genbank/GCF_001864205.1/NZ_LYKE01000009/1/29017/115506
Streptomyces	corchorusii	DSM 40340	NZ_KQ948364.1	140145	181210	t3pks	FALSE	herboxidiene	8	BGC0001065	https://antismash-db.secondarymetabolites.org/go/NZ_KQ948364.1/140145-181210	https://antismash-db.secondarymetabolites.org/api/v1.0/download/genbank/GCF_001514055.1/NZ_KQ948364/1/140145/181210
Bacillus	mojavensis	UCMB5075	NZ_CP051464.1	1865265	1947551	betalactone - t1nrps hybrid	FALSE	fengycin	100	BGC0001095	https://antismash-db.secondarymetabolites.org/go/NZ_CP051464.1/1865265-1947551	https://antismash-db.secondarymetabolites.org/api/v1.0/download/genbank/GCF_012648005.1/NZ_CP051464/1/1865265/1947551
Bacillus	velezensis	P34	NZ_CP033576.1	3843743	3955408	betalactone - t1nrps - transat-pks hybrid	FALSE	fengycin	86	BGC0001095	https://antismash-db.secondarymetabolites.org/go/NZ_CP033576.1/3843743-3955408	https://antismash-db.secondarymetabolites.org/api/v1.0/download/genbank/GCF_003721475.1/NZ_CP033576/1/3843743/3955408
Corynebacterium	ulcerans	FRC11	NZ_CP009622.1	2232135	2276974	t1pks	FALSE	None	None	None	https://antismash-db.secondarymetabolites.org/go/NZ_CP009622.1/2232135-2276974	https://antismash-db.secondarymetabolites.org/api/v1.0/download/genbank/GCF_000767685.1/NZ_CP009622/1/2232135/2276974
Pseudomonas	aeruginosa	NCTC11445	NZ_LLLV01000012.1	605146	647003	betalactone - nrps-like hybrid	FALSE	pyoverdin	2	BGC0000413	https://antismash-db.secondarymetabolites.org/go/NZ_LLLV01000012.1/605146-647003	https://antismash-db.secondarymetabolites.org/api/v1.0/download/genbank/GCF_001449485.1/NZ_LLLV01000012/1/605146/647003
Curtobacterium	Unclassified	PhB130	NZ_RKII01000008.1	283366	324494	t3pks	FALSE	bottromycin A2	6	BGC0000469	https://antismash-db.secondarymetabolites.org/go/NZ_RKII01000008.1/283366-324494	https://antismash-db.secondarymetabolites.org/api/v1.0/download/genbank/GCF_003755165.1/NZ_RKII01000008/1/283366/324494
Bacillus	subtilis	KCTC 13429	NZ_CP013984.1	1832787	1937300	betalactone - t1nrps - transat-pks hybrid	FALSE	fengycin	80	BGC0001095	https://antismash-db.secondarymetabolites.org/go/NZ_CP013984.1/1832787-1937300	https://antismash-db.secondarymetabolites.org/api/v1.0/download/genbank/GCF_001534785.1/NZ_CP013984/1/1832787/1937300
Rhodococcus	Unclassified	ACS1	NZ_NSDZ01000008.1	594984	661859	t1nrps - t3pks hybrid	FALSE	None	None	None	https://antismash-db.secondarymetabolites.org/go/NZ_NSDZ01000008.1/594984-661859	https://antismash-db.secondarymetabolites.org/api/v1.0/download/genbank/GCF_002300155.1/NZ_NSDZ01000008/1/594984/661859
Bacillus	subtilis	J-5	NZ_CP021985.1	61422	143791	betalactone - t1nrps hybrid	FALSE	fengycin	100	BGC0001095	https://antismash-db.secondarymetabolites.org/go/NZ_CP021985.1/61422-143791	https://antismash-db.secondarymetabolites.org/api/v1.0/download/genbank/GCF_002205435.1/NZ_CP021985/1/61422/143791
Bacillus	subtilis	J-5	NZ_CP035167.1	1914602	1996746	betalactone - t1nrps hybrid	FALSE	fengycin	100	BGC0001095	https://antismash-db.secondarymetabolites.org/go/NZ_CP035167.1/1914602-1996746	https://antismash-db.secondarymetabolites.org/api/v1.0/download/genbank/GCF_004101485.1/NZ_CP035167/1/1914602/1996746
Neisseria	meningitidis	M0579	NZ_CP007668.1	453649	494816	arylpolyene	FALSE	APE Ec	10	BGC0000836	https://antismash-db.secondarymetabolites.org/go/NZ_CP007668.1/453649-494816	https://antismash-db.secondarymetabolites.org/api/v1.0/download/genbank/GCF_001029835.1/NZ_CP007668/1/453649/494816
Bacillus	subtilis	J-5	NZ_CP035391.1	1915039	1997387	betalactone - t1nrps hybrid	FALSE	fengycin	100	BGC0001095	https://antismash-db.secondarymetabolites.org/go/NZ_CP035391.1/1915039-1997387	https://antismash-db.secondarymetabolites.org/api/v1.0/download/genbank/GCF_004119535.1/NZ_CP035391/1/1915039/1997387
Bacillus	subtilis	J-5	NZ_CP035402.1	1882664	1938474	betalactone - t1nrps hybrid	FALSE	fengycin	93	BGC0001095	https://antismash-db.secondarymetabolites.org/go/NZ_CP035402.1/1882664-1938474	https://antismash-db.secondarymetabolites.org/api/v1.0/download/genbank/GCF_004119615.1/NZ_CP035402/1/1882664/1938474
Neisseria	meningitidis	M01-240355	NC_017517.1	1745196	1786363	arylpolyene	FALSE	APE Ec	10	BGC0000836	https://antismash-db.secondarymetabolites.org/go/NC_017517.1/1745196-1786363	https://antismash-db.secondarymetabolites.org/api/v1.0/download/genbank/GCF_000191485.1/NC_017517/1/1745196/1786363
Bacillus	subtilis	J26	NZ_VLJK01000003.1	0	31702	betalactone - t1nrps hybrid	TRUE	fengycin	80	BGC0001095	https://antismash-db.secondarymetabolites.org/go/NZ_VLJK01000003.1/0-31702	https://antismash-db.secondarymetabolites.org/api/v1.0/download/genbank/GCF_007829445.1/NZ_VLJK01000003/1/0/31702
Acinetobacter	baumannii	NIPH 1734	NZ_KB849325.1	2892368	2968594	arylpolyene - hserlactone - t1nrps hybrid	FALSE	K53 capsular polysaccharide	10	BGC0001947	https://antismash-db.secondarymetabolites.org/go/NZ_KB849325.1/2892368-2968594	https://antismash-db.secondarymetabolites.org/api/v1.0/download/genbank/GCF_000368245.1/NZ_KB849325/1/2892368/2968594
Pseudomonas	aeruginosa	NCTC11445	NZ_CP030911.1	4544821	4586642	betalactone - nrps-like hybrid	FALSE	pyoverdin	2	BGC0000413	https://antismash-db.secondarymetabolites.org/go/NZ_CP030911.1/4544821-4586642	https://antismash-db.secondarymetabolites.org/api/v1.0/download/genbank/GCF_003408495.1/NZ_CP030911/1/4544821/4586642
Acinetobacter	baumannii	NIPH 329	NZ_KB849871.1	2494730	2551984	hserlactone - t1nrps hybrid	FALSE	None	None	None	https://antismash-db.secondarymetabolites.org/go/NZ_KB849871.1/2494730-2551984	https://antismash-db.secondarymetabolites.org/api/v1.0/download/genbank/GCF_000369225.1/NZ_KB849871/1/2494730/2551984
Xanthomonas	translucens	F5	NZ_JACIFN010000013.1	0	26552	t1nrps	TRUE	rhizomide A / rhizomide B / rhizomide C	100	BGC0001758	https://antismash-db.secondarymetabolites.org/go/NZ_JACIFN010000013.1/0-26552	https://antismash-db.secondarymetabolites.org/api/v1.0/download/genbank/GCF_014197395.1/NZ_JACIFN010000013/1/0/26552
Bacillus	amyloliquefaciens	ALB65	NZ_CP016913.1	193326	276620	lanthipeptide - t1nrps - transat-pks hybrid	FALSE	locillomycin	35	BGC0001005	https://antismash-db.secondarymetabolites.org/go/NZ_CP016913.1/193326-276620	https://antismash-db.secondarymetabolites.org/api/v1.0/download/genbank/GCF_001705195.1/NZ_CP016913/1/193326/276620
Bacillus	amyloliquefaciens	ALB65	NZ_CP016913.1	1795421	1890097	betalactone - t1nrps - transat-pks hybrid	FALSE	fengycin	80	BGC0001095	https://antismash-db.secondarymetabolites.org/go/NZ_CP016913.1/1795421-1890097	https://antismash-db.secondarymetabolites.org/api/v1.0/download/genbank/GCF_001705195.1/NZ_CP016913/1/1795421/1890097
Acinetobacter	baumannii	LEV1449/17Ec	NZ_CP033243.1	3828262	3912194	arylpolyene - hserlactone - t1nrps hybrid	FALSE	None	None	None	https://antismash-db.secondarymetabolites.org/go/NZ_CP033243.1/3828262-3912194	https://antismash-db.secondarymetabolites.org/api/v1.0/download/genbank/GCF_009497995.1/NZ_CP033243/1/3828262/3912194
Chondromyces	crocatus	Cm c5	NZ_CP012159.1	1038887	1085534	bacteriocin - t1nrps - t1pks hybrid	FALSE	None	None	None	https://antismash-db.secondarymetabolites.org/go/NZ_CP012159.1/1038887-1085534	https://antismash-db.secondarymetabolites.org/api/v1.0/download/genbank/GCF_001189295.1/NZ_CP012159/1/1038887/1085534
Brevibacillus	brevis	NBRC 110488	NZ_CP030117.1	2807760	2831331	bacteriocin - lap hybrid	FALSE	None	None	None	https://antismash-db.secondarymetabolites.org/go/NZ_CP030117.1/2807760-2831331	https://antismash-db.secondarymetabolites.org/api/v1.0/download/genbank/GCF_001039275.2/NZ_CP030117/1/2807760/2831331
Campylobacter	jejuni	AR-0419	NZ_CP044167.1	1555850	1585690	betalactone	FALSE	None	None	None	https://antismash-db.secondarymetabolites.org/go/NZ_CP044167.1/1555850-1585690	https://antismash-db.secondarymetabolites.org/api/v1.0/download/genbank/GCF_008727415.1/NZ_CP044167/1/1555850/1585690
Pseudomonas	aeruginosa	NCTC11445	NZ_CP013477.1	4127454	4169311	betalactone - nrps-like hybrid	FALSE	pyoverdin	2	BGC0000413	https://antismash-db.secondarymetabolites.org/go/NZ_CP013477.1/4127454-4169311	https://antismash-db.secondarymetabolites.org/api/v1.0/download/genbank/GCF_001900195.1/NZ_CP013477/1/4127454/4169311
Chondromyces	crocatus	Cm c5	NZ_CP012159.1	9711905	9794437	nrps-like - t1nrps - t1pks hybrid	FALSE	tubulysin A	6	BGC0001053	https://antismash-db.secondarymetabolites.org/go/NZ_CP012159.1/9711905-9794437	https://antismash-db.secondarymetabolites.org/api/v1.0/download/genbank/GCF_001189295.1/NZ_CP012159/1/9711905/9794437
Streptomyces	Unclassified	CMB-StM0423	NZ_CP025407.1	3216075	3261934	t1pks	FALSE	glycinocin A	9	BGC0000379	https://antismash-db.secondarymetabolites.org/go/NZ_CP025407.1/3216075-3261934	https://antismash-db.secondarymetabolites.org/api/v1.0/download/genbank/GCF_002847285.1/NZ_CP025407/1/3216075/3261934
Streptomyces	Unclassified	CMB-StM0423	NZ_CP025407.1	6284523	6330907	pks-like - t1pks hybrid	FALSE	arsono-polyketide	83	BGC0001283	https://antismash-db.secondarymetabolites.org/go/NZ_CP025407.1/6284523-6330907	https://antismash-db.secondarymetabolites.org/api/v1.0/download/genbank/GCF_002847285.1/NZ_CP025407/1/6284523/6330907
Streptomyces	Unclassified	CMB-StM0423	NZ_CP025407.1	7775483	7913809	cdps - t1pks - terpene - transat-pks hybrid	FALSE	tetronomycin	93	BGC0000164	https://antismash-db.secondarymetabolites.org/go/NZ_CP025407.1/7775483-7913809	https://antismash-db.secondarymetabolites.org/api/v1.0/download/genbank/GCF_002847285.1/NZ_CP025407/1/7775483/7913809
Acinetobacter	baumannii	LEV1449/17Ec	NZ_CP044519.1	97366	153747	hserlactone - t1nrps hybrid	FALSE	None	None	None	https://antismash-db.secondarymetabolites.org/go/NZ_CP044519.1/97366-153747	https://antismash-db.secondarymetabolites.org/api/v1.0/download/genbank/GCF_013394285.1/NZ_CP044519/1/97366/153747
Neisseria	meningitidis	2842STDY5881060	NZ_JWMS01000002.1	19963	61100	arylpolyene	FALSE	APE Ec	10	BGC0000836	https://antismash-db.secondarymetabolites.org/go/NZ_JWMS01000002.1/19963-61100	https://antismash-db.secondarymetabolites.org/api/v1.0/download/genbank/GCF_003995895.1/NZ_JWMS01000002/1/19963/61100
Neisseria	meningitidis	2842STDY5881060	NZ_FERW01000006.1	25104	66271	arylpolyene	FALSE	APE Ec	10	BGC0000836	https://antismash-db.secondarymetabolites.org/go/NZ_FERW01000006.1/25104-66271	https://antismash-db.secondarymetabolites.org/api/v1.0/download/genbank/GCF_900037245.1/NZ_FERW01000006/1/25104/66271
Bacillus	subtilis	J-5	NZ_FWZZ01000008.1	0	59594	betalactone - t1nrps hybrid	TRUE	fengycin	93	BGC0001095	https://antismash-db.secondarymetabolites.org/go/NZ_FWZZ01000008.1/0-59594	https://antismash-db.secondarymetabolites.org/api/v1.0/download/genbank/GCF_900177305.1/NZ_FWZZ01000008/1/0/59594
Pseudomonas	aeruginosa	NCTC11445	NZ_CP042269.1	4029157	4070978	betalactone - nrps-like hybrid	FALSE	pyoverdin	2	BGC0000413	https://antismash-db.secondarymetabolites.org/go/NZ_CP042269.1/4029157-4070978	https://antismash-db.secondarymetabolites.org/api/v1.0/download/genbank/GCF_008245185.1/NZ_CP042269/1/4029157/4070978
Campylobacter	jejuni	CFSAN065345	NZ_PIBJ01000001.1	90805	120645	betalactone	FALSE	None	None	None	https://antismash-db.secondarymetabolites.org/go/NZ_PIBJ01000001.1/90805-120645	https://antismash-db.secondarymetabolites.org/api/v1.0/download/genbank/GCF_002805275.1/NZ_PIBJ01000001/1/90805/120645
Ralstonia	solanacearum	RSCM	NZ_CP052085.1	454837	507471	nrps-like - siderophore hybrid	FALSE	staphylobactin	18	BGC0000943	https://antismash-db.secondarymetabolites.org/go/NZ_CP052085.1/454837-507471	https://antismash-db.secondarymetabolites.org/api/v1.0/download/genbank/GCF_013306315.1/NZ_CP052085/1/454837/507471
Neisseria	meningitidis	2842STDY5881060	NZ_JMDF01000006.1	25506	66643	arylpolyene	FALSE	APE Ec	10	BGC0000836	https://antismash-db.secondarymetabolites.org/go/NZ_JMDF01000006.1/25506-66643	https://antismash-db.secondarymetabolites.org/api/v1.0/download/genbank/GCF_001183405.1/NZ_JMDF01000006/1/25506/66643
Acinetobacter	baumannii	LEV1449/17Ec	NZ_CP039341.1	3874778	3958034	arylpolyene - hserlactone - t1nrps hybrid	FALSE	K53 capsular polysaccharide	10	BGC0001947	https://antismash-db.secondarymetabolites.org/go/NZ_CP039341.1/3874778-3958034	https://antismash-db.secondarymetabolites.org/api/v1.0/download/genbank/GCF_003948085.2/NZ_CP039341/1/3874778/3958034
Neisseria	meningitidis	2842STDY5881060	NZ_KQ236600.1	26797	67934	arylpolyene	FALSE	APE Ec	10	BGC0000836	https://antismash-db.secondarymetabolites.org/go/NZ_KQ236600.1/26797-67934	https://antismash-db.secondarymetabolites.org/api/v1.0/download/genbank/GCF_001183445.1/NZ_KQ236600/1/26797/67934
Pseudomonas	aeruginosa	UDL	NZ_KI519264.1	568164	608841	betalactone - nrps-like hybrid	FALSE	pyoverdin	2	BGC0000413	https://antismash-db.secondarymetabolites.org/go/NZ_KI519264.1/568164-608841	https://antismash-db.secondarymetabolites.org/api/v1.0/download/genbank/GCF_000481845.1/NZ_KI519264/1/568164/608841
Corynebacterium	ulcerans	BR-AD22	NC_015683.1	2377968	2422804	t1pks	FALSE	None	None	None	https://antismash-db.secondarymetabolites.org/go/NC_015683.1/2377968-2422804	https://antismash-db.secondarymetabolites.org/api/v1.0/download/genbank/GCF_000215665.1/NC_015683/1/2377968/2422804
Legionella	cincinnatiensis	CDC#72-OH-14	NZ_LNXX01000047.1	86656	97520	bacteriocin	FALSE	None	None	None	https://antismash-db.secondarymetabolites.org/go/NZ_LNXX01000047.1/86656-97520	https://antismash-db.secondarymetabolites.org/api/v1.0/download/genbank/GCF_001467545.1/NZ_LNXX01000047/1/86656/97520
Pseudomonas	aeruginosa	PA1	NC_022808.2	4237334	4279191	betalactone - nrps-like hybrid	FALSE	pyoverdin	2	BGC0000413	https://antismash-db.secondarymetabolites.org/go/NC_022808.2/4237334-4279191	https://antismash-db.secondarymetabolites.org/api/v1.0/download/genbank/GCF_000496605.2/NC_022808/2/4237334/4279191
Pseudomonas	aeruginosa	NCTC11445	NZ_JPYP01000027.1	134430	176251	betalactone - nrps-like hybrid	FALSE	pyoverdin	2	BGC0000413	https://antismash-db.secondarymetabolites.org/go/NZ_JPYP01000027.1/134430-176251	https://antismash-db.secondarymetabolites.org/api/v1.0/download/genbank/GCF_000757505.1/NZ_JPYP01000027/1/134430/176251
Acinetobacter	baumannii	LEV1449/17Ec	NZ_CP043953.1	3801002	3877984	arylpolyene - hserlactone - t1nrps hybrid	FALSE	None	None	None	https://antismash-db.secondarymetabolites.org/go/NZ_CP043953.1/3801002-3877984	https://antismash-db.secondarymetabolites.org/api/v1.0/download/genbank/GCF_008632635.1/NZ_CP043953/1/3801002/3877984
Streptomyces	rochei	7434AN4	NZ_AP018517.1	6725229	6777021	hgle-ks - t1pks hybrid	FALSE	cinnamycin	19	BGC0000503	https://antismash-db.secondarymetabolites.org/go/NZ_AP018517.1/6725229-6777021	https://antismash-db.secondarymetabolites.org/api/v1.0/download/genbank/GCF_008064995.1/NZ_AP018517/1/6725229/6777021
Streptomyces	rochei	7434AN4	NZ_AP018517.1	6814585	6855650	t3pks	FALSE	herboxidiene	7	BGC0001065	https://antismash-db.secondarymetabolites.org/go/NZ_AP018517.1/6814585-6855650	https://antismash-db.secondarymetabolites.org/api/v1.0/download/genbank/GCF_008064995.1/NZ_AP018517/1/6814585/6855650
Pseudomonas	aeruginosa	NCTC11445	NZ_CP056094.1	4780575	4822396	betalactone - nrps-like hybrid	FALSE	pyoverdin	2	BGC0000413	https://antismash-db.secondarymetabolites.org/go/NZ_CP056094.1/4780575-4822396	https://antismash-db.secondarymetabolites.org/api/v1.0/download/genbank/GCF_013375815.1/NZ_CP056094/1/4780575/4822396
Corynebacterium	striatum	CSc27	NZ_JVCW01000046.1	0	31667	t1nrps	TRUE	coelichelin	45	BGC0000325	https://antismash-db.secondarymetabolites.org/go/NZ_JVCW01000046.1/0-31667	https://antismash-db.secondarymetabolites.org/api/v1.0/download/genbank/GCF_001076975.1/NZ_JVCW01000046/1/0/31667
Bacillus	atrophaeus	B4144_201601	NZ_PVWA01000001.1	8269	154396	betalactone - t1nrps - transat-pks hybrid	FALSE	fengycin	100	BGC0001095	https://antismash-db.secondarymetabolites.org/go/NZ_PVWA01000001.1/8269-154396	https://antismash-db.secondarymetabolites.org/api/v1.0/download/genbank/GCF_003003645.1/NZ_PVWA01000001/1/8269/154396
Pseudomonas	aeruginosa	NCTC11445	NZ_CP049161.1	4175689	4217510	betalactone - nrps-like hybrid	FALSE	pyoverdin	2	BGC0000413	https://antismash-db.secondarymetabolites.org/go/NZ_CP049161.1/4175689-4217510	https://antismash-db.secondarymetabolites.org/api/v1.0/download/genbank/GCF_011045375.1/NZ_CP049161/1/4175689/4217510
Brevibacillus	brevis	NBRC 110488	NZ_LR134338.1	1476229	1535919	t1nrps	FALSE	lichenysin	21	BGC0000381	https://antismash-db.secondarymetabolites.org/go/NZ_LR134338.1/1476229-1535919	https://antismash-db.secondarymetabolites.org/api/v1.0/download/genbank/GCF_900637055.1/NZ_LR134338/1/1476229/1535919
Amycolatopsis	methanolica	239	NZ_CP009110.1	562907	628873	t1nrps	FALSE	amychelin	75	BGC0000300	https://antismash-db.secondarymetabolites.org/go/NZ_CP009110.1/562907-628873	https://antismash-db.secondarymetabolites.org/api/v1.0/download/genbank/GCF_000739085.1/NZ_CP009110/1/562907/628873
Pseudomonas	aeruginosa	NCTC11445	NZ_JTYR01000007.1	262771	304628	betalactone - nrps-like hybrid	FALSE	thanamycin	27	BGC0000443	https://antismash-db.secondarymetabolites.org/go/NZ_JTYR01000007.1/262771-304628	https://antismash-db.secondarymetabolites.org/api/v1.0/download/genbank/GCF_000796065.1/NZ_JTYR01000007/1/262771/304628
Brevibacillus	brevis	NBRC 110488	NZ_LR134338.1	3361089	3384386	bacteriocin - lap hybrid	FALSE	None	None	None	https://antismash-db.secondarymetabolites.org/go/NZ_LR134338.1/3361089-3384386	https://antismash-db.secondarymetabolites.org/api/v1.0/download/genbank/GCF_900637055.1/NZ_LR134338/1/3361089/3384386
Pseudomonas	aeruginosa	NCTC11445	NZ_CP060086.1	4442583	4482707	betalactone - nrps-like hybrid	FALSE	pyoverdin	2	BGC0000413	https://antismash-db.secondarymetabolites.org/go/NZ_CP060086.1/4442583-4482707	https://antismash-db.secondarymetabolites.org/api/v1.0/download/genbank/GCF_014217315.1/NZ_CP060086/1/4442583/4482707
Pseudomonas	aeruginosa	NCTC11445	NZ_LLKX01000001.1	565094	606951	betalactone - nrps-like hybrid	FALSE	pyoverdin	2	BGC0000413	https://antismash-db.secondarymetabolites.org/go/NZ_LLKX01000001.1/565094-606951	https://antismash-db.secondarymetabolites.org/api/v1.0/download/genbank/GCF_001450345.1/NZ_LLKX01000001/1/565094/606951
Acinetobacter	baumannii	LEV1449/17Ec	NZ_JSDD01000014.1	31028	114220	arylpolyene - hserlactone - t1nrps hybrid	FALSE	None	None	None	https://antismash-db.secondarymetabolites.org/go/NZ_JSDD01000014.1/31028-114220	https://antismash-db.secondarymetabolites.org/api/v1.0/download/genbank/GCF_000805065.1/NZ_JSDD01000014/1/31028/114220
Unclassified	Unclassified	YIM 75000	NZ_QZEZ01000007.1	164921	207579	nrps-like	FALSE	lasalocid	3	BGC0000087	https://antismash-db.secondarymetabolites.org/go/NZ_QZEZ01000007.1/164921-207579	https://antismash-db.secondarymetabolites.org/api/v1.0/download/genbank/GCF_003594885.1/NZ_QZEZ01000007/1/164921/207579
Curtobacterium	flaccumfaciens	Cff1037	NZ_PUEZ01000004.1	255920	297108	t3pks	FALSE	pepticinnamin E	6	BGC0002014	https://antismash-db.secondarymetabolites.org/go/NZ_PUEZ01000004.1/255920-297108	https://antismash-db.secondarymetabolites.org/api/v1.0/download/genbank/GCF_004103915.1/NZ_PUEZ01000004/1/255920/297108
Pseudomonas	aeruginosa	NCTC11445	NZ_CP044533.1	5869384	5911205	betalactone - nrps-like hybrid	FALSE	pyoverdin	2	BGC0000413	https://antismash-db.secondarymetabolites.org/go/NZ_CP044533.1/5869384-5911205	https://antismash-db.secondarymetabolites.org/api/v1.0/download/genbank/GCF_013122735.1/NZ_CP044533/1/5869384/5911205
Burkholderia	cepacia	BC16	NZ_KN150854.1	1299998	1354668	t1nrps	FALSE	ornibactin	100	BGC0001721	https://antismash-db.secondarymetabolites.org/go/NZ_KN150854.1/1299998-1354668	https://antismash-db.secondarymetabolites.org/api/v1.0/download/genbank/GCF_000756845.1/NZ_KN150854/1/1299998/1354668
Streptomyces	hawaiiensis	ATCC 12236	NZ_CP021978.1	4809150	4880065	t2pks	FALSE	vazabitide A	26	BGC0001818	https://antismash-db.secondarymetabolites.org/go/NZ_CP021978.1/4809150-4880065	https://antismash-db.secondarymetabolites.org/api/v1.0/download/genbank/GCF_004803895.1/NZ_CP021978/1/4809150/4880065
Acinetobacter	baumannii	LEV1449/17Ec	NZ_CP012952.1	3919073	3976332	hserlactone - t1nrps hybrid	FALSE	None	None	None	https://antismash-db.secondarymetabolites.org/go/NZ_CP012952.1/3919073-3976332	https://antismash-db.secondarymetabolites.org/api/v1.0/download/genbank/GCF_001399655.1/NZ_CP012952/1/3919073/3976332
Tatlockia	maceachernii	ATCC 35300	NZ_FUXJ01000002.1	244273	285383	t3pks	FALSE	None	None	None	https://antismash-db.secondarymetabolites.org/go/NZ_FUXJ01000002.1/244273-285383	https://antismash-db.secondarymetabolites.org/api/v1.0/download/genbank/GCF_900167045.1/NZ_FUXJ01000002/1/244273/285383
Bacillus	subtilis	J-5	NZ_NJRD01000005.1	0	34416	betalactone - t1nrps hybrid	TRUE	fengycin	86	BGC0001095	https://antismash-db.secondarymetabolites.org/go/NZ_NJRD01000005.1/0-34416	https://antismash-db.secondarymetabolites.org/api/v1.0/download/genbank/GCF_010578135.1/NZ_NJRD01000005/1/0/34416
Acinetobacter	baumannii	ZW85-1	NC_023028.1	3577588	3668046	arylpolyene - furan - hserlactone - t1nrps hybrid	FALSE	None	None	None	https://antismash-db.secondarymetabolites.org/go/NC_023028.1/3577588-3668046	https://antismash-db.secondarymetabolites.org/api/v1.0/download/genbank/GCF_000505685.1/NC_023028/1/3577588/3668046
Mycobacteroides	abscessus	775	NZ_FSBN01000003.1	325383	443881	nrps-like - t1nrps hybrid	FALSE	glycopeptidolipid	28	BGC0000362	https://antismash-db.secondarymetabolites.org/go/NZ_FSBN01000003.1/325383-443881	https://antismash-db.secondarymetabolites.org/api/v1.0/download/genbank/GCF_900132315.1/NZ_FSBN01000003/1/325383/443881
Bacillus	subtilis	J-5	NZ_JABRUZ010000007.1	29475	97485	betalactone - t1nrps hybrid	TRUE	fengycin	100	BGC0001095	https://antismash-db.secondarymetabolites.org/go/NZ_JABRUZ010000007.1/29475-97485	https://antismash-db.secondarymetabolites.org/api/v1.0/download/genbank/GCF_013267115.1/NZ_JABRUZ010000007/1/29475/97485
Anabaena	Unclassified	90	NC_019427.1	1628668	1672869	t1nrps	FALSE	None	None	None	https://antismash-db.secondarymetabolites.org/go/NC_019427.1/1628668-1672869	https://antismash-db.secondarymetabolites.org/api/v1.0/download/genbank/GCF_000312705.1/NC_019427/1/1628668/1672869
Brevibacillus	brevis	NBRC 110488	NZ_CP042161.1	362676	421012	t1nrps	FALSE	lichenysin	21	BGC0000381	https://antismash-db.secondarymetabolites.org/go/NZ_CP042161.1/362676-421012	https://antismash-db.secondarymetabolites.org/api/v1.0/download/genbank/GCF_007725005.1/NZ_CP042161/1/362676/421012
Brevibacillus	brevis	NBRC 110488	NZ_CP042161.1	2154961	2178532	bacteriocin - lap hybrid	FALSE	None	None	None	https://antismash-db.secondarymetabolites.org/go/NZ_CP042161.1/2154961-2178532	https://antismash-db.secondarymetabolites.org/api/v1.0/download/genbank/GCF_007725005.1/NZ_CP042161/1/2154961/2178532
Acinetobacter	nosocomialis	AC1530	NZ_CP010368.1	3682565	3766470	arylpolyene - hserlactone - t1nrps hybrid	FALSE	K53 capsular polysaccharide	10	BGC0001947	https://antismash-db.secondarymetabolites.org/go/NZ_CP010368.1/3682565-3766470	https://antismash-db.secondarymetabolites.org/api/v1.0/download/genbank/GCF_000814165.3/NZ_CP010368/1/3682565/3766470
Acinetobacter	nosocomialis	AC1530	NZ_VYSW01000019.1	0	28539	t1nrps	TRUE	1-nonadecene / (14Z)-1,14-nonadecadiene	100	BGC0001160	https://antismash-db.secondarymetabolites.org/go/NZ_VYSW01000019.1/0-28539	https://antismash-db.secondarymetabolites.org/api/v1.0/download/genbank/GCF_009645555.1/NZ_VYSW01000019/1/0/28539
Ralstonia	solanacearum	FJAT-1458	NZ_CP016555.1	93403	146073	nrps-like - siderophore hybrid	FALSE	staphylobactin	18	BGC0000943	https://antismash-db.secondarymetabolites.org/go/NZ_CP016555.1/93403-146073	https://antismash-db.secondarymetabolites.org/api/v1.0/download/genbank/GCF_001887535.1/NZ_CP016555/1/93403/146073
Streptococcus	mutans	NG8	NZ_CP044493.1	1735476	1754422	bacteriocin	FALSE	None	None	None	https://antismash-db.secondarymetabolites.org/go/NZ_CP044493.1/1735476-1754422	https://antismash-db.secondarymetabolites.org/api/v1.0/download/genbank/GCF_008831325.1/NZ_CP044493/1/1735476/1754422
Ralstonia	solanacearum	RSCM	NZ_CP052111.1	1584569	1637418	nrps-like - siderophore hybrid	FALSE	staphylobactin	18	BGC0000943	https://antismash-db.secondarymetabolites.org/go/NZ_CP052111.1/1584569-1637418	https://antismash-db.secondarymetabolites.org/api/v1.0/download/genbank/GCF_013306655.1/NZ_CP052111/1/1584569/1637418
Clavibacter	michiganensis	AY1B2	NZ_PSTS01000012.1	0	42516	nrps-like	TRUE	salinomycin	4	BGC0000144	https://antismash-db.secondarymetabolites.org/go/NZ_PSTS01000012.1/0-42516	https://antismash-db.secondarymetabolites.org/api/v1.0/download/genbank/GCF_002931155.1/NZ_PSTS01000012/1/0/42516
Campylobacter	jejuni	10186	NZ_KK365572.1	0	20671	betalactone	TRUE	None	None	None	https://antismash-db.secondarymetabolites.org/go/NZ_KK365572.1/0-20671	https://antismash-db.secondarymetabolites.org/api/v1.0/download/genbank/GCF_000686225.1/NZ_KK365572/1/0/20671
Streptomyces	Unclassified	CB03238	NZ_NBCN01000007.1	129032	195981	butyrolactone - phosphonate - t1pks hybrid	FALSE	thioplatensimycin / thioplatencin	14	BGC0001898	https://antismash-db.secondarymetabolites.org/go/NZ_NBCN01000007.1/129032-195981	https://antismash-db.secondarymetabolites.org/api/v1.0/download/genbank/GCF_002099185.1/NZ_NBCN01000007/1/129032/195981
Bacillus	velezensis	P34	NZ_JABDIC010000008.1	0	87619	betalactone - t1nrps - transat-pks hybrid	TRUE	fengycin	80	BGC0001095	https://antismash-db.secondarymetabolites.org/go/NZ_JABDIC010000008.1/0-87619	https://antismash-db.secondarymetabolites.org/api/v1.0/download/genbank/GCF_012972785.1/NZ_JABDIC010000008/1/0/87619
Campylobacter	jejuni	AR-0419	NZ_CP013116.1	816345	846486	betalactone	FALSE	None	None	None	https://antismash-db.secondarymetabolites.org/go/NZ_CP013116.1/816345-846486	https://antismash-db.secondarymetabolites.org/api/v1.0/download/genbank/GCF_001432345.1/NZ_CP013116/1/816345/846486
Achromobacter	insuavis	AXX-A	NZ_GL982453.1	5664116	5675003	siderophore	FALSE	desferrioxamine E	50	BGC0001572	https://antismash-db.secondarymetabolites.org/go/NZ_GL982453.1/5664116-5675003	https://antismash-db.secondarymetabolites.org/api/v1.0/download/genbank/GCF_000219745.1/NZ_GL982453/1/5664116/5675003
Legionella	fairfieldensis	ATCC 49588	NZ_JHYC01000015.1	0	27969	t1nrps	TRUE	None	None	None	https://antismash-db.secondarymetabolites.org/go/NZ_JHYC01000015.1/0-27969	https://antismash-db.secondarymetabolites.org/api/v1.0/download/genbank/GCF_000621525.1/NZ_JHYC01000015/1/0/27969
Streptomyces	albus	DSM 41398	NZ_CP010519.1	3890222	3937500	pks-like - t1pks hybrid	FALSE	arsono-polyketide	83	BGC0001283	https://antismash-db.secondarymetabolites.org/go/NZ_CP010519.1/3890222-3937500	https://antismash-db.secondarymetabolites.org/api/v1.0/download/genbank/GCF_000827005.1/NZ_CP010519/1/3890222/3937500
Pseudomonas	aeruginosa	NCTC11445	NZ_JTOD01000007.1	428719	470576	betalactone - nrps-like hybrid	FALSE	thanamycin	27	BGC0000443	https://antismash-db.secondarymetabolites.org/go/NZ_JTOD01000007.1/428719-470576	https://antismash-db.secondarymetabolites.org/api/v1.0/download/genbank/GCF_000793005.1/NZ_JTOD01000007/1/428719/470576
Falsibacillus	pallidus	DSM 25281	NZ_QQAY01000002.1	440498	461332	terpene	FALSE	carotenoid	50	BGC0000645	https://antismash-db.secondarymetabolites.org/go/NZ_QQAY01000002.1/440498-461332	https://antismash-db.secondarymetabolites.org/api/v1.0/download/genbank/GCF_003350505.1/NZ_QQAY01000002/1/440498/461332
Campylobacter	jejuni	CFSAN065345	NZ_PHYU01000003.1	91062	120903	betalactone	FALSE	None	None	None	https://antismash-db.secondarymetabolites.org/go/NZ_PHYU01000003.1/91062-120903	https://antismash-db.secondarymetabolites.org/api/v1.0/download/genbank/GCF_002805475.1/NZ_PHYU01000003/1/91062/120903
Pseudomonas	aeruginosa	NCTC11445	NZ_CP014866.1	4244696	4286553	betalactone - nrps-like hybrid	FALSE	pyoverdin	2	BGC0000413	https://antismash-db.secondarymetabolites.org/go/NZ_CP014866.1/4244696-4286553	https://antismash-db.secondarymetabolites.org/api/v1.0/download/genbank/GCF_002075065.1/NZ_CP014866/1/4244696/4286553
Curtobacterium	Unclassified	DE0401	NZ_VDTL01000002.1	255190	296276	t3pks	FALSE	pepticinnamin E	6	BGC0002014	https://antismash-db.secondarymetabolites.org/go/NZ_VDTL01000002.1/255190-296276	https://antismash-db.secondarymetabolites.org/api/v1.0/download/genbank/GCF_007672875.1/NZ_VDTL01000002/1/255190/296276
Curtobacterium	Unclassified	PhB136	NZ_SMGH01000006.1	108696	149824	t3pks	FALSE	bottromycin A2	6	BGC0000469	https://antismash-db.secondarymetabolites.org/go/NZ_SMGH01000006.1/108696-149824	https://antismash-db.secondarymetabolites.org/api/v1.0/download/genbank/GCF_004346855.1/NZ_SMGH01000006/1/108696/149824
Leuconostoc	lactis	CBA3625	NZ_CP042387.1	1385368	1426529	t3pks	FALSE	None	None	None	https://antismash-db.secondarymetabolites.org/go/NZ_CP042387.1/1385368-1426529	https://antismash-db.secondarymetabolites.org/api/v1.0/download/genbank/GCF_007954605.1/NZ_CP042387/1/1385368/1426529
Rummeliibacillus	pycnus	DSM 15030	NZ_KZ614145.1	27400	68465	t3pks	FALSE	iturin	22	BGC0001098	https://antismash-db.secondarymetabolites.org/go/NZ_KZ614145.1/27400-68465	https://antismash-db.secondarymetabolites.org/api/v1.0/download/genbank/GCF_002884495.1/NZ_KZ614145/1/27400/68465
Bacillus	velezensis	P34	NZ_CP027868.1	108442	242587	betalactone - t1nrps - transat-pks hybrid	FALSE	fengycin	100	BGC0001095	https://antismash-db.secondarymetabolites.org/go/NZ_CP027868.1/108442-242587	https://antismash-db.secondarymetabolites.org/api/v1.0/download/genbank/GCF_003184945.1/NZ_CP027868/1/108442/242587
Neisseria	meningitidis	2842STDY5881060	NZ_LR134525.1	220866	262003	arylpolyene	FALSE	APE Ec	10	BGC0000836	https://antismash-db.secondarymetabolites.org/go/NZ_LR134525.1/220866-262003	https://antismash-db.secondarymetabolites.org/api/v1.0/download/genbank/GCF_900638555.1/NZ_LR134525/1/220866/262003
Streptomyces	globisporus	TFH56	NZ_CP029361.1	67104	116237	t1nrps - t1pks hybrid	FALSE	kanamycin	2	BGC0000703	https://antismash-db.secondarymetabolites.org/go/NZ_CP029361.1/67104-116237	https://antismash-db.secondarymetabolites.org/api/v1.0/download/genbank/GCF_003147545.1/NZ_CP029361/1/67104/116237
Curtobacterium	Unclassified	PhB190	NZ_SODN01000004.1	138176	179256	t3pks	FALSE	bottromycin A2	6	BGC0000469	https://antismash-db.secondarymetabolites.org/go/NZ_SODN01000004.1/138176-179256	https://antismash-db.secondarymetabolites.org/api/v1.0/download/genbank/GCF_004365385.1/NZ_SODN01000004/1/138176/179256
Campylobacter	showae	None	NZ_LR535679.1	2016461	2060012	arylpolyene	FALSE	APE Vf	20	BGC0000837	https://antismash-db.secondarymetabolites.org/go/NZ_LR535679.1/2016461-2060012	https://antismash-db.secondarymetabolites.org/api/v1.0/download/genbank/GCF_900699785.1/NZ_LR535679/1/2016461/2060012
Neisseria	meningitidis	2842STDY5881060	NZ_JWPH01000002.1	81903	123013	arylpolyene	FALSE	APE Ec	10	BGC0000836	https://antismash-db.secondarymetabolites.org/go/NZ_JWPH01000002.1/81903-123013	https://antismash-db.secondarymetabolites.org/api/v1.0/download/genbank/GCF_003996275.1/NZ_JWPH01000002/1/81903/123013
Acinetobacter	baumannii	LEV1449/17Ec	NZ_NQXM01000009.1	31568	116812	arylpolyene - hserlactone - t1nrps hybrid	FALSE	K53 capsular polysaccharide	10	BGC0001947	https://antismash-db.secondarymetabolites.org/go/NZ_NQXM01000009.1/31568-116812	https://antismash-db.secondarymetabolites.org/api/v1.0/download/genbank/GCF_002928145.1/NZ_NQXM01000009/1/31568/116812
Bacillus	velezensis	P34	NZ_CP033967.1	2747063	2882428	betalactone - t1nrps - transat-pks hybrid	FALSE	fengycin	100	BGC0001095	https://antismash-db.secondarymetabolites.org/go/NZ_CP033967.1/2747063-2882428	https://antismash-db.secondarymetabolites.org/api/v1.0/download/genbank/GCF_003854915.1/NZ_CP033967/1/2747063/2882428
Ralstonia	solanacearum	Rs-10-244	NZ_CM002756.1	485549	539338	nrps-like - siderophore hybrid	FALSE	staphylobactin	18	BGC0000943	https://antismash-db.secondarymetabolites.org/go/NZ_CM002756.1/485549-539338	https://antismash-db.secondarymetabolites.org/api/v1.0/download/genbank/GCF_000671315.1/NZ_CM002756/1/485549/539338
Acinetobacter	calcoaceticus	RUH2202	NZ_GG704953.1	31341	88841	hserlactone - t1nrps hybrid	FALSE	None	None	None	https://antismash-db.secondarymetabolites.org/go/NZ_GG704953.1/31341-88841	https://antismash-db.secondarymetabolites.org/api/v1.0/download/genbank/GCF_000162035.1/NZ_GG704953/1/31341/88841
Acinetobacter	Unclassified	None	NZ_LR732790.1	92670	136243	arylpolyene	FALSE	APE Vf	45	BGC0000837	https://antismash-db.secondarymetabolites.org/go/NZ_LR732790.1/92670-136243	https://antismash-db.secondarymetabolites.org/api/v1.0/download/genbank/GCF_902505955.1/NZ_LR732790/1/92670/136243
Bacillus	velezensis	P34	NZ_CP050462.1	1796441	1932109	betalactone - t1nrps - transat-pks hybrid	FALSE	fengycin	100	BGC0001095	https://antismash-db.secondarymetabolites.org/go/NZ_CP050462.1/1796441-1932109	https://antismash-db.secondarymetabolites.org/api/v1.0/download/genbank/GCF_012226065.1/NZ_CP050462/1/1796441/1932109
Myxococcus	xanthus	MC3.3.5c16	NZ_CP017170.1	4468464	4553979	t1nrps	FALSE	myxoprincomide-c506	100	BGC0000393	https://antismash-db.secondarymetabolites.org/go/NZ_CP017170.1/4468464-4553979	https://antismash-db.secondarymetabolites.org/api/v1.0/download/genbank/GCF_006401215.1/NZ_CP017170/1/4468464/4553979
Pseudomonas	aeruginosa	BWHPSA016	NZ_KI519068.1	561587	601541	betalactone - nrps-like hybrid	FALSE	pyoverdin	2	BGC0000413	https://antismash-db.secondarymetabolites.org/go/NZ_KI519068.1/561587-601541	https://antismash-db.secondarymetabolites.org/api/v1.0/download/genbank/GCF_000481385.1/NZ_KI519068/1/561587/601541
Unclassified	Unclassified	None	NZ_LR732703.1	3701977	3733907	betalactone	FALSE	mycosubtilin	20	BGC0001103	https://antismash-db.secondarymetabolites.org/go/NZ_LR732703.1/3701977-3733907	https://antismash-db.secondarymetabolites.org/api/v1.0/download/genbank/GCF_902506565.1/NZ_LR732703/1/3701977/3733907
Bacillus	velezensis	P34	NZ_CP045993.1	2123123	2259858	betalactone - t1nrps - transat-pks hybrid	FALSE	fengycin	100	BGC0001095	https://antismash-db.secondarymetabolites.org/go/NZ_CP045993.1/2123123-2259858	https://antismash-db.secondarymetabolites.org/api/v1.0/download/genbank/GCF_013401395.1/NZ_CP045993/1/2123123/2259858
Streptomyces	olivoreticuli	ATCC 31159	NZ_CP031455.1	1608103	1831027	nrps-like - t1nrps - t1pks - terpene - transat-pks hybrid	FALSE	laidlomycin	87	BGC0000084	https://antismash-db.secondarymetabolites.org/go/NZ_CP031455.1/1608103-1831027	https://antismash-db.secondarymetabolites.org/api/v1.0/download/genbank/GCF_003391135.1/NZ_CP031455/1/1608103/1831027
Streptomyces	olivoreticuli	ATCC 31159	NZ_CP031455.1	2118646	2280114	blactam - pks-like - t1nrps - t1pks - terpene hybrid	FALSE	valclavam / (-)-2-(2-hydroxyethyl)clavam	57	BGC0001151	https://antismash-db.secondarymetabolites.org/go/NZ_CP031455.1/2118646-2280114	https://antismash-db.secondarymetabolites.org/api/v1.0/download/genbank/GCF_003391135.1/NZ_CP031455/1/2118646/2280114
Mycobacteroides	abscessus	G177	NZ_QXBE01000002.1	1828083	1896237	t1nrps	TRUE	glycopeptidolipid	7	BGC0000362	https://antismash-db.secondarymetabolites.org/go/NZ_QXBE01000002.1/1828083-1896237	https://antismash-db.secondarymetabolites.org/api/v1.0/download/genbank/GCF_003582375.1/NZ_QXBE01000002/1/1828083/1896237
Corynebacterium	ulcerans	210931	NZ_CP011095.1	2209610	2254449	t1pks	FALSE	None	None	None	https://antismash-db.secondarymetabolites.org/go/NZ_CP011095.1/2209610-2254449	https://antismash-db.secondarymetabolites.org/api/v1.0/download/genbank/GCF_000968945.1/NZ_CP011095/1/2209610/2254449
Acinetobacter	baumannii	LEV1449/17Ec	NZ_RHYT01000009.1	74242	131492	hserlactone - t1nrps hybrid	FALSE	None	None	None	https://antismash-db.secondarymetabolites.org/go/NZ_RHYT01000009.1/74242-131492	https://antismash-db.secondarymetabolites.org/api/v1.0/download/genbank/GCF_003941095.1/NZ_RHYT01000009/1/74242/131492
Pseudomonas	aeruginosa	NCTC11445	NZ_CP050332.1	4610645	4652466	betalactone - nrps-like hybrid	FALSE	thanamycin	27	BGC0000443	https://antismash-db.secondarymetabolites.org/go/NZ_CP050332.1/4610645-4652466	https://antismash-db.secondarymetabolites.org/api/v1.0/download/genbank/GCF_013343515.1/NZ_CP050332/1/4610645/4652466
Curtobacterium	Unclassified	PhB172	NZ_RKIF01000010.1	265937	307017	t3pks	FALSE	bottromycin A2	6	BGC0000469	https://antismash-db.secondarymetabolites.org/go/NZ_RKIF01000010.1/265937-307017	https://antismash-db.secondarymetabolites.org/api/v1.0/download/genbank/GCF_003752545.1/NZ_RKIF01000010/1/265937/307017
Streptomyces	noursei	ATCC 11455	NZ_CP011533.1	4361282	4382176	linaridin	FALSE	legonaridin	66	BGC0001188	https://antismash-db.secondarymetabolites.org/go/NZ_CP011533.1/4361282-4382176	https://antismash-db.secondarymetabolites.org/api/v1.0/download/genbank/GCF_001704275.1/NZ_CP011533/1/4361282/4382176
Comamonas	testosteroni	R5-28	NZ_CP044131.1	1261527	1283406	terpene	FALSE	None	None	None	https://antismash-db.secondarymetabolites.org/go/NZ_CP044131.1/1261527-1283406	https://antismash-db.secondarymetabolites.org/api/v1.0/download/genbank/GCF_008727115.1/NZ_CP044131/1/1261527/1283406
Streptomyces	noursei	ATCC 11455	NZ_CP011533.1	9016767	9099571	t1nrps - t1pks - t3pks - terpene hybrid	FALSE	friulimicin A / friulimicin B / friulimicin C / friulimicin D	9	BGC0000354	https://antismash-db.secondarymetabolites.org/go/NZ_CP011533.1/9016767-9099571	https://antismash-db.secondarymetabolites.org/api/v1.0/download/genbank/GCF_001704275.1/NZ_CP011533/1/9016767/9099571
Fluoribacter	dumoffii	NY 23	NZ_CM001373.1	1885859	1896723	bacteriocin	FALSE	None	None	None	https://antismash-db.secondarymetabolites.org/go/NZ_CM001373.1/1885859-1896723	https://antismash-db.secondarymetabolites.org/api/v1.0/download/genbank/GCF_000236165.1/NZ_CM001373/1/1885859/1896723
Azospirillum	brasilense	MTCC4036	NZ_VITH01000010.1	83480	136095	t1nrps	FALSE	None	None	None	https://antismash-db.secondarymetabolites.org/go/NZ_VITH01000010.1/83480-136095	https://antismash-db.secondarymetabolites.org/api/v1.0/download/genbank/GCF_007827815.1/NZ_VITH01000010/1/83480/136095
Pseudomonas	aeruginosa	PA96	NZ_CP007224.1	4222862	4264683	betalactone - nrps-like hybrid	FALSE	pyoverdin	2	BGC0000413	https://antismash-db.secondarymetabolites.org/go/NZ_CP007224.1/4222862-4264683	https://antismash-db.secondarymetabolites.org/api/v1.0/download/genbank/GCF_000626655.2/NZ_CP007224/1/4222862/4264683
Campylobacter	jejuni	AR-0419	NZ_CUQE01000001.1	541064	570887	betalactone	FALSE	None	None	None	https://antismash-db.secondarymetabolites.org/go/NZ_CUQE01000001.1/541064-570887	https://antismash-db.secondarymetabolites.org/api/v1.0/download/genbank/GCF_001238105.1/NZ_CUQE01000001/1/541064/570887
Pseudomonas	Unclassified	RGB	NZ_VMSH01000004.1	196590	219395	hserlactone - phenazine hybrid	FALSE	pyocyanine	100	BGC0000936	https://antismash-db.secondarymetabolites.org/go/NZ_VMSH01000004.1/196590-219395	https://antismash-db.secondarymetabolites.org/api/v1.0/download/genbank/GCF_007713445.1/NZ_VMSH01000004/1/196590/219395
Bacillus	subtilis	J-5	NZ_SNWK01000006.1	67196	198688	betalactone - t1nrps - transat-pks hybrid	FALSE	fengycin	100	BGC0001095	https://antismash-db.secondarymetabolites.org/go/NZ_SNWK01000006.1/67196-198688	https://antismash-db.secondarymetabolites.org/api/v1.0/download/genbank/GCF_004361725.1/NZ_SNWK01000006/1/67196/198688
Campylobacter	jejuni	R14	NZ_CP005081.1	963553	993393	betalactone	FALSE	None	None	None	https://antismash-db.secondarymetabolites.org/go/NZ_CP005081.1/963553-993393	https://antismash-db.secondarymetabolites.org/api/v1.0/download/genbank/GCF_000632435.1/NZ_CP005081/1/963553/993393
Pseudomonas	aeruginosa	BWH057	NZ_KK213190.1	710897	752718	betalactone - nrps-like hybrid	FALSE	pyoverdin	2	BGC0000413	https://antismash-db.secondarymetabolites.org/go/NZ_KK213190.1/710897-752718	https://antismash-db.secondarymetabolites.org/api/v1.0/download/genbank/GCF_000629445.1/NZ_KK213190/1/710897/752718
Pseudomonas	aeruginosa	19660	NZ_KI519232.1	1102554	1144411	betalactone - nrps-like hybrid	FALSE	pyoverdin	2	BGC0000413	https://antismash-db.secondarymetabolites.org/go/NZ_KI519232.1/1102554-1144411	https://antismash-db.secondarymetabolites.org/api/v1.0/download/genbank/GCF_000481765.1/NZ_KI519232/1/1102554/1144411
Bacillus	amyloliquefaciens	ALB65	NZ_CP030097.1	1642461	1777106	betalactone - t1nrps - transat-pks hybrid	FALSE	fengycin	100	BGC0001095	https://antismash-db.secondarymetabolites.org/go/NZ_CP030097.1/1642461-1777106	https://antismash-db.secondarymetabolites.org/api/v1.0/download/genbank/GCF_003312895.1/NZ_CP030097/1/1642461/1777106
Corynebacterium	Unclassified	HMSC11E11	NZ_KV787116.1	34636	55488	terpene	FALSE	friulimicin A / friulimicin B / friulimicin C / friulimicin D	6	BGC0000354	https://antismash-db.secondarymetabolites.org/go/NZ_KV787116.1/34636-55488	https://antismash-db.secondarymetabolites.org/api/v1.0/download/genbank/GCF_001807025.1/NZ_KV787116/1/34636/55488
Campylobacter	jejuni	AR-0419	NZ_MJVV01000029.1	162135	182655	betalactone	TRUE	None	None	None	https://antismash-db.secondarymetabolites.org/go/NZ_MJVV01000029.1/162135-182655	https://antismash-db.secondarymetabolites.org/api/v1.0/download/genbank/GCF_001761905.1/NZ_MJVV01000029/1/162135/182655
Bacillus	subtilis	J-5	NZ_CP022391.1	1935447	2017738	betalactone - t1nrps hybrid	FALSE	fengycin	100	BGC0001095	https://antismash-db.secondarymetabolites.org/go/NZ_CP022391.1/1935447-2017738	https://antismash-db.secondarymetabolites.org/api/v1.0/download/genbank/GCF_002220075.1/NZ_CP022391/1/1935447/2017738
Bacillus	subtilis	J-5	NZ_CP045824.1	1934124	2016347	betalactone - t1nrps hybrid	FALSE	fengycin	100	BGC0001095	https://antismash-db.secondarymetabolites.org/go/NZ_CP045824.1/1934124-2016347	https://antismash-db.secondarymetabolites.org/api/v1.0/download/genbank/GCF_009662195.1/NZ_CP045824/1/1934124/2016347
Acinetobacter	baumannii	LEV1449/17Ec	NZ_WJWR01000021.1	0	29745	t1nrps	TRUE	None	None	None	https://antismash-db.secondarymetabolites.org/go/NZ_WJWR01000021.1/0-29745	https://antismash-db.secondarymetabolites.org/api/v1.0/download/genbank/GCF_013138475.1/NZ_WJWR01000021/1/0/29745
Acinetobacter	baumannii	LEV1449/17Ec	NZ_LN865143.1	111787	167802	hserlactone - t1nrps hybrid	FALSE	None	None	None	https://antismash-db.secondarymetabolites.org/go/NZ_LN865143.1/111787-167802	https://antismash-db.secondarymetabolites.org/api/v1.0/download/genbank/GCF_001457535.1/NZ_LN865143/1/111787/167802
Neisseria	meningitidis	2842STDY5881060	NZ_CP021521.1	1330269	1371436	arylpolyene	FALSE	APE Ec	10	BGC0000836	https://antismash-db.secondarymetabolites.org/go/NZ_CP021521.1/1330269-1371436	https://antismash-db.secondarymetabolites.org/api/v1.0/download/genbank/GCF_008330825.1/NZ_CP021521/1/1330269/1371436
Bacillus	atrophaeus	B4144_201601	NZ_LSBB01000020.1	1020648	1054206	betalactone - t1nrps hybrid	TRUE	fengycin	86	BGC0001095	https://antismash-db.secondarymetabolites.org/go/NZ_LSBB01000020.1/1020648-1054206	https://antismash-db.secondarymetabolites.org/api/v1.0/download/genbank/GCF_001584335.1/NZ_LSBB01000020/1/1020648/1054206
Brevibacillus	brevis	X23	NZ_CP023474.1	2928553	2952124	bacteriocin - lap hybrid	FALSE	None	None	None	https://antismash-db.secondarymetabolites.org/go/NZ_CP023474.1/2928553-2952124	https://antismash-db.secondarymetabolites.org/api/v1.0/download/genbank/GCF_000296715.2/NZ_CP023474/1/2928553/2952124
Pseudomonas	aeruginosa	NCTC11445	NZ_LLUF01000012.1	55170	97027	betalactone - nrps-like hybrid	FALSE	pyoverdin	2	BGC0000413	https://antismash-db.secondarymetabolites.org/go/NZ_LLUF01000012.1/55170-97027	https://antismash-db.secondarymetabolites.org/api/v1.0/download/genbank/GCF_001453945.1/NZ_LLUF01000012/1/55170/97027
Brevibacillus	brevis	X23	NZ_CP023474.1	4898894	4955853	t1nrps	FALSE	lichenysin	21	BGC0000381	https://antismash-db.secondarymetabolites.org/go/NZ_CP023474.1/4898894-4955853	https://antismash-db.secondarymetabolites.org/api/v1.0/download/genbank/GCF_000296715.2/NZ_CP023474/1/4898894/4955853
Pseudomonas	aeruginosa	NCTC11445	NZ_CP014948.1	4182225	4224082	betalactone - nrps-like hybrid	FALSE	pyoverdin	2	BGC0000413	https://antismash-db.secondarymetabolites.org/go/NZ_CP014948.1/4182225-4224082	https://antismash-db.secondarymetabolites.org/api/v1.0/download/genbank/GCF_001606045.1/NZ_CP014948/1/4182225/4224082
Arthrobacter	Unclassified	JUb115	NZ_SOBS01000005.1	249042	290164	t3pks	FALSE	None	None	None	https://antismash-db.secondarymetabolites.org/go/NZ_SOBS01000005.1/249042-290164	https://antismash-db.secondarymetabolites.org/api/v1.0/download/genbank/GCF_004365035.1/NZ_SOBS01000005/1/249042/290164
Microchaete	diplosiphon	NIES-3275	NZ_AP018233.1	7692354	7733971	phosphonate	FALSE	None	None	None	https://antismash-db.secondarymetabolites.org/go/NZ_AP018233.1/7692354-7733971	https://antismash-db.secondarymetabolites.org/api/v1.0/download/genbank/GCF_002368275.1/NZ_AP018233/1/7692354/7733971
Pseudomonas	aeruginosa	M18	NC_017548.1	4215135	4256992	betalactone - nrps-like hybrid	FALSE	pyoverdin	2	BGC0000413	https://antismash-db.secondarymetabolites.org/go/NC_017548.1/4215135-4256992	https://antismash-db.secondarymetabolites.org/api/v1.0/download/genbank/GCF_000226155.1/NC_017548/1/4215135/4256992
Pseudomonas	aeruginosa	NCTC11445	NZ_LEOT01000011.1	294404	336225	betalactone - nrps-like hybrid	FALSE	pyoverdin	2	BGC0000413	https://antismash-db.secondarymetabolites.org/go/NZ_LEOT01000011.1/294404-336225	https://antismash-db.secondarymetabolites.org/api/v1.0/download/genbank/GCF_002243265.1/NZ_LEOT01000011/1/294404/336225
Acinetobacter	baumannii	LEV1449/17Ec	NZ_UCTM01000049.1	31013	88273	hserlactone - t1nrps hybrid	FALSE	None	None	None	https://antismash-db.secondarymetabolites.org/go/NZ_UCTM01000049.1/31013-88273	https://antismash-db.secondarymetabolites.org/api/v1.0/download/genbank/GCF_900477915.1/NZ_UCTM01000049/1/31013/88273
Pseudomonas	aeruginosa	SJTD-1	NZ_CP015877.1	3088004	3128680	betalactone - nrps-like hybrid	FALSE	thanamycin	27	BGC0000443	https://antismash-db.secondarymetabolites.org/go/NZ_CP015877.1/3088004-3128680	https://antismash-db.secondarymetabolites.org/api/v1.0/download/genbank/GCF_000271985.2/NZ_CP015877/1/3088004/3128680
Burkholderia	cenocepacia	H111	NZ_HG938370.1	1712440	1767140	t1nrps	FALSE	ornibactin	100	BGC0001721	https://antismash-db.secondarymetabolites.org/go/NZ_HG938370.1/1712440-1767140	https://antismash-db.secondarymetabolites.org/api/v1.0/download/genbank/GCF_000236215.2/NZ_HG938370/1/1712440/1767140
Pseudomonas	aeruginosa	NCTC11445	NZ_RWSK01000011.1	12161	54018	betalactone - nrps-like hybrid	FALSE	pyoverdin	2	BGC0000413	https://antismash-db.secondarymetabolites.org/go/NZ_RWSK01000011.1/12161-54018	https://antismash-db.secondarymetabolites.org/api/v1.0/download/genbank/GCF_004373845.1/NZ_RWSK01000011/1/12161/54018
Pseudomonas	aeruginosa	BWHPSA013	NZ_KI519078.1	4517522	4559379	betalactone - nrps-like hybrid	FALSE	pyoverdin	2	BGC0000413	https://antismash-db.secondarymetabolites.org/go/NZ_KI519078.1/4517522-4559379	https://antismash-db.secondarymetabolites.org/api/v1.0/download/genbank/GCF_000481445.1/NZ_KI519078/1/4517522/4559379
Acinetobacter	baumannii	LEV1449/17Ec	NZ_LYKK01000012.1	42544	99805	hserlactone - t1nrps hybrid	FALSE	None	None	None	https://antismash-db.secondarymetabolites.org/go/NZ_LYKK01000012.1/42544-99805	https://antismash-db.secondarymetabolites.org/api/v1.0/download/genbank/GCF_001863785.1/NZ_LYKK01000012/1/42544/99805
Clostridium	saccharoperbutylacetonicum	N1-504	NZ_CP016087.1	4510837	4559117	t1nrps	FALSE	pyxidicycline A / pyxidicycline B	6	BGC0001940	https://antismash-db.secondarymetabolites.org/go/NZ_CP016087.1/4510837-4559117	https://antismash-db.secondarymetabolites.org/api/v1.0/download/genbank/GCF_002003305.1/NZ_CP016087/1/4510837/4559117
Streptococcus	mutans	NG8	NZ_CP050270.1	92006	117383	bacteriocin	FALSE	None	None	None	https://antismash-db.secondarymetabolites.org/go/NZ_CP050270.1/92006-117383	https://antismash-db.secondarymetabolites.org/api/v1.0/download/genbank/GCF_011765485.1/NZ_CP050270/1/92006/117383
Pseudomonas	aeruginosa	BWH055	NZ_KK213219.1	3412203	3454024	betalactone - nrps-like hybrid	FALSE	pyoverdin	2	BGC0000413	https://antismash-db.secondarymetabolites.org/go/NZ_KK213219.1/3412203-3454024	https://antismash-db.secondarymetabolites.org/api/v1.0/download/genbank/GCF_000629485.1/NZ_KK213219/1/3412203/3454024
Burkholderia	cenocepacia	DDS 22E-1	NZ_CP011917.1	952257	1006945	t1nrps	FALSE	ornibactin	100	BGC0001721	https://antismash-db.secondarymetabolites.org/go/NZ_CP011917.1/952257-1006945	https://antismash-db.secondarymetabolites.org/api/v1.0/download/genbank/GCF_001484665.1/NZ_CP011917/1/952257/1006945
Neisseria	meningitidis	2842STDY5881060	NZ_CP031324.1	0	33236	arylpolyene	TRUE	APE Ec	10	BGC0000836	https://antismash-db.secondarymetabolites.org/go/NZ_CP031324.1/0-33236	https://antismash-db.secondarymetabolites.org/api/v1.0/download/genbank/GCF_003355315.1/NZ_CP031324/1/0/33236
Streptomyces	hygroscopicus	KCTC 1717	NZ_CP013219.1	1289429	1329931	t3pks	FALSE	herboxidiene	8	BGC0001065	https://antismash-db.secondarymetabolites.org/go/NZ_CP013219.1/1289429-1329931	https://antismash-db.secondarymetabolites.org/api/v1.0/download/genbank/GCF_001447075.1/NZ_CP013219/1/1289429/1329931
Pseudomonas	aeruginosa	NCTC11445	NZ_AP017302.1	4580470	4622291	betalactone - nrps-like hybrid	FALSE	thanamycin	27	BGC0000443	https://antismash-db.secondarymetabolites.org/go/NZ_AP017302.1/4580470-4622291	https://antismash-db.secondarymetabolites.org/api/v1.0/download/genbank/GCF_001548335.1/NZ_AP017302/1/4580470/4622291
Pseudomonas	aeruginosa	NCTC11445	NZ_CP015648.1	1952981	1993094	betalactone - nrps-like hybrid	FALSE	pyoverdin	2	BGC0000413	https://antismash-db.secondarymetabolites.org/go/NZ_CP015648.1/1952981-1993094	https://antismash-db.secondarymetabolites.org/api/v1.0/download/genbank/GCF_002116985.1/NZ_CP015648/1/1952981/1993094
Pseudomonas	aeruginosa	NCTC11445	NZ_CP031449.2	4512758	4554579	betalactone - nrps-like hybrid	FALSE	pyoverdin	2	BGC0000413	https://antismash-db.secondarymetabolites.org/go/NZ_CP031449.2/4512758-4554579	https://antismash-db.secondarymetabolites.org/api/v1.0/download/genbank/GCF_002411865.3/NZ_CP031449/2/4512758/4554579
Campylobacter	jejuni	AR-0419	NZ_CZIC01000009.1	0	20413	betalactone	TRUE	None	None	None	https://antismash-db.secondarymetabolites.org/go/NZ_CZIC01000009.1/0-20413	https://antismash-db.secondarymetabolites.org/api/v1.0/download/genbank/GCF_001407855.1/NZ_CZIC01000009/1/0/20413
Pseudomonas	aeruginosa	BWHPSA037	NZ_KI914552.1	1437497	1479354	betalactone - nrps-like hybrid	FALSE	pyoverdin	2	BGC0000413	https://antismash-db.secondarymetabolites.org/go/NZ_KI914552.1/1437497-1479354	https://antismash-db.secondarymetabolites.org/api/v1.0/download/genbank/GCF_000520455.1/NZ_KI914552/1/1437497/1479354
Pseudomonas	aeruginosa	NCTC11445	NZ_CP027538.1	5174924	5215052	betalactone - nrps-like hybrid	FALSE	pyoverdin	2	BGC0000413	https://antismash-db.secondarymetabolites.org/go/NZ_CP027538.1/5174924-5215052	https://antismash-db.secondarymetabolites.org/api/v1.0/download/genbank/GCF_002997005.1/NZ_CP027538/1/5174924/5215052
Campylobacter	jejuni	AR-0419	NZ_CP017863.1	808669	838509	betalactone	FALSE	None	None	None	https://antismash-db.secondarymetabolites.org/go/NZ_CP017863.1/808669-838509	https://antismash-db.secondarymetabolites.org/api/v1.0/download/genbank/GCF_001865435.1/NZ_CP017863/1/808669/838509
Streptomyces	eurocidicus	CECT 3259	NZ_JACHJF010000012.1	62389	122905	lassopeptide - t3pks hybrid	FALSE	vazabitide A	28	BGC0001818	https://antismash-db.secondarymetabolites.org/go/NZ_JACHJF010000012.1/62389-122905	https://antismash-db.secondarymetabolites.org/api/v1.0/download/genbank/GCF_014203505.1/NZ_JACHJF010000012/1/62389/122905
Paenibacillus	polymyxa	CR1	NC_023037.2	5105618	5186692	t1nrps	FALSE	octapeptin C4	35	BGC0001715	https://antismash-db.secondarymetabolites.org/go/NC_023037.2/5105618-5186692	https://antismash-db.secondarymetabolites.org/api/v1.0/download/genbank/GCF_000507205.3/NC_023037/2/5105618/5186692
Campylobacter	jejuni	AR-0419	NZ_CP043763.1	872093	901931	betalactone	FALSE	None	None	None	https://antismash-db.secondarymetabolites.org/go/NZ_CP043763.1/872093-901931	https://antismash-db.secondarymetabolites.org/api/v1.0/download/genbank/GCF_008386335.1/NZ_CP043763/1/872093/901931
Streptomyces	eurocidicus	CECT 3259	NZ_JACHJF010000027.1	11313	57891	t1nrps	FALSE	paenibactin	83	BGC0000401	https://antismash-db.secondarymetabolites.org/go/NZ_JACHJF010000027.1/11313-57891	https://antismash-db.secondarymetabolites.org/api/v1.0/download/genbank/GCF_014203505.1/NZ_JACHJF010000027/1/11313/57891
Campylobacter	jejuni	CFSAN065345	NZ_PHXG01000003.1	101892	131732	betalactone	FALSE	None	None	None	https://antismash-db.secondarymetabolites.org/go/NZ_PHXG01000003.1/101892-131732	https://antismash-db.secondarymetabolites.org/api/v1.0/download/genbank/GCF_002804425.1/NZ_PHXG01000003/1/101892/131732
Streptomyces	viridosporus	ATCC 39115	NZ_CP023700.1	7202863	7280536	t1nrps	TRUE	cadaside A / cadaside B	47	BGC0001968	https://antismash-db.secondarymetabolites.org/go/NZ_CP023700.1/7202863-7280536	https://antismash-db.secondarymetabolites.org/api/v1.0/download/genbank/GCF_008704515.1/NZ_CP023700/1/7202863/7280536
Bacillus	subtilis	J27	NZ_VLJL01000001.1	362365	420005	betalactone - t1nrps hybrid	FALSE	fengycin	80	BGC0001095	https://antismash-db.secondarymetabolites.org/go/NZ_VLJL01000001.1/362365-420005	https://antismash-db.secondarymetabolites.org/api/v1.0/download/genbank/GCF_007829735.1/NZ_VLJL01000001/1/362365/420005
Pseudomonas	aeruginosa	NCTC11445	NZ_LZQG01000009.1	11415	53236	betalactone - nrps-like hybrid	FALSE	pyoverdin	2	BGC0000413	https://antismash-db.secondarymetabolites.org/go/NZ_LZQG01000009.1/11415-53236	https://antismash-db.secondarymetabolites.org/api/v1.0/download/genbank/GCF_001756485.1/NZ_LZQG01000009/1/11415/53236
Bacillus	atrophaeus	B4144_201601	NZ_CP024051.1	2320289	2466684	betalactone - t1nrps - transat-pks hybrid	FALSE	fengycin	93	BGC0001095	https://antismash-db.secondarymetabolites.org/go/NZ_CP024051.1/2320289-2466684	https://antismash-db.secondarymetabolites.org/api/v1.0/download/genbank/GCF_002688645.1/NZ_CP024051/1/2320289/2466684
Leuconostoc	lactis	CBA3625	NZ_CP042420.1	1464926	1506087	t3pks	FALSE	None	None	None	https://antismash-db.secondarymetabolites.org/go/NZ_CP042420.1/1464926-1506087	https://antismash-db.secondarymetabolites.org/api/v1.0/download/genbank/GCF_007954625.1/NZ_CP042420/1/1464926/1506087
Bacillus	subtilis	J-5	NZ_CP018173.1	3000637	3084769	betalactone - t1nrps - transat-pks hybrid	FALSE	mycosubtilin	100	BGC0001103	https://antismash-db.secondarymetabolites.org/go/NZ_CP018173.1/3000637-3084769	https://antismash-db.secondarymetabolites.org/api/v1.0/download/genbank/GCF_001889625.1/NZ_CP018173/1/3000637/3084769
Streptomyces	coelicolor	CFB_NBC_0001	NZ_CP042324.1	7570525	7618669	pks-like - t1pks hybrid	FALSE	arsono-polyketide	100	BGC0001283	https://antismash-db.secondarymetabolites.org/go/NZ_CP042324.1/7570525-7618669	https://antismash-db.secondarymetabolites.org/api/v1.0/download/genbank/GCF_008931305.1/NZ_CP042324/1/7570525/7618669
Bacillus	subtilis	J-5	NZ_CP035403.1	1940860	1995298	betalactone - t1nrps hybrid	FALSE	fengycin	86	BGC0001095	https://antismash-db.secondarymetabolites.org/go/NZ_CP035403.1/1940860-1995298	https://antismash-db.secondarymetabolites.org/api/v1.0/download/genbank/GCF_004119655.1/NZ_CP035403/1/1940860/1995298
Acinetobacter	nosocomialis	AC1530	NZ_UFOY01000007.1	32194	109592	arylpolyene - hserlactone - t1nrps hybrid	FALSE	K53 capsular polysaccharide	10	BGC0001947	https://antismash-db.secondarymetabolites.org/go/NZ_UFOY01000007.1/32194-109592	https://antismash-db.secondarymetabolites.org/api/v1.0/download/genbank/GCF_900496685.1/NZ_UFOY01000007/1/32194/109592
Streptomyces	griseus	NBRC 13350	NC_010572.1	275248	326653	t1nrps - t1pks hybrid	FALSE	kanamycin	2	BGC0000703	https://antismash-db.secondarymetabolites.org/go/NC_010572.1/275248-326653	https://antismash-db.secondarymetabolites.org/api/v1.0/download/genbank/GCF_000010605.1/NC_010572/1/275248/326653
Acinetobacter	calcoaceticus	ANC 3680	NZ_KB849751.1	501066	558480	hserlactone - t1nrps hybrid	FALSE	None	None	None	https://antismash-db.secondarymetabolites.org/go/NZ_KB849751.1/501066-558480	https://antismash-db.secondarymetabolites.org/api/v1.0/download/genbank/GCF_000368945.1/NZ_KB849751/1/501066/558480
Bacillus	subtilis	J-5	NZ_SORJ01000008.1	0	33236	betalactone - t1nrps hybrid	TRUE	fengycin	80	BGC0001095	https://antismash-db.secondarymetabolites.org/go/NZ_SORJ01000008.1/0-33236	https://antismash-db.secondarymetabolites.org/api/v1.0/download/genbank/GCF_004366695.1/NZ_SORJ01000008/1/0/33236
Brevibacillus	brevis	NBRC 100599	NC_012491.1	2768783	2792360	bacteriocin - lap hybrid	FALSE	None	None	None	https://antismash-db.secondarymetabolites.org/go/NC_012491.1/2768783-2792360	https://antismash-db.secondarymetabolites.org/api/v1.0/download/genbank/GCF_000010165.1/NC_012491/1/2768783/2792360
Bacillus	velezensis	P34	NZ_JABDIB010000002.1	2	99803	betalactone - t1nrps - transat-pks hybrid	FALSE	fengycin	86	BGC0001095	https://antismash-db.secondarymetabolites.org/go/NZ_JABDIB010000002.1/2-99803	https://antismash-db.secondarymetabolites.org/api/v1.0/download/genbank/GCF_012972775.1/NZ_JABDIB010000002/1/2/99803
Bacillus	velezensis	P34	NZ_CP039297.1	1895586	2033087	betalactone - t1nrps - transat-pks hybrid	FALSE	fengycin	100	BGC0001095	https://antismash-db.secondarymetabolites.org/go/NZ_CP039297.1/1895586-2033087	https://antismash-db.secondarymetabolites.org/api/v1.0/download/genbank/GCF_004799565.1/NZ_CP039297/1/1895586/2033087
Acinetobacter	johnsonii	IC001	NZ_JACIKM010000010.1	68109	111682	arylpolyene	FALSE	APE Vf	45	BGC0000837	https://antismash-db.secondarymetabolites.org/go/NZ_JACIKM010000010.1/68109-111682	https://antismash-db.secondarymetabolites.org/api/v1.0/download/genbank/GCF_014194685.1/NZ_JACIKM010000010/1/68109/111682
Curtobacterium	flaccumfaciens	JUb65	NZ_RQJJ01000004.1	219057	260197	t3pks	FALSE	pepticinnamin E	6	BGC0002014	https://antismash-db.secondarymetabolites.org/go/NZ_RQJJ01000004.1/219057-260197	https://antismash-db.secondarymetabolites.org/api/v1.0/download/genbank/GCF_014156405.1/NZ_RQJJ01000004/1/219057/260197
Acinetobacter	nosocomialis	AC1530	NZ_PXND01000012.1	31474	108290	arylpolyene - hserlactone - t1nrps hybrid	FALSE	1-nonadecene / (14Z)-1,14-nonadecadiene	100	BGC0001160	https://antismash-db.secondarymetabolites.org/go/NZ_PXND01000012.1/31474-108290	https://antismash-db.secondarymetabolites.org/api/v1.0/download/genbank/GCF_003007235.1/NZ_PXND01000012/1/31474/108290
Streptomyces	Unclassified	769	NZ_CP003987.1	4625016	4645903	linaridin	FALSE	legonaridin	66	BGC0001188	https://antismash-db.secondarymetabolites.org/go/NZ_CP003987.1/4625016-4645903	https://antismash-db.secondarymetabolites.org/api/v1.0/download/genbank/GCF_000816025.1/NZ_CP003987/1/4625016/4645903
Streptomyces	Unclassified	769	NZ_CP003987.1	9425519	9502375	t1nrps - t1pks - t3pks - terpene hybrid	FALSE	glycinocin A	6	BGC0000379	https://antismash-db.secondarymetabolites.org/go/NZ_CP003987.1/9425519-9502375	https://antismash-db.secondarymetabolites.org/api/v1.0/download/genbank/GCF_000816025.1/NZ_CP003987/1/9425519/9502375
Bacillus	subtilis	J-5	NZ_NJRC01000007.1	0	32187	betalactone - t1nrps hybrid	TRUE	fengycin	66	BGC0001095	https://antismash-db.secondarymetabolites.org/go/NZ_NJRC01000007.1/0-32187	https://antismash-db.secondarymetabolites.org/api/v1.0/download/genbank/GCF_010578035.1/NZ_NJRC01000007/1/0/32187
Sodalis	glossinidius	morsitans	NC_007712.1	498463	519093	hserlactone	FALSE	None	None	None	https://antismash-db.secondarymetabolites.org/go/NC_007712.1/498463-519093	https://antismash-db.secondarymetabolites.org/api/v1.0/download/genbank/GCF_000010085.1/NC_007712/1/498463/519093
Corynebacterium	amycolatum	UMB0042	NZ_PKHT01000004.1	0	36480	t1nrps	TRUE	coelichelin	45	BGC0000325	https://antismash-db.secondarymetabolites.org/go/NZ_PKHT01000004.1/0-36480	https://antismash-db.secondarymetabolites.org/api/v1.0/download/genbank/GCF_002861405.1/NZ_PKHT01000004/1/0/36480
Ralstonia	solanacearum	RSCM	NZ_CDMD01000001.1	1576716	1630965	nrps-like - siderophore hybrid	FALSE	staphylobactin	18	BGC0000943	https://antismash-db.secondarymetabolites.org/go/NZ_CDMD01000001.1/1576716-1630965	https://antismash-db.secondarymetabolites.org/api/v1.0/download/genbank/GCF_000825825.1/NZ_CDMD01000001/1/1576716/1630965
Bacillus	amyloliquefaciens	ALB65	NZ_CP011252.1	1940365	2048800	betalactone - t1nrps - transat-pks hybrid	FALSE	fengycin	93	BGC0001095	https://antismash-db.secondarymetabolites.org/go/NZ_CP011252.1/1940365-2048800	https://antismash-db.secondarymetabolites.org/api/v1.0/download/genbank/GCF_002209305.1/NZ_CP011252/1/1940365/2048800
Neisseria	meningitidis	2842STDY5881060	NZ_JWNF01000005.1	24946	66113	arylpolyene	FALSE	APE Ec	10	BGC0000836	https://antismash-db.secondarymetabolites.org/go/NZ_JWNF01000005.1/24946-66113	https://antismash-db.secondarymetabolites.org/api/v1.0/download/genbank/GCF_003995915.1/NZ_JWNF01000005/1/24946/66113
Bacillus	mojavensis	RO-H-1	NZ_JH600294.1	104698	187800	betalactone - t1nrps hybrid	FALSE	fengycin	100	BGC0001095	https://antismash-db.secondarymetabolites.org/go/NZ_JH600294.1/104698-187800	https://antismash-db.secondarymetabolites.org/api/v1.0/download/genbank/GCF_000245335.1/NZ_JH600294/1/104698/187800
Mycobacteroides	saopaulense	EPM10906	NZ_CP010271.1	4393737	4520944	bacteriocin - nrps-like - t1nrps hybrid	FALSE	glycopeptidolipid	28	BGC0000362	https://antismash-db.secondarymetabolites.org/go/NZ_CP010271.1/4393737-4520944	https://antismash-db.secondarymetabolites.org/api/v1.0/download/genbank/GCF_001456355.1/NZ_CP010271/1/4393737/4520944
Legionella	cherrii	ORW	NZ_LR134173.1	1705290	1716154	bacteriocin	FALSE	None	None	None	https://antismash-db.secondarymetabolites.org/go/NZ_LR134173.1/1705290-1716154	https://antismash-db.secondarymetabolites.org/api/v1.0/download/genbank/GCF_900635815.1/NZ_LR134173/1/1705290/1716154
Pseudomonas	aeruginosa	BWHPSA015	NZ_KI519072.1	738819	780676	betalactone - nrps-like hybrid	FALSE	pyoverdin	2	BGC0000413	https://antismash-db.secondarymetabolites.org/go/NZ_KI519072.1/738819-780676	https://antismash-db.secondarymetabolites.org/api/v1.0/download/genbank/GCF_000481405.1/NZ_KI519072/1/738819/780676
Campylobacter	jejuni	AR-0419	NZ_CURV01000001.1	161487	191325	betalactone	FALSE	None	None	None	https://antismash-db.secondarymetabolites.org/go/NZ_CURV01000001.1/161487-191325	https://antismash-db.secondarymetabolites.org/api/v1.0/download/genbank/GCF_001239345.1/NZ_CURV01000001/1/161487/191325
Rhodococcus	fascians	A73a	NZ_JMEW01000014.1	60811	115858	t1nrps	FALSE	friulimicin A / friulimicin B / friulimicin C / friulimicin D	9	BGC0000354	https://antismash-db.secondarymetabolites.org/go/NZ_JMEW01000014.1/60811-115858	https://antismash-db.secondarymetabolites.org/api/v1.0/download/genbank/GCF_000760755.1/NZ_JMEW01000014/1/60811/115858
Legionella	Unclassified	PC997	NZ_CP059576.1	1028773	1037747	bacteriocin	FALSE	None	None	None	https://antismash-db.secondarymetabolites.org/go/NZ_CP059576.1/1028773-1037747	https://antismash-db.secondarymetabolites.org/api/v1.0/download/genbank/GCF_014109825.1/NZ_CP059576/1/1028773/1037747
Burkholderia	cenocepacia	DDS 22E-1	NZ_CP019674.1	1735147	1789835	t1nrps	FALSE	ornibactin	100	BGC0001721	https://antismash-db.secondarymetabolites.org/go/NZ_CP019674.1/1735147-1789835	https://antismash-db.secondarymetabolites.org/api/v1.0/download/genbank/GCF_001999885.1/NZ_CP019674/1/1735147/1789835
Pseudomonas	aeruginosa	NCTC11445	NZ_JUAQ01000002.1	626839	668696	betalactone - nrps-like hybrid	FALSE	pyoverdin	2	BGC0000413	https://antismash-db.secondarymetabolites.org/go/NZ_JUAQ01000002.1/626839-668696	https://antismash-db.secondarymetabolites.org/api/v1.0/download/genbank/GCF_000796765.1/NZ_JUAQ01000002/1/626839/668696
Curtobacterium	Unclassified	PhB170	NZ_RJUM01000008.1	730402	771482	t3pks	FALSE	bottromycin A2	6	BGC0000469	https://antismash-db.secondarymetabolites.org/go/NZ_RJUM01000008.1/730402-771482	https://antismash-db.secondarymetabolites.org/api/v1.0/download/genbank/GCF_003752345.1/NZ_RJUM01000008/1/730402/771482
Pseudomonas	aeruginosa	DSM 50071	NZ_CP012001.1	4168536	4210393	betalactone - nrps-like hybrid	FALSE	pyoverdin	2	BGC0000413	https://antismash-db.secondarymetabolites.org/go/NZ_CP012001.1/4168536-4210393	https://antismash-db.secondarymetabolites.org/api/v1.0/download/genbank/GCF_001045685.1/NZ_CP012001/1/4168536/4210393
Mycobacteroides	abscessus	50594	NC_021282.1	4693687	4812188	nrps-like - t1nrps hybrid	FALSE	glycopeptidolipid	28	BGC0000362	https://antismash-db.secondarymetabolites.org/go/NC_021282.1/4693687-4812188	https://antismash-db.secondarymetabolites.org/api/v1.0/download/genbank/GCF_000445035.1/NC_021282/1/4693687/4812188
Pseudomonas	aeruginosa	NCTC11445	NZ_CP033835.1	2589119	2629798	betalactone - nrps-like hybrid	FALSE	pyoverdin	2	BGC0000413	https://antismash-db.secondarymetabolites.org/go/NZ_CP033835.1/2589119-2629798	https://antismash-db.secondarymetabolites.org/api/v1.0/download/genbank/GCF_003813025.1/NZ_CP033835/1/2589119/2629798
Neisseria	meningitidis	2842STDY5881060	NZ_LR134526.1	238569	279706	arylpolyene	FALSE	APE Ec	10	BGC0000836	https://antismash-db.secondarymetabolites.org/go/NZ_LR134526.1/238569-279706	https://antismash-db.secondarymetabolites.org/api/v1.0/download/genbank/GCF_900638605.1/NZ_LR134526/1/238569/279706
Unclassified	Unclassified	YIM 75507	NZ_QZEY01000006.1	281518	352791	t1nrps - t1pks hybrid	TRUE	oxalomycin B	9	BGC0001106	https://antismash-db.secondarymetabolites.org/go/NZ_QZEY01000006.1/281518-352791	https://antismash-db.secondarymetabolites.org/api/v1.0/download/genbank/GCF_003594875.1/NZ_QZEY01000006/1/281518/352791
Corynebacterium	Unclassified	HMSC27B11	NZ_KV823552.1	0	38835	t1nrps	TRUE	coelichelin	54	BGC0000325	https://antismash-db.secondarymetabolites.org/go/NZ_KV823552.1/0-38835	https://antismash-db.secondarymetabolites.org/api/v1.0/download/genbank/GCF_001815985.1/NZ_KV823552/1/0/38835
Curtobacterium	Unclassified	PhB146	NZ_SMBN01000001.1	1442559	1483639	t3pks	FALSE	bottromycin A2	6	BGC0000469	https://antismash-db.secondarymetabolites.org/go/NZ_SMBN01000001.1/1442559-1483639	https://antismash-db.secondarymetabolites.org/api/v1.0/download/genbank/GCF_004342995.1/NZ_SMBN01000001/1/1442559/1483639
Acinetobacter	baumannii	LEV1449/17Ec	NZ_UFOM01000006.1	55971	132194	arylpolyene - hserlactone - t1nrps hybrid	FALSE	K53 capsular polysaccharide	10	BGC0001947	https://antismash-db.secondarymetabolites.org/go/NZ_UFOM01000006.1/55971-132194	https://antismash-db.secondarymetabolites.org/api/v1.0/download/genbank/GCF_900496585.1/NZ_UFOM01000006/1/55971/132194
Pseudomonas	aeruginosa	C7447m	NC_022360.1	1302623	1343299	betalactone - nrps-like hybrid	FALSE	pyoverdin	2	BGC0000413	https://antismash-db.secondarymetabolites.org/go/NC_022360.1/1302623-1343299	https://antismash-db.secondarymetabolites.org/api/v1.0/download/genbank/GCF_000468935.2/NC_022360/1/1302623/1343299
Micromonospora	echinospora	DSM 43816	NZ_LT607413.1	6503182	6664038	betalactone - lassopeptide - pks-like - t1nrps - t1pks hybrid	FALSE	fosfomycin	13	BGC0000938	https://antismash-db.secondarymetabolites.org/go/NZ_LT607413.1/6503182-6664038	https://antismash-db.secondarymetabolites.org/api/v1.0/download/genbank/GCF_900091495.1/NZ_LT607413/1/6503182/6664038
Pseudomonas	aeruginosa	NCTC11445	NZ_CP028332.1	1348560	1388700	betalactone - nrps-like hybrid	FALSE	pyoverdin	2	BGC0000413	https://antismash-db.secondarymetabolites.org/go/NZ_CP028332.1/1348560-1388700	https://antismash-db.secondarymetabolites.org/api/v1.0/download/genbank/GCF_004347005.1/NZ_CP028332/1/1348560/1388700
Campylobacter	jejuni	AR-0419	NZ_LLWN01000027.1	118870	148710	betalactone	FALSE	None	None	None	https://antismash-db.secondarymetabolites.org/go/NZ_LLWN01000027.1/118870-148710	https://antismash-db.secondarymetabolites.org/api/v1.0/download/genbank/GCF_001420455.1/NZ_LLWN01000027/1/118870/148710
Pseudomonas	aeruginosa	NCTC11445	NZ_JTYU01000001.1	213880	255737	betalactone - nrps-like hybrid	FALSE	pyoverdin	2	BGC0000413	https://antismash-db.secondarymetabolites.org/go/NZ_JTYU01000001.1/213880-255737	https://antismash-db.secondarymetabolites.org/api/v1.0/download/genbank/GCF_000795985.1/NZ_JTYU01000001/1/213880/255737
Pseudomonas	aeruginosa	NCTC11445	NZ_PQBU01000007.1	54165	95986	betalactone - nrps-like hybrid	FALSE	pyoverdin	2	BGC0000413	https://antismash-db.secondarymetabolites.org/go/NZ_PQBU01000007.1/54165-95986	https://antismash-db.secondarymetabolites.org/api/v1.0/download/genbank/GCF_002915235.1/NZ_PQBU01000007/1/54165/95986
Myxococcus	xanthus	DK 1622	NC_008095.1	4481548	4563638	t1nrps - t1pks hybrid	FALSE	myxoprincomide-c506	100	BGC0000393	https://antismash-db.secondarymetabolites.org/go/NC_008095.1/4481548-4563638	https://antismash-db.secondarymetabolites.org/api/v1.0/download/genbank/GCF_000012685.1/NC_008095/1/4481548/4563638
Neisseria	meningitidis	53442	NC_010120.1	1622999	1664166	arylpolyene	FALSE	APE Ec	10	BGC0000836	https://antismash-db.secondarymetabolites.org/go/NC_010120.1/1622999-1664166	https://antismash-db.secondarymetabolites.org/api/v1.0/download/genbank/GCF_000014105.1/NC_010120/1/1622999/1664166
Legionella	drozanskii	ATCC 700990	NZ_LNXY01000027.1	204095	271722	t1nrps - t3pks hybrid	FALSE	None	None	None	https://antismash-db.secondarymetabolites.org/go/NZ_LNXY01000027.1/204095-271722	https://antismash-db.secondarymetabolites.org/api/v1.0/download/genbank/GCF_001467585.1/NZ_LNXY01000027/1/204095/271722
Erwinia	psidii	IBSBF 435	NZ_RHHM01000007.1	189473	233283	nrps-like	FALSE	indigoidine	80	BGC0000375	https://antismash-db.secondarymetabolites.org/go/NZ_RHHM01000007.1/189473-233283	https://antismash-db.secondarymetabolites.org/api/v1.0/download/genbank/GCF_003846135.1/NZ_RHHM01000007/1/189473/233283
Microcystis	aeruginosa	FD4	NZ_CP046973.1	4885146	4949555	t1nrps	FALSE	aeruginosin 98-A / aeruginosin 98-B / aeruginosin 98-C	85	BGC0000298	https://antismash-db.secondarymetabolites.org/go/NZ_CP046973.1/4885146-4949555	https://antismash-db.secondarymetabolites.org/api/v1.0/download/genbank/GCF_009792235.1/NZ_CP046973/1/4885146/4949555
Streptococcus	mutans	NG8	NZ_CP023477.1	285116	294032	bacteriocin	FALSE	None	None	None	https://antismash-db.secondarymetabolites.org/go/NZ_CP023477.1/285116-294032	https://antismash-db.secondarymetabolites.org/api/v1.0/download/genbank/GCF_002995555.1/NZ_CP023477/1/285116/294032
Azospirillum	brasilense	MTCC4036	NZ_CP007795.1	271051	318161	t1nrps	FALSE	None	None	None	https://antismash-db.secondarymetabolites.org/go/NZ_CP007795.1/271051-318161	https://antismash-db.secondarymetabolites.org/api/v1.0/download/genbank/GCF_000632475.1/NZ_CP007795/1/271051/318161
Bacillus	subtilis	J-5	NZ_CP016767.1	467415	598632	betalactone - t1nrps - transat-pks hybrid	FALSE	fengycin	100	BGC0001095	https://antismash-db.secondarymetabolites.org/go/NZ_CP016767.1/467415-598632	https://antismash-db.secondarymetabolites.org/api/v1.0/download/genbank/GCF_002163815.1/NZ_CP016767/1/467415/598632
Pseudomonas	aeruginosa	NCTC11445	NZ_LFDG01000007.1	30092	71913	betalactone - nrps-like hybrid	FALSE	pyoverdin	2	BGC0000413	https://antismash-db.secondarymetabolites.org/go/NZ_LFDG01000007.1/30092-71913	https://antismash-db.secondarymetabolites.org/api/v1.0/download/genbank/GCF_002242915.1/NZ_LFDG01000007/1/30092/71913
Neisseria	meningitidis	2842STDY5881060	NZ_CP015886.1	583739	624906	arylpolyene	FALSE	APE Ec	10	BGC0000836	https://antismash-db.secondarymetabolites.org/go/NZ_CP015886.1/583739-624906	https://antismash-db.secondarymetabolites.org/api/v1.0/download/genbank/GCF_001974965.1/NZ_CP015886/1/583739/624906
Eikenella	corrodens	CC92I	NZ_KI635562.1	1223004	1264120	arylpolyene	FALSE	None	None	None	https://antismash-db.secondarymetabolites.org/go/NZ_KI635562.1/1223004-1264120	https://antismash-db.secondarymetabolites.org/api/v1.0/download/genbank/GCF_000504685.1/NZ_KI635562/1/1223004/1264120
Pseudomonas	aeruginosa	NCTC11445	NZ_JTUU01000032.1	130020	171877	betalactone - nrps-like hybrid	FALSE	pyoverdin	2	BGC0000413	https://antismash-db.secondarymetabolites.org/go/NZ_JTUU01000032.1/130020-171877	https://antismash-db.secondarymetabolites.org/api/v1.0/download/genbank/GCF_000789555.1/NZ_JTUU01000032/1/130020/171877
Azospirillum	brasilense	MTCC4036	NZ_VITF01000002.1	114275	161338	t1nrps	FALSE	None	None	None	https://antismash-db.secondarymetabolites.org/go/NZ_VITF01000002.1/114275-161338	https://antismash-db.secondarymetabolites.org/api/v1.0/download/genbank/GCF_007828645.1/NZ_VITF01000002/1/114275/161338
Paenibacillus	polymyxa	A18	NZ_JWJJ01000005.1	0	75365	t1nrps	TRUE	polymyxin	100	BGC0000408	https://antismash-db.secondarymetabolites.org/go/NZ_JWJJ01000005.1/0-75365	https://antismash-db.secondarymetabolites.org/api/v1.0/download/genbank/GCF_000809185.2/NZ_JWJJ01000005/1/0/75365
Acinetobacter	nosocomialis	AC1530	NZ_KK737786.1	52712	130348	arylpolyene - hserlactone - t1nrps hybrid	FALSE	K53 capsular polysaccharide	10	BGC0001947	https://antismash-db.secondarymetabolites.org/go/NZ_KK737786.1/52712-130348	https://antismash-db.secondarymetabolites.org/api/v1.0/download/genbank/GCF_000694975.1/NZ_KK737786/1/52712/130348
Pseudomonas	aeruginosa	BL23	NZ_KI518777.1	315968	357825	betalactone - nrps-like hybrid	FALSE	pyoverdin	2	BGC0000413	https://antismash-db.secondarymetabolites.org/go/NZ_KI518777.1/315968-357825	https://antismash-db.secondarymetabolites.org/api/v1.0/download/genbank/GCF_000480685.1/NZ_KI518777/1/315968/357825
Pseudomonas	aeruginosa	NCTC11445	NZ_JUAU01000004.1	12850	54707	betalactone - nrps-like hybrid	FALSE	pyoverdin	2	BGC0000413	https://antismash-db.secondarymetabolites.org/go/NZ_JUAU01000004.1/12850-54707	https://antismash-db.secondarymetabolites.org/api/v1.0/download/genbank/GCF_000796655.1/NZ_JUAU01000004/1/12850/54707
Campylobacter	jejuni	20176	NZ_KK365979.1	91549	111916	betalactone	TRUE	None	None	None	https://antismash-db.secondarymetabolites.org/go/NZ_KK365979.1/91549-111916	https://antismash-db.secondarymetabolites.org/api/v1.0/download/genbank/GCF_000686445.1/NZ_KK365979/1/91549/111916
Bacillus	subtilis	J-5	NZ_SHOB01000001.1	1001842	1085258	betalactone - t1nrps hybrid	FALSE	fengycin	100	BGC0001095	https://antismash-db.secondarymetabolites.org/go/NZ_SHOB01000001.1/1001842-1085258	https://antismash-db.secondarymetabolites.org/api/v1.0/download/genbank/GCF_004294565.1/NZ_SHOB01000001/1/1001842/1085258
Pseudomonas	aeruginosa	PS50	NZ_KI914433.1	4462138	4503995	betalactone - nrps-like hybrid	FALSE	pyoverdin	1	BGC0000413	https://antismash-db.secondarymetabolites.org/go/NZ_KI914433.1/4462138-4503995	https://antismash-db.secondarymetabolites.org/api/v1.0/download/genbank/GCF_000520175.1/NZ_KI914433/1/4462138/4503995
Bacillus	atrophaeus	B4144_201601	NZ_PVQO01000003.1	532792	565935	betalactone - t1nrps hybrid	TRUE	fengycin	80	BGC0001095	https://antismash-db.secondarymetabolites.org/go/NZ_PVQO01000003.1/532792-565935	https://antismash-db.secondarymetabolites.org/api/v1.0/download/genbank/GCF_002998135.1/NZ_PVQO01000003/1/532792/565935
Bacillus	subtilis	J-5	NZ_VNKJ01000008.1	62987	97138	betalactone - t1nrps hybrid	TRUE	fengycin	66	BGC0001095	https://antismash-db.secondarymetabolites.org/go/NZ_VNKJ01000008.1/62987-97138	https://antismash-db.secondarymetabolites.org/api/v1.0/download/genbank/GCF_007786555.1/NZ_VNKJ01000008/1/62987/97138
Legionella	sainthelensi	NCTC12450	NZ_LR134178.1	826531	835287	bacteriocin	FALSE	None	None	None	https://antismash-db.secondarymetabolites.org/go/NZ_LR134178.1/826531-835287	https://antismash-db.secondarymetabolites.org/api/v1.0/download/genbank/GCF_900635835.1/NZ_LR134178/1/826531/835287
Pseudomonas	aeruginosa	NCTC11445	NZ_LOHH01000007.1	201280	243137	betalactone - nrps-like hybrid	FALSE	pyoverdin	2	BGC0000413	https://antismash-db.secondarymetabolites.org/go/NZ_LOHH01000007.1/201280-243137	https://antismash-db.secondarymetabolites.org/api/v1.0/download/genbank/GCF_001601745.1/NZ_LOHH01000007/1/201280/243137
Streptomyces	Unclassified	NBRC 109706	NZ_BBOM01000010.1	4846	52442	pks-like - t1pks hybrid	FALSE	arsono-polyketide	79	BGC0001283	https://antismash-db.secondarymetabolites.org/go/NZ_BBOM01000010.1/4846-52442	https://antismash-db.secondarymetabolites.org/api/v1.0/download/genbank/GCF_000974485.1/NZ_BBOM01000010/1/4846/52442
Bacillus	thuringiensis	DAR 81934	NZ_ANPK01000082.1	193993	217089	lanthipeptide	FALSE	None	None	None	https://antismash-db.secondarymetabolites.org/go/NZ_ANPK01000082.1/193993-217089	https://antismash-db.secondarymetabolites.org/api/v1.0/download/genbank/GCF_000342025.1/NZ_ANPK01000082/1/193993/217089
Pseudomonas	aeruginosa	NCTC11445	NZ_JTYM01000022.1	239499	281356	betalactone - nrps-like hybrid	FALSE	pyoverdin	2	BGC0000413	https://antismash-db.secondarymetabolites.org/go/NZ_JTYM01000022.1/239499-281356	https://antismash-db.secondarymetabolites.org/api/v1.0/download/genbank/GCF_000796175.1/NZ_JTYM01000022/1/239499/281356
Pseudomonas	aeruginosa	NCTC11445	NZ_NOKO01000001.1	411563	453384	betalactone - nrps-like hybrid	FALSE	pyoverdin	2	BGC0000413	https://antismash-db.secondarymetabolites.org/go/NZ_NOKO01000001.1/411563-453384	https://antismash-db.secondarymetabolites.org/api/v1.0/download/genbank/GCF_002251125.1/NZ_NOKO01000001/1/411563/453384
Bacillus	velezensis	P34	NZ_CP041192.1	1836500	1970478	betalactone - t1nrps - transat-pks hybrid	FALSE	fengycin	100	BGC0001095	https://antismash-db.secondarymetabolites.org/go/NZ_CP041192.1/1836500-1970478	https://antismash-db.secondarymetabolites.org/api/v1.0/download/genbank/GCF_009664145.1/NZ_CP041192/1/1836500/1970478
Legionella	gratiana	Lyon 8420412	NZ_LNYE01000022.1	372313	383177	bacteriocin	FALSE	None	None	None	https://antismash-db.secondarymetabolites.org/go/NZ_LNYE01000022.1/372313-383177	https://antismash-db.secondarymetabolites.org/api/v1.0/download/genbank/GCF_001467695.1/NZ_LNYE01000022/1/372313/383177
Legionella	parisiensis	PF-209-C-C2	NZ_LNYQ01000013.1	2592900	2603764	bacteriocin	FALSE	None	None	None	https://antismash-db.secondarymetabolites.org/go/NZ_LNYQ01000013.1/2592900-2603764	https://antismash-db.secondarymetabolites.org/api/v1.0/download/genbank/GCF_001467945.1/NZ_LNYQ01000013/1/2592900/2603764
Bacillus	velezensis	P34	NZ_FTNS01000001.1	1004412	1092569	betalactone - t1nrps - transat-pks hybrid	TRUE	fengycin	86	BGC0001095	https://antismash-db.secondarymetabolites.org/go/NZ_FTNS01000001.1/1004412-1092569	https://antismash-db.secondarymetabolites.org/api/v1.0/download/genbank/GCF_900156485.1/NZ_FTNS01000001/1/1004412/1092569
Pseudomonas	aeruginosa	NCTC11445	NZ_WOAJ01000002.1	739217	781074	betalactone - nrps-like hybrid	FALSE	pyoverdin	2	BGC0000413	https://antismash-db.secondarymetabolites.org/go/NZ_WOAJ01000002.1/739217-781074	https://antismash-db.secondarymetabolites.org/api/v1.0/download/genbank/GCF_009727245.1/NZ_WOAJ01000002/1/739217/781074
Legionella	anisa	None	NZ_CP029563.1	1606275	1615771	bacteriocin	FALSE	None	None	None	https://antismash-db.secondarymetabolites.org/go/NZ_CP029563.1/1606275-1615771	https://antismash-db.secondarymetabolites.org/api/v1.0/download/genbank/GCF_003176875.1/NZ_CP029563/1/1606275/1615771
Mycobacteroides	abscessus	CF	NZ_HE817967.1	4687788	4800754	nrps-like - t1nrps hybrid	FALSE	glycopeptidolipid	47	BGC0000364	https://antismash-db.secondarymetabolites.org/go/NZ_HE817967.1/4687788-4800754	https://antismash-db.secondarymetabolites.org/api/v1.0/download/genbank/GCF_000333695.1/NZ_HE817967/1/4687788/4800754
Mycobacteroides	abscessus	UC22	NZ_CP012044.1	5002089	5120633	nrps-like - t1nrps hybrid	FALSE	glycopeptidolipid	28	BGC0000362	https://antismash-db.secondarymetabolites.org/go/NZ_CP012044.1/5002089-5120633	https://antismash-db.secondarymetabolites.org/api/v1.0/download/genbank/GCF_001050395.1/NZ_CP012044/1/5002089/5120633
Rhodococcus	fascians	A22b	NZ_JOKB01000041.1	111207	153010	t1nrps	TRUE	friulimicin A / friulimicin B / friulimicin C / friulimicin D	9	BGC0000354	https://antismash-db.secondarymetabolites.org/go/NZ_JOKB01000041.1/111207-153010	https://antismash-db.secondarymetabolites.org/api/v1.0/download/genbank/GCF_000759005.1/NZ_JOKB01000041/1/111207/153010
Legionella	quateirensis	ATCC 49507	NZ_LNYR01000012.1	225415	267381	nrps-like	FALSE	None	None	None	https://antismash-db.secondarymetabolites.org/go/NZ_LNYR01000012.1/225415-267381	https://antismash-db.secondarymetabolites.org/api/v1.0/download/genbank/GCF_001467955.1/NZ_LNYR01000012/1/225415/267381
Acinetobacter	baumannii	LEV1449/17Ec	NZ_UFIJ01000005.1	31015	113965	arylpolyene - hserlactone - t1nrps hybrid	FALSE	None	None	None	https://antismash-db.secondarymetabolites.org/go/NZ_UFIJ01000005.1/31015-113965	https://antismash-db.secondarymetabolites.org/api/v1.0/download/genbank/GCF_900494975.1/NZ_UFIJ01000005/1/31015/113965
Legionella	wadsworthii	ATCC 33877	NZ_JNIA01000028.1	49122	59989	bacteriocin	FALSE	None	None	None	https://antismash-db.secondarymetabolites.org/go/NZ_JNIA01000028.1/49122-59989	https://antismash-db.secondarymetabolites.org/api/v1.0/download/genbank/GCF_000701265.1/NZ_JNIA01000028/1/49122/59989
Streptomyces	longwoodensis	DSM 41677	NZ_KQ948549.1	968855	991565	lassopeptide	FALSE	lagmysin	80	BGC0001645	https://antismash-db.secondarymetabolites.org/go/NZ_KQ948549.1/968855-991565	https://antismash-db.secondarymetabolites.org/api/v1.0/download/genbank/GCF_001514125.1/NZ_KQ948549/1/968855/991565
Pseudomonas	aeruginosa	NCTC11445	NZ_CP041785.1	3282217	3322710	betalactone - nrps-like hybrid	FALSE	thanamycin	27	BGC0000443	https://antismash-db.secondarymetabolites.org/go/NZ_CP041785.1/3282217-3322710	https://antismash-db.secondarymetabolites.org/api/v1.0/download/genbank/GCF_007567125.1/NZ_CP041785/1/3282217/3322710
Streptomyces	echinatus	CECT 3313	NZ_JACHJK010000002.1	686797	727862	t3pks	FALSE	herboxidiene	8	BGC0001065	https://antismash-db.secondarymetabolites.org/go/NZ_JACHJK010000002.1/686797-727862	https://antismash-db.secondarymetabolites.org/api/v1.0/download/genbank/GCF_014203595.1/NZ_JACHJK010000002/1/686797/727862
Streptomyces	echinatus	CECT 3313	NZ_JACHJK010000002.1	780272	833336	hgle-ks - t1pks hybrid	FALSE	cinnamycin	19	BGC0000503	https://antismash-db.secondarymetabolites.org/go/NZ_JACHJK010000002.1/780272-833336	https://antismash-db.secondarymetabolites.org/api/v1.0/download/genbank/GCF_014203595.1/NZ_JACHJK010000002/1/780272/833336
Streptomyces	spectabilis	ATCC 27465	NZ_CP023690.1	516600	581503	cdps - lanthipeptide - t1nrps hybrid	FALSE	kanamycin	1	BGC0000703	https://antismash-db.secondarymetabolites.org/go/NZ_CP023690.1/516600-581503	https://antismash-db.secondarymetabolites.org/api/v1.0/download/genbank/GCF_008704795.1/NZ_CP023690/1/516600/581503
Ralstonia	solanacearum	RSCM	NZ_CP021449.1	1577776	1631628	nrps-like - siderophore hybrid	FALSE	staphylobactin	18	BGC0000943	https://antismash-db.secondarymetabolites.org/go/NZ_CP021449.1/1577776-1631628	https://antismash-db.secondarymetabolites.org/api/v1.0/download/genbank/GCF_002162015.1/NZ_CP021449/1/1577776/1631628
Bacillus	subtilis	XF-1	NC_020244.1	1943779	2024991	betalactone - t1nrps hybrid	FALSE	fengycin	100	BGC0001095	https://antismash-db.secondarymetabolites.org/go/NC_020244.1/1943779-2024991	https://antismash-db.secondarymetabolites.org/api/v1.0/download/genbank/GCF_000338735.1/NC_020244/1/1943779/2024991
Pseudomonas	aeruginosa	NCTC11445	NZ_CP039988.1	4470366	4512223	betalactone - nrps-like hybrid	FALSE	pyoverdin	2	BGC0000413	https://antismash-db.secondarymetabolites.org/go/NZ_CP039988.1/4470366-4512223	https://antismash-db.secondarymetabolites.org/api/v1.0/download/genbank/GCF_009720405.1/NZ_CP039988/1/4470366/4512223
Bacillus	subtilis	J-5	NZ_JXHL01000040.1	9866	66993	betalactone - t1nrps hybrid	FALSE	fengycin	93	BGC0001095	https://antismash-db.secondarymetabolites.org/go/NZ_JXHL01000040.1/9866-66993	https://antismash-db.secondarymetabolites.org/api/v1.0/download/genbank/GCF_000830605.1/NZ_JXHL01000040/1/9866/66993
Streptococcus	mutans	NG8	NZ_AP019720.1	294386	309675	bacteriocin	FALSE	None	None	None	https://antismash-db.secondarymetabolites.org/go/NZ_AP019720.1/294386-309675	https://antismash-db.secondarymetabolites.org/api/v1.0/download/genbank/GCF_006739205.1/NZ_AP019720/1/294386/309675
Streptococcus	mutans	NG8	NZ_CP044495.1	1778214	1803636	bacteriocin	FALSE	None	None	None	https://antismash-db.secondarymetabolites.org/go/NZ_CP044495.1/1778214-1803636	https://antismash-db.secondarymetabolites.org/api/v1.0/download/genbank/GCF_008831365.1/NZ_CP044495/1/1778214/1803636
Burkholderia	cepacia	BC16	NZ_CP007787.1	39306	94000	t1nrps	FALSE	ornibactin	100	BGC0001721	https://antismash-db.secondarymetabolites.org/go/NZ_CP007787.1/39306-94000	https://antismash-db.secondarymetabolites.org/api/v1.0/download/genbank/GCF_000755805.1/NZ_CP007787/1/39306/94000
Methylomonas	Unclassified	LW13	NZ_CP033381.1	389867	398389	bacteriocin	FALSE	None	None	None	https://antismash-db.secondarymetabolites.org/go/NZ_CP033381.1/389867-398389	https://antismash-db.secondarymetabolites.org/api/v1.0/download/genbank/GCF_000702925.2/NZ_CP033381/1/389867/398389
Neisseria	meningitidis	2842STDY5881060	NZ_LR134528.1	2024674	2065784	arylpolyene	FALSE	APE Ec	10	BGC0000836	https://antismash-db.secondarymetabolites.org/go/NZ_LR134528.1/2024674-2065784	https://antismash-db.secondarymetabolites.org/api/v1.0/download/genbank/GCF_900638595.1/NZ_LR134528/1/2024674/2065784
Gordonia	insulae	MMS17-SY073	NZ_CP033972.1	3069520	3143982	t1nrps	FALSE	nocobactin NA	100	BGC0001027	https://antismash-db.secondarymetabolites.org/go/NZ_CP033972.1/3069520-3143982	https://antismash-db.secondarymetabolites.org/api/v1.0/download/genbank/GCF_003855095.1/NZ_CP033972/1/3069520/3143982
Pseudomonas	aeruginosa	CF5	NZ_KI519272.1	713715	755572	betalactone - nrps-like hybrid	FALSE	pyoverdin	2	BGC0000413	https://antismash-db.secondarymetabolites.org/go/NZ_KI519272.1/713715-755572	https://antismash-db.secondarymetabolites.org/api/v1.0/download/genbank/GCF_000481885.1/NZ_KI519272/1/713715/755572
Streptomyces	canus	DSM 40275	NZ_KQ948669.1	54361	95546	t3pks	FALSE	kanamycin	7	BGC0000703	https://antismash-db.secondarymetabolites.org/go/NZ_KQ948669.1/54361-95546	https://antismash-db.secondarymetabolites.org/api/v1.0/download/genbank/GCF_001514145.1/NZ_KQ948669/1/54361/95546
Streptomyces	canus	DSM 40275	NZ_KQ948669.1	275572	317845	lassopeptide - t1nrps hybrid	TRUE	glycinocin A	23	BGC0000379	https://antismash-db.secondarymetabolites.org/go/NZ_KQ948669.1/275572-317845	https://antismash-db.secondarymetabolites.org/api/v1.0/download/genbank/GCF_001514145.1/NZ_KQ948669/1/275572/317845
Achromobacter	dolens	2789STDY5608607	NZ_CYSX01000010.1	14265	26119	siderophore	FALSE	desferrioxamine E	50	BGC0001572	https://antismash-db.secondarymetabolites.org/go/NZ_CYSX01000010.1/14265-26119	https://antismash-db.secondarymetabolites.org/api/v1.0/download/genbank/GCF_001299135.1/NZ_CYSX01000010/1/14265/26119
Campylobacter	jejuni	AR-0419	NZ_CP035891.1	934435	964275	betalactone	FALSE	None	None	None	https://antismash-db.secondarymetabolites.org/go/NZ_CP035891.1/934435-964275	https://antismash-db.secondarymetabolites.org/api/v1.0/download/genbank/GCF_009939645.1/NZ_CP035891/1/934435/964275
Legionella	tucsonensis	ATCC 49180	NZ_LNZA01000001.1	589109	599172	bacteriocin	FALSE	None	None	None	https://antismash-db.secondarymetabolites.org/go/NZ_LNZA01000001.1/589109-599172	https://antismash-db.secondarymetabolites.org/api/v1.0/download/genbank/GCF_001468035.1/NZ_LNZA01000001/1/589109/599172
Pseudomonas	aeruginosa	NCTC11445	NZ_JTMU01000010.1	54183	96040	betalactone - nrps-like hybrid	FALSE	pyoverdin	2	BGC0000413	https://antismash-db.secondarymetabolites.org/go/NZ_JTMU01000010.1/54183-96040	https://antismash-db.secondarymetabolites.org/api/v1.0/download/genbank/GCF_000791465.1/NZ_JTMU01000010/1/54183/96040
Bacillus	velezensis	DE0372	NZ_VDZF01000004.1	0	47009	t1nrps - transat-pks hybrid	TRUE	rhizocticin A	6	BGC0000926	https://antismash-db.secondarymetabolites.org/go/NZ_VDZF01000004.1/0-47009	https://antismash-db.secondarymetabolites.org/api/v1.0/download/genbank/GCF_007673335.1/NZ_VDZF01000004/1/0/47009
Bacillus	velezensis	DE0372	NZ_VDZF01000009.1	0	88592	bacteriocin - betalactone - t1nrps - transat-pks hybrid	TRUE	fengycin	86	BGC0001095	https://antismash-db.secondarymetabolites.org/go/NZ_VDZF01000009.1/0-88592	https://antismash-db.secondarymetabolites.org/api/v1.0/download/genbank/GCF_007673335.1/NZ_VDZF01000009/1/0/88592
Azospirillum	brasilense	MTCC4036	NZ_VITI01000003.1	116702	169305	t1nrps	FALSE	None	None	None	https://antismash-db.secondarymetabolites.org/go/NZ_VITI01000003.1/116702-169305	https://antismash-db.secondarymetabolites.org/api/v1.0/download/genbank/GCF_007827795.1/NZ_VITI01000003/1/116702/169305
Lysinimonas	Unclassified	KACC 19322	NZ_CP043504.1	2275221	2319205	nrps-like	FALSE	julichrome Q3-3 / julichrome Q3-5	11	BGC0002012	https://antismash-db.secondarymetabolites.org/go/NZ_CP043504.1/2275221-2319205	https://antismash-db.secondarymetabolites.org/api/v1.0/download/genbank/GCF_008365275.1/NZ_CP043504/1/2275221/2319205
Paenibacillus	alvei	None	NZ_LS992241.1	2308987	2351518	t1nrps	FALSE	None	None	None	https://antismash-db.secondarymetabolites.org/go/NZ_LS992241.1/2308987-2351518	https://antismash-db.secondarymetabolites.org/api/v1.0/download/genbank/GCF_900519125.1/NZ_LS992241/1/2308987/2351518
Acinetobacter	baumannii	LEV1449/17Ec	NZ_AP023077.1	3822008	3879311	hserlactone - t1nrps hybrid	FALSE	None	None	None	https://antismash-db.secondarymetabolites.org/go/NZ_AP023077.1/3822008-3879311	https://antismash-db.secondarymetabolites.org/api/v1.0/download/genbank/GCF_001895125.2/NZ_AP023077/1/3822008/3879311
Mycobacteroides	abscessus	G177	NZ_QXCI01000008.1	26709	145255	nrps-like - t1nrps hybrid	FALSE	glycopeptidolipid	28	BGC0000362	https://antismash-db.secondarymetabolites.org/go/NZ_QXCI01000008.1/26709-145255	https://antismash-db.secondarymetabolites.org/api/v1.0/download/genbank/GCF_003582985.1/NZ_QXCI01000008/1/26709/145255
Neisseria	meningitidis	2842STDY5881060	NZ_CP031332.1	1211071	1252006	arylpolyene	FALSE	APE Ec	10	BGC0000836	https://antismash-db.secondarymetabolites.org/go/NZ_CP031332.1/1211071-1252006	https://antismash-db.secondarymetabolites.org/api/v1.0/download/genbank/GCF_003355295.1/NZ_CP031332/1/1211071/1252006
Vibrio	Unclassified	THAF64	NZ_CP045356.1	1273217	1336324	t1nrps - t1pks hybrid	FALSE	vulnibactin	12	BGC0000460	https://antismash-db.secondarymetabolites.org/go/NZ_CP045356.1/1273217-1336324	https://antismash-db.secondarymetabolites.org/api/v1.0/download/genbank/GCF_009363455.1/NZ_CP045356/1/1273217/1336324
Campylobacter	jejuni	AR-0419	NZ_CP012216.1	1242262	1272103	betalactone	FALSE	None	None	None	https://antismash-db.secondarymetabolites.org/go/NZ_CP012216.1/1242262-1272103	https://antismash-db.secondarymetabolites.org/api/v1.0/download/genbank/GCF_003368165.1/NZ_CP012216/1/1242262/1272103
Acinetobacter	nosocomialis	AC1530	NZ_CP029351.1	3841160	3917942	arylpolyene - hserlactone - t1nrps hybrid	FALSE	K53 capsular polysaccharide	10	BGC0001947	https://antismash-db.secondarymetabolites.org/go/NZ_CP029351.1/3841160-3917942	https://antismash-db.secondarymetabolites.org/api/v1.0/download/genbank/GCF_003143895.1/NZ_CP029351/1/3841160/3917942
Bifidobacterium	breve	DRBB26	NZ_CP021385.1	189164	231699	hgle-ks	FALSE	None	None	None	https://antismash-db.secondarymetabolites.org/go/NZ_CP021385.1/189164-231699	https://antismash-db.secondarymetabolites.org/api/v1.0/download/genbank/GCF_002838265.1/NZ_CP021385/1/189164/231699
Bacillus	velezensis	P34	NZ_CP020805.1	2379092	2486182	bacteriocin - betalactone - t1nrps - transat-pks hybrid	FALSE	fengycin	93	BGC0001095	https://antismash-db.secondarymetabolites.org/go/NZ_CP020805.1/2379092-2486182	https://antismash-db.secondarymetabolites.org/api/v1.0/download/genbank/GCF_002105595.1/NZ_CP020805/1/2379092/2486182
Bacillus	velezensis	P34	NZ_CP045711.1	1871691	2007645	bacteriocin - betalactone - t1nrps - transat-pks hybrid	FALSE	fengycin	100	BGC0001095	https://antismash-db.secondarymetabolites.org/go/NZ_CP045711.1/1871691-2007645	https://antismash-db.secondarymetabolites.org/api/v1.0/download/genbank/GCF_009738165.1/NZ_CP045711/1/1871691/2007645
Bacillus	velezensis	P34	NZ_CP028205.1	147161	281553	betalactone - t1nrps - transat-pks hybrid	FALSE	fengycin	100	BGC0001095	https://antismash-db.secondarymetabolites.org/go/NZ_CP028205.1/147161-281553	https://antismash-db.secondarymetabolites.org/api/v1.0/download/genbank/GCF_009913315.1/NZ_CP028205/1/147161/281553
Bacillus	velezensis	P34	NZ_JAAKXX010000008.1	978125	1066257	betalactone - t1nrps - transat-pks hybrid	TRUE	fengycin	86	BGC0001095	https://antismash-db.secondarymetabolites.org/go/NZ_JAAKXX010000008.1/978125-1066257	https://antismash-db.secondarymetabolites.org/api/v1.0/download/genbank/GCF_011043745.1/NZ_JAAKXX010000008/1/978125/1066257
Pseudomonas	aeruginosa	NCTC11445	NZ_CP056093.1	4275312	4317133	betalactone - nrps-like hybrid	FALSE	pyoverdin	2	BGC0000413	https://antismash-db.secondarymetabolites.org/go/NZ_CP056093.1/4275312-4317133	https://antismash-db.secondarymetabolites.org/api/v1.0/download/genbank/GCF_013375795.1/NZ_CP056093/1/4275312/4317133
Bacillus	velezensis	P34	NZ_CP018133.1	1925731	2062916	betalactone - t1nrps - transat-pks hybrid	FALSE	fengycin	100	BGC0001095	https://antismash-db.secondarymetabolites.org/go/NZ_CP018133.1/1925731-2062916	https://antismash-db.secondarymetabolites.org/api/v1.0/download/genbank/GCF_002761535.1/NZ_CP018133/1/1925731/2062916
Bacillus	velezensis	P34	NZ_JAAKXX010000014.1	0	47188	t1nrps - transat-pks hybrid	TRUE	rhizocticin A	6	BGC0000926	https://antismash-db.secondarymetabolites.org/go/NZ_JAAKXX010000014.1/0-47188	https://antismash-db.secondarymetabolites.org/api/v1.0/download/genbank/GCF_011043745.1/NZ_JAAKXX010000014/1/0/47188
Bacillus	subtilis	J-5	NZ_CP021169.1	1852475	1934280	betalactone - t1nrps hybrid	FALSE	fengycin	100	BGC0001095	https://antismash-db.secondarymetabolites.org/go/NZ_CP021169.1/1852475-1934280	https://antismash-db.secondarymetabolites.org/api/v1.0/download/genbank/GCF_002142595.1/NZ_CP021169/1/1852475/1934280
Rummeliibacillus	suwonensis	G20	NZ_VCBL01000001.1	626702	667770	t3pks	FALSE	None	None	None	https://antismash-db.secondarymetabolites.org/go/NZ_VCBL01000001.1/626702-667770	https://antismash-db.secondarymetabolites.org/api/v1.0/download/genbank/GCF_007896435.1/NZ_VCBL01000001/1/626702/667770
Pseudomonas	aeruginosa	NCTC11445	NZ_JTYX01000004.1	287121	328978	betalactone - nrps-like hybrid	FALSE	pyoverdin	2	BGC0000413	https://antismash-db.secondarymetabolites.org/go/NZ_JTYX01000004.1/287121-328978	https://antismash-db.secondarymetabolites.org/api/v1.0/download/genbank/GCF_000795875.1/NZ_JTYX01000004/1/287121/328978
Campylobacter	jejuni	AR-0419	NZ_CP028933.1	851736	881577	betalactone	FALSE	None	None	None	https://antismash-db.secondarymetabolites.org/go/NZ_CP028933.1/851736-881577	https://antismash-db.secondarymetabolites.org/api/v1.0/download/genbank/GCF_004328905.1/NZ_CP028933/1/851736/881577
Paenibacillus	larvae	ATCC-9545	NZ_CP019687.1	286660	309413	lanthipeptide	FALSE	penisin	22	BGC0001289	https://antismash-db.secondarymetabolites.org/go/NZ_CP019687.1/286660-309413	https://antismash-db.secondarymetabolites.org/api/v1.0/download/genbank/GCF_002003265.1/NZ_CP019687/1/286660/309413
Pseudomonas	aeruginosa	2192	NZ_CH482384.1	193619	234295	betalactone - nrps-like hybrid	FALSE	pyoverdin	2	BGC0000413	https://antismash-db.secondarymetabolites.org/go/NZ_CH482384.1/193619-234295	https://antismash-db.secondarymetabolites.org/api/v1.0/download/genbank/GCF_000152545.1/NZ_CH482384/1/193619/234295
Bacillus	velezensis	P34	NZ_CP045926.1	1111450	1245570	betalactone - t1nrps - transat-pks hybrid	FALSE	fengycin	100	BGC0001095	https://antismash-db.secondarymetabolites.org/go/NZ_CP045926.1/1111450-1245570	https://antismash-db.secondarymetabolites.org/api/v1.0/download/genbank/GCF_009663035.1/NZ_CP045926/1/1111450/1245570
Bacillus	cereus	VD136	NZ_KB976725.1	1301097	1407564	t1nrps	FALSE	bacillibactin	46	BGC0000309	https://antismash-db.secondarymetabolites.org/go/NZ_KB976725.1/1301097-1407564	https://antismash-db.secondarymetabolites.org/api/v1.0/download/genbank/GCF_000399485.1/NZ_KB976725/1/1301097/1407564
Curtobacterium	Unclassified	PhB191	NZ_SMBV01000002.1	259608	300688	t3pks	FALSE	bottromycin A2	6	BGC0000469	https://antismash-db.secondarymetabolites.org/go/NZ_SMBV01000002.1/259608-300688	https://antismash-db.secondarymetabolites.org/api/v1.0/download/genbank/GCF_004346515.1/NZ_SMBV01000002/1/259608/300688
Bacillus	Unclassified	C1-1	NZ_RQRY01000003.1	230802	286633	t1nrps - t1pks hybrid	FALSE	None	None	None	https://antismash-db.secondarymetabolites.org/go/NZ_RQRY01000003.1/230802-286633	https://antismash-db.secondarymetabolites.org/api/v1.0/download/genbank/GCF_003856305.1/NZ_RQRY01000003/1/230802/286633
Pseudomonas	aeruginosa	NCTC11445	NZ_CP029660.1	2991004	3031689	betalactone - nrps-like hybrid	FALSE	pyoverdin	2	BGC0000413	https://antismash-db.secondarymetabolites.org/go/NZ_CP029660.1/2991004-3031689	https://antismash-db.secondarymetabolites.org/api/v1.0/download/genbank/GCF_003193645.1/NZ_CP029660/1/2991004/3031689
Pseudomonas	aeruginosa	BWHPSA018	NZ_KI519054.1	1717941	1759798	betalactone - nrps-like hybrid	FALSE	thanamycin	27	BGC0000443	https://antismash-db.secondarymetabolites.org/go/NZ_KI519054.1/1717941-1759798	https://antismash-db.secondarymetabolites.org/api/v1.0/download/genbank/GCF_000481345.1/NZ_KI519054/1/1717941/1759798
Bacillus	subtilis	J-5	NZ_CP011534.1	1936817	2018615	betalactone - t1nrps hybrid	FALSE	fengycin	100	BGC0001095	https://antismash-db.secondarymetabolites.org/go/NZ_CP011534.1/1936817-2018615	https://antismash-db.secondarymetabolites.org/api/v1.0/download/genbank/GCF_001015095.1/NZ_CP011534/1/1936817/2018615
Pseudomonas	aeruginosa	NCTC11445	NZ_JTTL01000015.1	305733	347590	betalactone - nrps-like hybrid	FALSE	thanamycin	27	BGC0000443	https://antismash-db.secondarymetabolites.org/go/NZ_JTTL01000015.1/305733-347590	https://antismash-db.secondarymetabolites.org/api/v1.0/download/genbank/GCF_000790485.1/NZ_JTTL01000015/1/305733/347590
Myxococcus	fulvus	DSM 16525	NZ_FOIB01000003.1	771084	840793	t1nrps	FALSE	myxoprincomide-c506	66	BGC0000393	https://antismash-db.secondarymetabolites.org/go/NZ_FOIB01000003.1/771084-840793	https://antismash-db.secondarymetabolites.org/api/v1.0/download/genbank/GCF_900111765.1/NZ_FOIB01000003/1/771084/840793
Azospirillum	brasilense	MTCC4036	NZ_CP032323.1	788052	840646	t1nrps	FALSE	None	None	None	https://antismash-db.secondarymetabolites.org/go/NZ_CP032323.1/788052-840646	https://antismash-db.secondarymetabolites.org/api/v1.0/download/genbank/GCF_005222165.1/NZ_CP032323/1/788052/840646
Streptomyces	hygroscopicus	5008	NC_017765.1	3139057	3179300	t3pks	FALSE	herboxidiene	8	BGC0001065	https://antismash-db.secondarymetabolites.org/go/NC_017765.1/3139057-3179300	https://antismash-db.secondarymetabolites.org/api/v1.0/download/genbank/GCF_000245355.1/NC_017765/1/3139057/3179300
Campylobacter	jejuni	CG8421	NZ_CP005388.1	857609	887449	betalactone	FALSE	None	None	None	https://antismash-db.secondarymetabolites.org/go/NZ_CP005388.1/857609-887449	https://antismash-db.secondarymetabolites.org/api/v1.0/download/genbank/GCF_000171795.2/NZ_CP005388/1/857609/887449
Pseudomonas	aeruginosa	NCTC11445	NZ_CP022526.1	5724341	5766198	betalactone - nrps-like hybrid	FALSE	thanamycin	27	BGC0000443	https://antismash-db.secondarymetabolites.org/go/NZ_CP022526.1/5724341-5766198	https://antismash-db.secondarymetabolites.org/api/v1.0/download/genbank/GCF_002237405.1/NZ_CP022526/1/5724341/5766198
Neisseria	meningitidis	2842STDY5881060	NZ_JWOD01000006.1	19820	60987	arylpolyene	FALSE	APE Ec	10	BGC0000836	https://antismash-db.secondarymetabolites.org/go/NZ_JWOD01000006.1/19820-60987	https://antismash-db.secondarymetabolites.org/api/v1.0/download/genbank/GCF_003995745.1/NZ_JWOD01000006/1/19820/60987
Paenarthrobacter	aurescens	TC1; ATCC BAA-1386	NC_008711.1	2552366	2594754	ladderane	FALSE	None	None	None	https://antismash-db.secondarymetabolites.org/go/NC_008711.1/2552366-2594754	https://antismash-db.secondarymetabolites.org/api/v1.0/download/genbank/GCF_000014925.1/NC_008711/1/2552366/2594754
Corynebacterium	urealyticum	VH4248	NZ_VSZJ01000002.1	32490	72232	t1nrps	TRUE	coelichelin	45	BGC0000325	https://antismash-db.secondarymetabolites.org/go/NZ_VSZJ01000002.1/32490-72232	https://antismash-db.secondarymetabolites.org/api/v1.0/download/genbank/GCF_008180045.1/NZ_VSZJ01000002/1/32490/72232
Streptomyces	albireticuli	MDJK11	NZ_CP021744.1	3528413	3567190	t3pks	FALSE	vazabitide A	28	BGC0001818	https://antismash-db.secondarymetabolites.org/go/NZ_CP021744.1/3528413-3567190	https://antismash-db.secondarymetabolites.org/api/v1.0/download/genbank/GCF_002192455.1/NZ_CP021744/1/3528413/3567190
Streptomyces	albireticuli	MDJK11	NZ_CP021744.1	6547531	6596711	t1nrps - t1pks hybrid	FALSE	altemicidin / SB-203207 / SB-203208	11	BGC0001925	https://antismash-db.secondarymetabolites.org/go/NZ_CP021744.1/6547531-6596711	https://antismash-db.secondarymetabolites.org/api/v1.0/download/genbank/GCF_002192455.1/NZ_CP021744/1/6547531/6596711
Corallococcus	macrosporus	HW-1	NC_015711.1	6476015	6561306	t1nrps	FALSE	myxoprincomide-c506	100	BGC0000393	https://antismash-db.secondarymetabolites.org/go/NC_015711.1/6476015-6561306	https://antismash-db.secondarymetabolites.org/api/v1.0/download/genbank/GCF_000219105.1/NC_015711/1/6476015/6561306
Neisseria	meningitidis	8013	NC_017501.1	630325	671504	arylpolyene	FALSE	APE Ec	10	BGC0000836	https://antismash-db.secondarymetabolites.org/go/NC_017501.1/630325-671504	https://antismash-db.secondarymetabolites.org/api/v1.0/download/genbank/GCF_000026965.1/NC_017501/1/630325/671504
Neisseria	meningitidis	2842STDY5881060	NZ_JWMT01000012.1	0	30426	arylpolyene	TRUE	APE Ec	15	BGC0000836	https://antismash-db.secondarymetabolites.org/go/NZ_JWMT01000012.1/0-30426	https://antismash-db.secondarymetabolites.org/api/v1.0/download/genbank/GCF_003995355.1/NZ_JWMT01000012/1/0/30426
Streptomyces	noursei	JCM 4701	NZ_LJSN01000002.1	667893	747641	t1nrps - t1pks - t3pks - terpene hybrid	FALSE	glycinocin A	6	BGC0000379	https://antismash-db.secondarymetabolites.org/go/NZ_LJSN01000002.1/667893-747641	https://antismash-db.secondarymetabolites.org/api/v1.0/download/genbank/GCF_002891315.1/NZ_LJSN01000002/1/667893/747641
Mycobacteroides	abscessus	G177	NZ_CP014961.1	5048221	5165224	nrps-like - t1nrps hybrid	FALSE	glycopeptidolipid	28	BGC0000362	https://antismash-db.secondarymetabolites.org/go/NZ_CP014961.1/5048221-5165224	https://antismash-db.secondarymetabolites.org/api/v1.0/download/genbank/GCF_001610675.1/NZ_CP014961/1/5048221/5165224
Pseudomonas	aeruginosa	NCTC11445	NZ_JTYA01000004.1	502755	544612	betalactone - nrps-like hybrid	FALSE	pyoverdin	2	BGC0000413	https://antismash-db.secondarymetabolites.org/go/NZ_JTYA01000004.1/502755-544612	https://antismash-db.secondarymetabolites.org/api/v1.0/download/genbank/GCF_000796445.1/NZ_JTYA01000004/1/502755/544612
Pseudomonas	aeruginosa	NCTC11445	NZ_JTUY01000016.1	287463	329320	betalactone - nrps-like hybrid	FALSE	pyoverdin	2	BGC0000413	https://antismash-db.secondarymetabolites.org/go/NZ_JTUY01000016.1/287463-329320	https://antismash-db.secondarymetabolites.org/api/v1.0/download/genbank/GCF_000794305.1/NZ_JTUY01000016/1/287463/329320
Streptomyces	noursei	JCM 4701	NZ_LJSN01000005.1	431795	452682	linaridin	FALSE	legonaridin	66	BGC0001188	https://antismash-db.secondarymetabolites.org/go/NZ_LJSN01000005.1/431795-452682	https://antismash-db.secondarymetabolites.org/api/v1.0/download/genbank/GCF_002891315.1/NZ_LJSN01000005/1/431795/452682
Mycobacteroides	abscessus	G177	NZ_QDFC01000001.1	0	44231	t1nrps	TRUE	None	None	None	https://antismash-db.secondarymetabolites.org/go/NZ_QDFC01000001.1/0-44231	https://antismash-db.secondarymetabolites.org/api/v1.0/download/genbank/GCF_003072405.1/NZ_QDFC01000001/1/0/44231
Curtobacterium	flaccumfaciens	UCD-AKU	NZ_KB714617.1	10293	51433	t3pks	FALSE	pepticinnamin E	6	BGC0002014	https://antismash-db.secondarymetabolites.org/go/NZ_KB714617.1/10293-51433	https://antismash-db.secondarymetabolites.org/api/v1.0/download/genbank/GCF_000349565.1/NZ_KB714617/1/10293/51433
Campylobacter	jejuni	CFSAN065345	NZ_PHZH01000004.1	91786	121624	betalactone	FALSE	None	None	None	https://antismash-db.secondarymetabolites.org/go/NZ_PHZH01000004.1/91786-121624	https://antismash-db.secondarymetabolites.org/api/v1.0/download/genbank/GCF_002805815.1/NZ_PHZH01000004/1/91786/121624
Campylobacter	jejuni	CFSAN065345	NZ_CP010306.1	856758	886598	betalactone	FALSE	None	None	None	https://antismash-db.secondarymetabolites.org/go/NZ_CP010306.1/856758-886598	https://antismash-db.secondarymetabolites.org/api/v1.0/download/genbank/GCF_000835285.1/NZ_CP010306/1/856758/886598
Acinetobacter	baumannii	LEV1449/17Ec	NZ_UFOA01000009.1	31033	75652	hserlactone - t1nrps hybrid	TRUE	None	None	None	https://antismash-db.secondarymetabolites.org/go/NZ_UFOA01000009.1/31033-75652	https://antismash-db.secondarymetabolites.org/api/v1.0/download/genbank/GCF_900496455.1/NZ_UFOA01000009/1/31033/75652
Bacillus	velezensis	P34	NZ_CP034203.1	1870814	2005265	betalactone - t1nrps - transat-pks hybrid	FALSE	fengycin	100	BGC0001095	https://antismash-db.secondarymetabolites.org/go/NZ_CP034203.1/1870814-2005265	https://antismash-db.secondarymetabolites.org/api/v1.0/download/genbank/GCF_004101805.1/NZ_CP034203/1/1870814/2005265
Pseudomonas	aeruginosa	NCTC11445	NZ_JTNT01000010.1	140692	182549	betalactone - nrps-like hybrid	FALSE	thanamycin	27	BGC0000443	https://antismash-db.secondarymetabolites.org/go/NZ_JTNT01000010.1/140692-182549	https://antismash-db.secondarymetabolites.org/api/v1.0/download/genbank/GCF_000791235.1/NZ_JTNT01000010/1/140692/182549
Corynebacterium	ulcerans	FRC58	NZ_CP011913.1	2315119	2359955	t1pks	FALSE	None	None	None	https://antismash-db.secondarymetabolites.org/go/NZ_CP011913.1/2315119-2359955	https://antismash-db.secondarymetabolites.org/api/v1.0/download/genbank/GCF_000499805.2/NZ_CP011913/1/2315119/2359955
Campylobacter	jejuni	CFSAN065345	NZ_PHXF01000008.1	161077	190916	betalactone	FALSE	None	None	None	https://antismash-db.secondarymetabolites.org/go/NZ_PHXF01000008.1/161077-190916	https://antismash-db.secondarymetabolites.org/api/v1.0/download/genbank/GCF_002804545.1/NZ_PHXF01000008/1/161077/190916
Pseudomonas	aeruginosa	NCTC11445	NZ_CP030075.1	6425456	6467277	betalactone - nrps-like hybrid	FALSE	pyoverdin	2	BGC0000413	https://antismash-db.secondarymetabolites.org/go/NZ_CP030075.1/6425456-6467277	https://antismash-db.secondarymetabolites.org/api/v1.0/download/genbank/GCF_003665495.1/NZ_CP030075/1/6425456/6467277
Neisseria	lactamica	Y92-1009	NZ_CP019894.1	2003542	2054110	arylpolyene	FALSE	APE Ec	31	BGC0000836	https://antismash-db.secondarymetabolites.org/go/NZ_CP019894.1/2003542-2054110	https://antismash-db.secondarymetabolites.org/api/v1.0/download/genbank/GCF_002022745.1/NZ_CP019894/1/2003542/2054110
Bacillus	amyloliquefaciens	ALB65	NZ_CP032146.1	1850765	1987065	betalactone - t1nrps - transat-pks hybrid	FALSE	fengycin	100	BGC0001095	https://antismash-db.secondarymetabolites.org/go/NZ_CP032146.1/1850765-1987065	https://antismash-db.secondarymetabolites.org/api/v1.0/download/genbank/GCF_003868675.1/NZ_CP032146/1/1850765/1987065
Campylobacter	jejuni	AR-0419	NZ_VEVV01000001.1	92919	122759	betalactone	FALSE	None	None	None	https://antismash-db.secondarymetabolites.org/go/NZ_VEVV01000001.1/92919-122759	https://antismash-db.secondarymetabolites.org/api/v1.0/download/genbank/GCF_006370335.1/NZ_VEVV01000001/1/92919/122759
Acinetobacter	nosocomialis	NIPH 2119	NZ_KB849239.1	2929687	3008539	arylpolyene - hserlactone - t1nrps hybrid	FALSE	1-nonadecene / (14Z)-1,14-nonadecadiene	100	BGC0001160	https://antismash-db.secondarymetabolites.org/go/NZ_KB849239.1/2929687-3008539	https://antismash-db.secondarymetabolites.org/api/v1.0/download/genbank/GCF_000368085.1/NZ_KB849239/1/2929687/3008539
Bacillus	velezensis	P34	NZ_CP025079.1	191988	269597	t1nrps - transat-pks hybrid	FALSE	rhizocticin A	22	BGC0000926	https://antismash-db.secondarymetabolites.org/go/NZ_CP025079.1/191988-269597	https://antismash-db.secondarymetabolites.org/api/v1.0/download/genbank/GCF_003073255.1/NZ_CP025079/1/191988/269597
Neisseria	meningitidis	2842STDY5881060	NZ_JWIJ01000007.1	26493	67660	arylpolyene	FALSE	APE Ec	10	BGC0000836	https://antismash-db.secondarymetabolites.org/go/NZ_JWIJ01000007.1/26493-67660	https://antismash-db.secondarymetabolites.org/api/v1.0/download/genbank/GCF_003994955.1/NZ_JWIJ01000007/1/26493/67660
Bacillus	velezensis	P34	NZ_CP025079.1	1920233	2056640	betalactone - t1nrps - transat-pks hybrid	FALSE	fengycin	100	BGC0001095	https://antismash-db.secondarymetabolites.org/go/NZ_CP025079.1/1920233-2056640	https://antismash-db.secondarymetabolites.org/api/v1.0/download/genbank/GCF_003073255.1/NZ_CP025079/1/1920233/2056640
Acinetobacter	baumannii	NIPH 201	NZ_KB849844.1	254117	311324	hserlactone - t1nrps hybrid	FALSE	None	None	None	https://antismash-db.secondarymetabolites.org/go/NZ_KB849844.1/254117-311324	https://antismash-db.secondarymetabolites.org/api/v1.0/download/genbank/GCF_000369165.1/NZ_KB849844/1/254117/311324
Achromobacter	Unclassified	AONIH1	NZ_CP026124.1	4337868	4349725	siderophore	FALSE	desferrioxamine E	50	BGC0001572	https://antismash-db.secondarymetabolites.org/go/NZ_CP026124.1/4337868-4349725	https://antismash-db.secondarymetabolites.org/api/v1.0/download/genbank/GCF_002902905.1/NZ_CP026124/1/4337868/4349725
Pseudomonas	aeruginosa	NCTC11445	NZ_CP032552.1	4441756	4483613	betalactone - nrps-like hybrid	FALSE	pyoverdin	2	BGC0000413	https://antismash-db.secondarymetabolites.org/go/NZ_CP032552.1/4441756-4483613	https://antismash-db.secondarymetabolites.org/api/v1.0/download/genbank/GCF_003332705.2/NZ_CP032552/1/4441756/4483613
Methylomonas	Unclassified	LWB	NZ_MKMC01000089.1	2313	13165	bacteriocin	FALSE	None	None	None	https://antismash-db.secondarymetabolites.org/go/NZ_MKMC01000089.1/2313-13165	https://antismash-db.secondarymetabolites.org/api/v1.0/download/genbank/GCF_001856095.1/NZ_MKMC01000089/1/2313/13165
Acinetobacter	baumannii	LEV1449/17Ec	NZ_UFMQ01000022.1	31102	59487	t1nrps	TRUE	None	None	None	https://antismash-db.secondarymetabolites.org/go/NZ_UFMQ01000022.1/31102-59487	https://antismash-db.secondarymetabolites.org/api/v1.0/download/genbank/GCF_900496045.1/NZ_UFMQ01000022/1/31102/59487
Silvibacterium	bohemicum	DSM 103733	NZ_JACHEK010000002.1	571378	592305	terpene	FALSE	None	None	None	https://antismash-db.secondarymetabolites.org/go/NZ_JACHEK010000002.1/571378-592305	https://antismash-db.secondarymetabolites.org/api/v1.0/download/genbank/GCF_014201455.1/NZ_JACHEK010000002/1/571378/592305
Neisseria	meningitidis	2842STDY5881060	NZ_JWNM01000007.1	26606	67773	arylpolyene	FALSE	APE Ec	10	BGC0000836	https://antismash-db.secondarymetabolites.org/go/NZ_JWNM01000007.1/26606-67773	https://antismash-db.secondarymetabolites.org/api/v1.0/download/genbank/GCF_003995585.1/NZ_JWNM01000007/1/26606/67773
Neisseria	meningitidis	2842STDY5881060	NZ_JWOM01000008.1	19500	60610	arylpolyene	FALSE	APE Ec	10	BGC0000836	https://antismash-db.secondarymetabolites.org/go/NZ_JWOM01000008.1/19500-60610	https://antismash-db.secondarymetabolites.org/api/v1.0/download/genbank/GCF_003995735.1/NZ_JWOM01000008/1/19500/60610
Acinetobacter	baumannii	LEV1449/17Ec	NZ_LYJP01000015.1	53859	132191	arylpolyene - hserlactone - t1nrps hybrid	FALSE	K53 capsular polysaccharide	10	BGC0001947	https://antismash-db.secondarymetabolites.org/go/NZ_LYJP01000015.1/53859-132191	https://antismash-db.secondarymetabolites.org/api/v1.0/download/genbank/GCF_001864465.1/NZ_LYJP01000015/1/53859/132191
Curtobacterium	Unclassified	ZW137	NZ_RJKS01000002.1	176689	217817	t3pks	FALSE	bottromycin A2	6	BGC0000469	https://antismash-db.secondarymetabolites.org/go/NZ_RJKS01000002.1/176689-217817	https://antismash-db.secondarymetabolites.org/api/v1.0/download/genbank/GCF_003762905.1/NZ_RJKS01000002/1/176689/217817
Bacillus	subtilis	J-5	NZ_CP035231.1	1978034	2060352	betalactone - t1nrps hybrid	FALSE	fengycin	100	BGC0001095	https://antismash-db.secondarymetabolites.org/go/NZ_CP035231.1/1978034-2060352	https://antismash-db.secondarymetabolites.org/api/v1.0/download/genbank/GCF_004103595.1/NZ_CP035231/1/1978034/2060352
Acinetobacter	baumannii	LEV1449/17Ec	NZ_LQAR01000002.1	60727	135168	arylpolyene - hserlactone - t1nrps hybrid	FALSE	None	None	None	https://antismash-db.secondarymetabolites.org/go/NZ_LQAR01000002.1/60727-135168	https://antismash-db.secondarymetabolites.org/api/v1.0/download/genbank/GCF_001516805.1/NZ_LQAR01000002/1/60727/135168
Aurantimonas	aggregata	KCTC 52919	NZ_JAAAMJ010000001.1	284863	382706	pks-like - t1nrps - t3pks - transat-pks hybrid	FALSE	calyculin A / phosphocalyculin A / calyculinamide A / dephosphonocalyculin A	20	BGC0000967	https://antismash-db.secondarymetabolites.org/go/NZ_JAAAMJ010000001.1/284863-382706	https://antismash-db.secondarymetabolites.org/api/v1.0/download/genbank/GCF_010500835.1/NZ_JAAAMJ010000001/1/284863/382706
Bacillus	subtilis	J-5	NZ_JABUKD010000003.1	1005022	1038643	betalactone - t1nrps hybrid	TRUE	fengycin	66	BGC0001095	https://antismash-db.secondarymetabolites.org/go/NZ_JABUKD010000003.1/1005022-1038643	https://antismash-db.secondarymetabolites.org/api/v1.0/download/genbank/GCF_014219005.1/NZ_JABUKD010000003/1/1005022/1038643
Neisseria	meningitidis	2842STDY5881060	NZ_JWPG01000013.1	25196	55962	arylpolyene	TRUE	APE Ec	10	BGC0000836	https://antismash-db.secondarymetabolites.org/go/NZ_JWPG01000013.1/25196-55962	https://antismash-db.secondarymetabolites.org/api/v1.0/download/genbank/GCF_003996585.1/NZ_JWPG01000013/1/25196/55962
Curtobacterium	Unclassified	PhB25	NZ_SODR01000002.1	124977	166057	t3pks	FALSE	bottromycin A2	6	BGC0000469	https://antismash-db.secondarymetabolites.org/go/NZ_SODR01000002.1/124977-166057	https://antismash-db.secondarymetabolites.org/api/v1.0/download/genbank/GCF_004365375.1/NZ_SODR01000002/1/124977/166057
Halogranum	amylolyticum	CGMCC 1.10121	NZ_FODV01000004.1	289488	305412	siderophore	FALSE	None	None	None	https://antismash-db.secondarymetabolites.org/go/NZ_FODV01000004.1/289488-305412	https://antismash-db.secondarymetabolites.org/api/v1.0/download/genbank/GCF_900110465.1/NZ_FODV01000004/1/289488/305412
Acinetobacter	baumannii	LEV1449/17Ec	NZ_CP015121.1	3769064	3852256	arylpolyene - hserlactone - t1nrps hybrid	FALSE	None	None	None	https://antismash-db.secondarymetabolites.org/go/NZ_CP015121.1/3769064-3852256	https://antismash-db.secondarymetabolites.org/api/v1.0/download/genbank/GCF_002116925.1/NZ_CP015121/1/3769064/3852256
Pseudomonas	aeruginosa	NCTC11445	NZ_NTAQ01000001.1	656515	698372	betalactone - nrps-like hybrid	FALSE	pyoverdin	2	BGC0000413	https://antismash-db.secondarymetabolites.org/go/NZ_NTAQ01000001.1/656515-698372	https://antismash-db.secondarymetabolites.org/api/v1.0/download/genbank/GCF_003841625.1/NZ_NTAQ01000001/1/656515/698372
Lactobacillus	sanfranciscensis	TMW 1.1304	NC_015978.1	810782	851952	t3pks	FALSE	None	None	None	https://antismash-db.secondarymetabolites.org/go/NC_015978.1/810782-851952	https://antismash-db.secondarymetabolites.org/api/v1.0/download/genbank/GCF_000225325.1/NC_015978/1/810782/851952
Acinetobacter	baumannii	LEV1449/17Ec	NZ_CP026761.1	1001734	1078466	arylpolyene - hserlactone - t1nrps hybrid	FALSE	None	None	None	https://antismash-db.secondarymetabolites.org/go/NZ_CP026761.1/1001734-1078466	https://antismash-db.secondarymetabolites.org/api/v1.0/download/genbank/GCF_002948925.1/NZ_CP026761/1/1001734/1078466
Pseudomonas	aeruginosa	NCTC11445	NZ_JTQE01000020.1	403422	445279	betalactone - nrps-like hybrid	FALSE	pyoverdin	2	BGC0000413	https://antismash-db.secondarymetabolites.org/go/NZ_JTQE01000020.1/403422-445279	https://antismash-db.secondarymetabolites.org/api/v1.0/download/genbank/GCF_000791825.1/NZ_JTQE01000020/1/403422/445279
Paenibacillus	peoriae	HS311	NZ_CP011512.1	5116021	5197070	t1nrps	FALSE	pelgipeptin	62	BGC0000403	https://antismash-db.secondarymetabolites.org/go/NZ_CP011512.1/5116021-5197070	https://antismash-db.secondarymetabolites.org/api/v1.0/download/genbank/GCF_001272655.2/NZ_CP011512/1/5116021/5197070
Campylobacter	jejuni	CFSAN065345	NZ_CP034393.1	898483	928323	betalactone	FALSE	None	None	None	https://antismash-db.secondarymetabolites.org/go/NZ_CP034393.1/898483-928323	https://antismash-db.secondarymetabolites.org/api/v1.0/download/genbank/GCF_003950275.1/NZ_CP034393/1/898483/928323
Pseudomonas	aeruginosa	BL05	NZ_KI518928.1	3539615	3581472	betalactone - nrps-like hybrid	FALSE	pyoverdin	2	BGC0000413	https://antismash-db.secondarymetabolites.org/go/NZ_KI518928.1/3539615-3581472	https://antismash-db.secondarymetabolites.org/api/v1.0/download/genbank/GCF_000481045.1/NZ_KI518928/1/3539615/3581472
Pseudomonas	aeruginosa	NCTC11445	NZ_JTUN01000004.1	241417	283274	betalactone - nrps-like hybrid	FALSE	pyoverdin	2	BGC0000413	https://antismash-db.secondarymetabolites.org/go/NZ_JTUN01000004.1/241417-283274	https://antismash-db.secondarymetabolites.org/api/v1.0/download/genbank/GCF_000789755.1/NZ_JTUN01000004/1/241417/283274
Pseudomonas	aeruginosa	PS42	NZ_KI914448.1	292320	334177	betalactone - nrps-like hybrid	FALSE	pyoverdin	2	BGC0000413	https://antismash-db.secondarymetabolites.org/go/NZ_KI914448.1/292320-334177	https://antismash-db.secondarymetabolites.org/api/v1.0/download/genbank/GCF_000520195.1/NZ_KI914448/1/292320/334177
Campylobacter	jejuni	AR-0419	NZ_MKBN01000026.1	0	20695	betalactone	TRUE	None	None	None	https://antismash-db.secondarymetabolites.org/go/NZ_MKBN01000026.1/0-20695	https://antismash-db.secondarymetabolites.org/api/v1.0/download/genbank/GCF_001764895.1/NZ_MKBN01000026/1/0/20695
Campylobacter	jejuni	AR-0419	NZ_MKHS01000012.1	160020	180554	betalactone	TRUE	None	None	None	https://antismash-db.secondarymetabolites.org/go/NZ_MKHS01000012.1/160020-180554	https://antismash-db.secondarymetabolites.org/api/v1.0/download/genbank/GCF_001856915.1/NZ_MKHS01000012/1/160020/180554
Pseudomonas	aeruginosa	NCTC11445	NZ_CP025049.1	3725427	3767284	betalactone - nrps-like hybrid	FALSE	thanamycin	27	BGC0000443	https://antismash-db.secondarymetabolites.org/go/NZ_CP025049.1/3725427-3767284	https://antismash-db.secondarymetabolites.org/api/v1.0/download/genbank/GCF_002812825.1/NZ_CP025049/1/3725427/3767284
Fischerella	Unclassified	NIES-3754	NZ_AP017305.1	4330126	4350116	terpene	FALSE	None	None	None	https://antismash-db.secondarymetabolites.org/go/NZ_AP017305.1/4330126-4350116	https://antismash-db.secondarymetabolites.org/api/v1.0/download/genbank/GCF_001548455.1/NZ_AP017305/1/4330126/4350116
Campylobacter	jejuni	CFSAN065345	NZ_PHXB01000006.1	285257	315096	betalactone	FALSE	None	None	None	https://antismash-db.secondarymetabolites.org/go/NZ_PHXB01000006.1/285257-315096	https://antismash-db.secondarymetabolites.org/api/v1.0/download/genbank/GCF_002804375.1/NZ_PHXB01000006/1/285257/315096
Acinetobacter	nosocomialis	AC1530	NZ_UFHW01000010.1	54515	131297	arylpolyene - hserlactone - t1nrps hybrid	FALSE	K53 capsular polysaccharide	10	BGC0001947	https://antismash-db.secondarymetabolites.org/go/NZ_UFHW01000010.1/54515-131297	https://antismash-db.secondarymetabolites.org/api/v1.0/download/genbank/GCF_900494785.1/NZ_UFHW01000010/1/54515/131297
Pseudomonas	aeruginosa	NCTC11445	NZ_LR134342.1	878898	919576	betalactone - nrps-like hybrid	FALSE	pyoverdin	2	BGC0000413	https://antismash-db.secondarymetabolites.org/go/NZ_LR134342.1/878898-919576	https://antismash-db.secondarymetabolites.org/api/v1.0/download/genbank/GCF_900637045.1/NZ_LR134342/1/878898/919576
Pseudomonas	aeruginosa	NCTC11445	NZ_JTZX01000005.1	91283	133140	betalactone - nrps-like hybrid	FALSE	pyoverdin	2	BGC0000413	https://antismash-db.secondarymetabolites.org/go/NZ_JTZX01000005.1/91283-133140	https://antismash-db.secondarymetabolites.org/api/v1.0/download/genbank/GCF_000797225.1/NZ_JTZX01000005/1/91283/133140
Pseudomonas	aeruginosa	NCTC11445	NZ_LLVD01000012.1	228566	270423	betalactone - nrps-like hybrid	FALSE	thanamycin	27	BGC0000443	https://antismash-db.secondarymetabolites.org/go/NZ_LLVD01000012.1/228566-270423	https://antismash-db.secondarymetabolites.org/api/v1.0/download/genbank/GCF_001454385.1/NZ_LLVD01000012/1/228566/270423
Streptomyces	peucetius	ATCC 27952	NZ_CP022438.1	6875490	6885889	melanin	FALSE	melanin	28	BGC0000908	https://antismash-db.secondarymetabolites.org/go/NZ_CP022438.1/6875490-6885889	https://antismash-db.secondarymetabolites.org/api/v1.0/download/genbank/GCF_002777535.1/NZ_CP022438/1/6875490/6885889
Acinetobacter	baumannii	LEV1449/17Ec	NZ_UFIR01000009.1	31623	88838	hserlactone - t1nrps hybrid	FALSE	None	None	None	https://antismash-db.secondarymetabolites.org/go/NZ_UFIR01000009.1/31623-88838	https://antismash-db.secondarymetabolites.org/api/v1.0/download/genbank/GCF_900495045.1/NZ_UFIR01000009/1/31623/88838
Leuconostoc	lactis	CBA3625	NZ_CP042390.1	1735759	1776920	t3pks	FALSE	None	None	None	https://antismash-db.secondarymetabolites.org/go/NZ_CP042390.1/1735759-1776920	https://antismash-db.secondarymetabolites.org/api/v1.0/download/genbank/GCF_007954665.1/NZ_CP042390/1/1735759/1776920
Dolichospermum	Unclassified	UHCC 0406	NZ_VILA01000010.1	322664	368757	t1nrps	FALSE	None	None	None	https://antismash-db.secondarymetabolites.org/go/NZ_VILA01000010.1/322664-368757	https://antismash-db.secondarymetabolites.org/api/v1.0/download/genbank/GCF_009712025.1/NZ_VILA01000010/1/322664/368757
Neisseria	meningitidis	2842STDY5881060	NZ_JWPJ01000007.1	27757	69008	arylpolyene	FALSE	APE Ec	26	BGC0000836	https://antismash-db.secondarymetabolites.org/go/NZ_JWPJ01000007.1/27757-69008	https://antismash-db.secondarymetabolites.org/api/v1.0/download/genbank/GCF_003996245.1/NZ_JWPJ01000007/1/27757/69008
Pseudomonas	aeruginosa	NCTC11445	NZ_RHSC01000033.1	11677	49066	betalactone - nrps-like hybrid	TRUE	pyoverdin	2	BGC0000413	https://antismash-db.secondarymetabolites.org/go/NZ_RHSC01000033.1/11677-49066	https://antismash-db.secondarymetabolites.org/api/v1.0/download/genbank/GCF_003940625.1/NZ_RHSC01000033/1/11677/49066
Ralstonia	solanacearum	Rs-09-161	NZ_CM002758.1	479778	533201	nrps-like - siderophore hybrid	FALSE	staphylobactin	18	BGC0000943	https://antismash-db.secondarymetabolites.org/go/NZ_CM002758.1/479778-533201	https://antismash-db.secondarymetabolites.org/api/v1.0/download/genbank/GCF_000671335.1/NZ_CM002758/1/479778/533201
Leuconostoc	lactis	CBA3625	NZ_CP016598.1	1515862	1557023	t3pks	FALSE	None	None	None	https://antismash-db.secondarymetabolites.org/go/NZ_CP016598.1/1515862-1557023	https://antismash-db.secondarymetabolites.org/api/v1.0/download/genbank/GCF_001698145.1/NZ_CP016598/1/1515862/1557023
Acinetobacter	baumannii	NIPH 146	NZ_KB849308.1	593332	675217	arylpolyene - hserlactone - t1nrps hybrid	FALSE	None	None	None	https://antismash-db.secondarymetabolites.org/go/NZ_KB849308.1/593332-675217	https://antismash-db.secondarymetabolites.org/api/v1.0/download/genbank/GCF_000368185.1/NZ_KB849308/1/593332/675217
Pseudomonas	aeruginosa	NCTC11445	NZ_VOJC01000033.1	40417	77565	betalactone - nrps-like hybrid	TRUE	thanamycin	27	BGC0000443	https://antismash-db.secondarymetabolites.org/go/NZ_VOJC01000033.1/40417-77565	https://antismash-db.secondarymetabolites.org/api/v1.0/download/genbank/GCF_007922895.1/NZ_VOJC01000033/1/40417/77565
Pseudomonas	aeruginosa	NCTC11445	NZ_RWQO01000001.1	803390	845247	betalactone - nrps-like hybrid	FALSE	pyoverdin	2	BGC0000413	https://antismash-db.secondarymetabolites.org/go/NZ_RWQO01000001.1/803390-845247	https://antismash-db.secondarymetabolites.org/api/v1.0/download/genbank/GCF_004372845.1/NZ_RWQO01000001/1/803390/845247
Streptomyces	Unclassified	WMMB 714	NZ_LAND01000012.1	0	86990	hgle-ks - t1nrps - t1pks hybrid	TRUE	ansacarbamitocin A	4	BGC0002011	https://antismash-db.secondarymetabolites.org/go/NZ_LAND01000012.1/0-86990	https://antismash-db.secondarymetabolites.org/api/v1.0/download/genbank/GCF_000964305.1/NZ_LAND01000012/1/0/86990
Bacillus	Unclassified	SN32	NZ_PJCT01000001.1	994337	1077752	betalactone - t1nrps hybrid	FALSE	fengycin	100	BGC0001095	https://antismash-db.secondarymetabolites.org/go/NZ_PJCT01000001.1/994337-1077752	https://antismash-db.secondarymetabolites.org/api/v1.0/download/genbank/GCF_002837495.1/NZ_PJCT01000001/1/994337/1077752
Corynebacterium	Unclassified	HMSC074H12	NZ_KV813943.1	0	32402	t1nrps	TRUE	coelichelin	36	BGC0000325	https://antismash-db.secondarymetabolites.org/go/NZ_KV813943.1/0-32402	https://antismash-db.secondarymetabolites.org/api/v1.0/download/genbank/GCF_001813755.1/NZ_KV813943/1/0/32402
Neisseria	meningitidis	ATCC 13091	NZ_GL397187.1	267426	308677	arylpolyene	FALSE	APE Ec	15	BGC0000836	https://antismash-db.secondarymetabolites.org/go/NZ_GL397187.1/267426-308677	https://antismash-db.secondarymetabolites.org/api/v1.0/download/genbank/GCF_000146655.1/NZ_GL397187/1/267426/308677
Lysinibacillus	yapensis	YLB-03	NZ_QWEI01000007.1	67032	108118	t3pks	FALSE	chejuenolide A / chejuenolide B	7	BGC0001543	https://antismash-db.secondarymetabolites.org/go/NZ_QWEI01000007.1/67032-108118	https://antismash-db.secondarymetabolites.org/api/v1.0/download/genbank/GCF_003515775.1/NZ_QWEI01000007/1/67032/108118
Acinetobacter	baumannii	NIPH 67	NZ_KB849903.1	1198412	1281646	arylpolyene - hserlactone - t1nrps hybrid	FALSE	K53 capsular polysaccharide	10	BGC0001947	https://antismash-db.secondarymetabolites.org/go/NZ_KB849903.1/1198412-1281646	https://antismash-db.secondarymetabolites.org/api/v1.0/download/genbank/GCF_000369265.1/NZ_KB849903/1/1198412/1281646
Acinetobacter	baumannii	LEV1449/17Ec	NZ_LN868200.1	3634889	3700233	hserlactone - t1nrps hybrid	FALSE	None	None	None	https://antismash-db.secondarymetabolites.org/go/NZ_LN868200.1/3634889-3700233	https://antismash-db.secondarymetabolites.org/api/v1.0/download/genbank/GCF_001261895.2/NZ_LN868200/1/3634889/3700233
Plantibacter	Unclassified	PA-3-X8	NZ_CP033107.1	2642718	2680994	t3pks	FALSE	None	None	None	https://antismash-db.secondarymetabolites.org/go/NZ_CP033107.1/2642718-2680994	https://antismash-db.secondarymetabolites.org/api/v1.0/download/genbank/GCF_003856975.1/NZ_CP033107/1/2642718/2680994
Bacillus	subtilis	J-5	NZ_CP020722.1	4098716	4142593	betalactone - t1nrps hybrid	TRUE	fengycin	100	BGC0001095	https://antismash-db.secondarymetabolites.org/go/NZ_CP020722.1/4098716-4142593	https://antismash-db.secondarymetabolites.org/api/v1.0/download/genbank/GCF_002096095.1/NZ_CP020722/1/4098716/4142593
Bacillus	subtilis	J-5	NZ_CP035406.1	1891554	1958449	betalactone - t1nrps hybrid	FALSE	fengycin	93	BGC0001095	https://antismash-db.secondarymetabolites.org/go/NZ_CP035406.1/1891554-1958449	https://antismash-db.secondarymetabolites.org/api/v1.0/download/genbank/GCF_004119775.1/NZ_CP035406/1/1891554/1958449
Neisseria	meningitidis	2842STDY5881060	NZ_JWPI01000005.1	26405	67572	arylpolyene	FALSE	APE Ec	10	BGC0000836	https://antismash-db.secondarymetabolites.org/go/NZ_JWPI01000005.1/26405-67572	https://antismash-db.secondarymetabolites.org/api/v1.0/download/genbank/GCF_003996255.1/NZ_JWPI01000005/1/26405/67572
Myxococcus	xanthus	MC3.3.5c16	NZ_CP017169.1	4630839	4716353	t1nrps	FALSE	myxoprincomide-c506	100	BGC0000393	https://antismash-db.secondarymetabolites.org/go/NZ_CP017169.1/4630839-4716353	https://antismash-db.secondarymetabolites.org/api/v1.0/download/genbank/GCF_006400955.1/NZ_CP017169/1/4630839/4716353
Pseudomonas	aeruginosa	NCTC11445	NZ_CP007399.1	291828	331795	betalactone - nrps-like hybrid	FALSE	pyoverdin	2	BGC0000413	https://antismash-db.secondarymetabolites.org/go/NZ_CP007399.1/291828-331795	https://antismash-db.secondarymetabolites.org/api/v1.0/download/genbank/GCF_000816985.1/NZ_CP007399/1/291828/331795
Streptococcus	agalactiae	MRI Z1-213	NZ_ALSD01000050.1	33157	75353	arylpolyene	FALSE	None	None	None	https://antismash-db.secondarymetabolites.org/go/NZ_ALSD01000050.1/33157-75353	https://antismash-db.secondarymetabolites.org/api/v1.0/download/genbank/GCF_000289375.1/NZ_ALSD01000050/1/33157/75353
Pseudoclavibacter	Unclassified	None	NZ_LR733185.1	58420	120432	t1nrps - t3pks hybrid	FALSE	5-acetyl-5,10-dihydrophenazine-1-carboxylic acid / 5-(2-hydroxyacetyl)-5,10-dihydrophenazine-1-carboxylic acid / endophenazine A1 / endophenazine F / endophenazine G	21	BGC0000934	https://antismash-db.secondarymetabolites.org/go/NZ_LR733185.1/58420-120432	https://antismash-db.secondarymetabolites.org/api/v1.0/download/genbank/GCF_902506465.1/NZ_LR733185/1/58420/120432
Bacillus	atrophaeus	B4144_201601	NZ_BDDH01000002.1	1085909	1227827	betalactone - t1nrps - transat-pks hybrid	FALSE	fengycin	100	BGC0001095	https://antismash-db.secondarymetabolites.org/go/NZ_BDDH01000002.1/1085909-1227827	https://antismash-db.secondarymetabolites.org/api/v1.0/download/genbank/GCF_001639965.1/NZ_BDDH01000002/1/1085909/1227827
Campylobacter	jejuni	AR-0419	NZ_MJXE01000043.1	43181	73018	betalactone	FALSE	None	None	None	https://antismash-db.secondarymetabolites.org/go/NZ_MJXE01000043.1/43181-73018	https://antismash-db.secondarymetabolites.org/api/v1.0/download/genbank/GCF_001762635.1/NZ_MJXE01000043/1/43181/73018
Flavobacterium	columnare	94-081	NZ_CP010992.1	2662203	2715704	arylpolyene - resorcinol hybrid	FALSE	flexirubin	75	BGC0000838	https://antismash-db.secondarymetabolites.org/go/NZ_CP010992.1/2662203-2715704	https://antismash-db.secondarymetabolites.org/api/v1.0/download/genbank/GCF_001580475.1/NZ_CP010992/1/2662203/2715704
Campylobacter	jejuni	CFSAN065345	NZ_PIBH01000003.1	113067	133415	betalactone	TRUE	None	None	None	https://antismash-db.secondarymetabolites.org/go/NZ_PIBH01000003.1/113067-133415	https://antismash-db.secondarymetabolites.org/api/v1.0/download/genbank/GCF_002806625.1/NZ_PIBH01000003/1/113067/133415
Brevibacillus	brevis	NBRC 110488	NZ_LVYG01000001.1	1016125	1039701	bacteriocin - lap hybrid	FALSE	None	None	None	https://antismash-db.secondarymetabolites.org/go/NZ_LVYG01000001.1/1016125-1039701	https://antismash-db.secondarymetabolites.org/api/v1.0/download/genbank/GCF_001649505.1/NZ_LVYG01000001/1/1016125/1039701
Bacillus	amyloliquefaciens	UMAF6614	NZ_CP006960.1	2606512	2741404	betalactone - t1nrps - transat-pks hybrid	FALSE	fengycin	100	BGC0001095	https://antismash-db.secondarymetabolites.org/go/NZ_CP006960.1/2606512-2741404	https://antismash-db.secondarymetabolites.org/api/v1.0/download/genbank/GCF_001593785.1/NZ_CP006960/1/2606512/2741404
Staphylococcus	aureus	BU_N22_t6	NZ_LS483317.1	2580202	2600906	cdps	FALSE	None	None	None	https://antismash-db.secondarymetabolites.org/go/NZ_LS483317.1/2580202-2600906	https://antismash-db.secondarymetabolites.org/api/v1.0/download/genbank/GCF_900474695.1/NZ_LS483317/1/2580202/2600906
Campylobacter	jejuni	None	NC_017279.1	860619	890457	betalactone	FALSE	None	None	None	https://antismash-db.secondarymetabolites.org/go/NC_017279.1/860619-890457	https://antismash-db.secondarymetabolites.org/api/v1.0/download/genbank/GCF_000025425.1/NC_017279/1/860619/890457
Acinetobacter	johnsonii	IC001	NZ_JACHKU010000012.1	33877	77450	arylpolyene	FALSE	APE Vf	45	BGC0000837	https://antismash-db.secondarymetabolites.org/go/NZ_JACHKU010000012.1/33877-77450	https://antismash-db.secondarymetabolites.org/api/v1.0/download/genbank/GCF_014204255.1/NZ_JACHKU010000012/1/33877/77450
Pseudomonas	aeruginosa	BWHPSA025	NZ_KI518992.1	578218	618174	betalactone - nrps-like hybrid	FALSE	pyoverdin	2	BGC0000413	https://antismash-db.secondarymetabolites.org/go/NZ_KI518992.1/578218-618174	https://antismash-db.secondarymetabolites.org/api/v1.0/download/genbank/GCF_000481205.1/NZ_KI518992/1/578218/618174
Pseudomonas	aeruginosa	PAO1	NC_002516.2	1302695	1343373	betalactone - nrps-like hybrid	FALSE	pyoverdin	2	BGC0000413	https://antismash-db.secondarymetabolites.org/go/NC_002516.2/1302695-1343373	https://antismash-db.secondarymetabolites.org/api/v1.0/download/genbank/GCF_000006765.1/NC_002516/2/1302695/1343373
Bacillus	atrophaeus	B4144_201601	NZ_PVQN01000007.1	147051	291438	betalactone - t1nrps - transat-pks hybrid	TRUE	fengycin	100	BGC0001095	https://antismash-db.secondarymetabolites.org/go/NZ_PVQN01000007.1/147051-291438	https://antismash-db.secondarymetabolites.org/api/v1.0/download/genbank/GCF_002998075.1/NZ_PVQN01000007/1/147051/291438
Mycobacterium	kansasii	1MK	NZ_CP019883.1	2549853	2591885	nrps-like	FALSE	None	None	None	https://antismash-db.secondarymetabolites.org/go/NZ_CP019883.1/2549853-2591885	https://antismash-db.secondarymetabolites.org/api/v1.0/download/genbank/GCF_002085625.1/NZ_CP019883/1/2549853/2591885
Acinetobacter	baumannii	LEV1449/17Ec	NZ_VAON01000015.1	31802	108482	arylpolyene - hserlactone - t1nrps hybrid	FALSE	None	None	None	https://antismash-db.secondarymetabolites.org/go/NZ_VAON01000015.1/31802-108482	https://antismash-db.secondarymetabolites.org/api/v1.0/download/genbank/GCF_005785665.1/NZ_VAON01000015/1/31802/108482
Paenibacillus	larvae	ATCC-9545	NZ_CP019717.1	3820817	3843608	lanthipeptide	FALSE	penisin	22	BGC0001289	https://antismash-db.secondarymetabolites.org/go/NZ_CP019717.1/3820817-3843608	https://antismash-db.secondarymetabolites.org/api/v1.0/download/genbank/GCF_011220525.1/NZ_CP019717/1/3820817/3843608
Burkholderia	cepacia	JBK9	NZ_CP013730.1	2278377	2333047	t1nrps	FALSE	ornibactin	100	BGC0001721	https://antismash-db.secondarymetabolites.org/go/NZ_CP013730.1/2278377-2333047	https://antismash-db.secondarymetabolites.org/api/v1.0/download/genbank/GCF_000701165.1/NZ_CP013730/1/2278377/2333047
Campylobacter	jejuni	AR-0419	NZ_MJXW01000009.1	90003	110523	betalactone	TRUE	None	None	None	https://antismash-db.secondarymetabolites.org/go/NZ_MJXW01000009.1/90003-110523	https://antismash-db.secondarymetabolites.org/api/v1.0/download/genbank/GCF_001762995.1/NZ_MJXW01000009/1/90003/110523
Neisseria	meningitidis	2842STDY5881060	NZ_JWNV01000007.1	13637	54804	arylpolyene	FALSE	APE Ec	10	BGC0000836	https://antismash-db.secondarymetabolites.org/go/NZ_JWNV01000007.1/13637-54804	https://antismash-db.secondarymetabolites.org/api/v1.0/download/genbank/GCF_003995195.1/NZ_JWNV01000007/1/13637/54804
Pseudomonas	aeruginosa	NCTC11445	NZ_CP047592.1	5334844	5376701	betalactone - nrps-like hybrid	FALSE	pyoverdin	2	BGC0000413	https://antismash-db.secondarymetabolites.org/go/NZ_CP047592.1/5334844-5376701	https://antismash-db.secondarymetabolites.org/api/v1.0/download/genbank/GCF_009905195.1/NZ_CP047592/1/5334844/5376701
Acinetobacter	baumannii	Ab33333	NZ_JH815573.1	73997	131253	hserlactone - t1nrps hybrid	FALSE	None	None	None	https://antismash-db.secondarymetabolites.org/go/NZ_JH815573.1/73997-131253	https://antismash-db.secondarymetabolites.org/api/v1.0/download/genbank/GCF_000297935.1/NZ_JH815573/1/73997/131253
Campylobacter	jejuni	AR-0419	NZ_MEIC01000022.1	0	20530	betalactone	TRUE	None	None	None	https://antismash-db.secondarymetabolites.org/go/NZ_MEIC01000022.1/0-20530	https://antismash-db.secondarymetabolites.org/api/v1.0/download/genbank/GCF_001870605.1/NZ_MEIC01000022/1/0/20530
Pseudomonas	aeruginosa	NCTC11445	NZ_JTVO01000018.1	309587	351444	betalactone - nrps-like hybrid	FALSE	pyoverdin	2	BGC0000413	https://antismash-db.secondarymetabolites.org/go/NZ_JTVO01000018.1/309587-351444	https://antismash-db.secondarymetabolites.org/api/v1.0/download/genbank/GCF_000795225.1/NZ_JTVO01000018/1/309587/351444
Campylobacter	jejuni	CFSAN065345	NZ_PHYT01000006.1	452155	481993	betalactone	FALSE	None	None	None	https://antismash-db.secondarymetabolites.org/go/NZ_PHYT01000006.1/452155-481993	https://antismash-db.secondarymetabolites.org/api/v1.0/download/genbank/GCF_002805485.1/NZ_PHYT01000006/1/452155/481993
Pseudomonas	aeruginosa	NCTC11445	NZ_JTNA01000009.1	33985	75842	betalactone - nrps-like hybrid	FALSE	pyoverdin	2	BGC0000413	https://antismash-db.secondarymetabolites.org/go/NZ_JTNA01000009.1/33985-75842	https://antismash-db.secondarymetabolites.org/api/v1.0/download/genbank/GCF_000790285.1/NZ_JTNA01000009/1/33985/75842
Acinetobacter	baumannii	LEV1449/17Ec	NZ_CP051866.1	3702280	3759535	hserlactone - t1nrps hybrid	FALSE	None	None	None	https://antismash-db.secondarymetabolites.org/go/NZ_CP051866.1/3702280-3759535	https://antismash-db.secondarymetabolites.org/api/v1.0/download/genbank/GCF_012931665.1/NZ_CP051866/1/3702280/3759535
Pseudomonas	aeruginosa	NCTC11445	NZ_LLTW01000012.1	588562	630419	betalactone - nrps-like hybrid	FALSE	pyoverdin	2	BGC0000413	https://antismash-db.secondarymetabolites.org/go/NZ_LLTW01000012.1/588562-630419	https://antismash-db.secondarymetabolites.org/api/v1.0/download/genbank/GCF_001452995.1/NZ_LLTW01000012/1/588562/630419
Bacillus	vallismortis	DSM 11031	NZ_CP026362.1	1420141	1502709	betalactone - t1nrps hybrid	FALSE	fengycin	100	BGC0001095	https://antismash-db.secondarymetabolites.org/go/NZ_CP026362.1/1420141-1502709	https://antismash-db.secondarymetabolites.org/api/v1.0/download/genbank/GCF_004116955.1/NZ_CP026362/1/1420141/1502709
Pseudomonas	aeruginosa	NCTC11445	NZ_LLVE01000023.1	274299	316156	betalactone - nrps-like hybrid	FALSE	pyoverdin	2	BGC0000413	https://antismash-db.secondarymetabolites.org/go/NZ_LLVE01000023.1/274299-316156	https://antismash-db.secondarymetabolites.org/api/v1.0/download/genbank/GCF_001454395.1/NZ_LLVE01000023/1/274299/316156
Haemophilus	haemolyticus	CCUG 39154	NZ_CP031238.1	193978	222488	lap	FALSE	None	None	None	https://antismash-db.secondarymetabolites.org/go/NZ_CP031238.1/193978-222488	https://antismash-db.secondarymetabolites.org/api/v1.0/download/genbank/GCF_003351625.1/NZ_CP031238/1/193978/222488
Acinetobacter	baumannii	NIPH 60	NZ_KB849508.1	31263	121685	arylpolyene - hserlactone - t1nrps hybrid	FALSE	None	None	None	https://antismash-db.secondarymetabolites.org/go/NZ_KB849508.1/31263-121685	https://antismash-db.secondarymetabolites.org/api/v1.0/download/genbank/GCF_000368545.1/NZ_KB849508/1/31263/121685
Pseudomonas	aeruginosa	NCTC11445	NZ_CP028132.1	4146007	4187864	betalactone - nrps-like hybrid	FALSE	pyoverdin	2	BGC0000413	https://antismash-db.secondarymetabolites.org/go/NZ_CP028132.1/4146007-4187864	https://antismash-db.secondarymetabolites.org/api/v1.0/download/genbank/GCF_009867055.1/NZ_CP028132/1/4146007/4187864
Streptomyces	globisporus	C-1027	NZ_CP013738.1	7483758	7536082	t1nrps - t1pks hybrid	FALSE	kanamycin	2	BGC0000703	https://antismash-db.secondarymetabolites.org/go/NZ_CP013738.1/7483758-7536082	https://antismash-db.secondarymetabolites.org/api/v1.0/download/genbank/GCF_000261345.2/NZ_CP013738/1/7483758/7536082
Bacillus	pseudomycoides	Rock1-4	NZ_CM000743.1	1507828	1587160	t1nrps - transat-pks hybrid	FALSE	zwittermicin A	18	BGC0001059	https://antismash-db.secondarymetabolites.org/go/NZ_CM000743.1/1507828-1587160	https://antismash-db.secondarymetabolites.org/api/v1.0/download/genbank/GCF_000161415.1/NZ_CM000743/1/1507828/1587160
Mycobacteroides	abscessus	G177	NZ_CP029076.1	830021	947340	nrps-like - t1nrps hybrid	FALSE	glycopeptidolipid	28	BGC0000362	https://antismash-db.secondarymetabolites.org/go/NZ_CP029076.1/830021-947340	https://antismash-db.secondarymetabolites.org/api/v1.0/download/genbank/GCF_003076835.1/NZ_CP029076/1/830021/947340
Corynebacterium	urealyticum	VH4248	NZ_JWEP01000052.1	0	36401	t1nrps	TRUE	coelichelin	45	BGC0000325	https://antismash-db.secondarymetabolites.org/go/NZ_JWEP01000052.1/0-36401	https://antismash-db.secondarymetabolites.org/api/v1.0/download/genbank/GCF_001053765.1/NZ_JWEP01000052/1/0/36401
Streptomyces	Unclassified	NBRC 110612	NZ_BDFA01000011.1	97657	141776	pks-like - terpene hybrid	FALSE	rustmicin	23	BGC0000065	https://antismash-db.secondarymetabolites.org/go/NZ_BDFA01000011.1/97657-141776	https://antismash-db.secondarymetabolites.org/api/v1.0/download/genbank/GCF_001748165.1/NZ_BDFA01000011/1/97657/141776
Streptomyces	Unclassified	NBRC 110612	NZ_BDFA01000017.1	65903	138419	t2pks	FALSE	spore pigment	83	BGC0000271	https://antismash-db.secondarymetabolites.org/go/NZ_BDFA01000017.1/65903-138419	https://antismash-db.secondarymetabolites.org/api/v1.0/download/genbank/GCF_001748165.1/NZ_BDFA01000017/1/65903/138419
Curtobacterium	Unclassified	MR_MD2014	NZ_CP009755.1	939521	979959	t3pks	FALSE	pepticinnamin E	6	BGC0002014	https://antismash-db.secondarymetabolites.org/go/NZ_CP009755.1/939521-979959	https://antismash-db.secondarymetabolites.org/api/v1.0/download/genbank/GCF_000772085.1/NZ_CP009755/1/939521/979959
Acinetobacter	baumannii	LEV1449/17Ec	NZ_LTCY01000013.1	31754	113704	arylpolyene - hserlactone - t1nrps hybrid	FALSE	K53 capsular polysaccharide	10	BGC0001947	https://antismash-db.secondarymetabolites.org/go/NZ_LTCY01000013.1/31754-113704	https://antismash-db.secondarymetabolites.org/api/v1.0/download/genbank/GCF_001648035.1/NZ_LTCY01000013/1/31754/113704
Gryllotalpicola	protaetiae	2DFW10M-5	NZ_CP032624.1	2710946	2752865	lanthidin	FALSE	arginomycin	13	BGC0000883	https://antismash-db.secondarymetabolites.org/go/NZ_CP032624.1/2710946-2752865	https://antismash-db.secondarymetabolites.org/api/v1.0/download/genbank/GCF_003627055.1/NZ_CP032624/1/2710946/2752865
Streptomyces	Unclassified	NBRC 110612	NZ_BDFA01000032.1	0	64887	t1nrps	TRUE	glycinocin A	37	BGC0000379	https://antismash-db.secondarymetabolites.org/go/NZ_BDFA01000032.1/0-64887	https://antismash-db.secondarymetabolites.org/api/v1.0/download/genbank/GCF_001748165.1/NZ_BDFA01000032/1/0/64887
Bacillus	subtilis	J-5	NZ_CP054177.1	1963837	2046133	betalactone - t1nrps hybrid	FALSE	fengycin	100	BGC0001095	https://antismash-db.secondarymetabolites.org/go/NZ_CP054177.1/1963837-2046133	https://antismash-db.secondarymetabolites.org/api/v1.0/download/genbank/GCF_013285325.1/NZ_CP054177/1/1963837/2046133
Mesorhizobium	plurifarium	None	NZ_CCNE01000022.1	28888	79240	hserlactone - phosphonate hybrid	TRUE	None	None	None	https://antismash-db.secondarymetabolites.org/go/NZ_CCNE01000022.1/28888-79240	https://antismash-db.secondarymetabolites.org/api/v1.0/download/genbank/GCF_000824765.1/NZ_CCNE01000022/1/28888/79240
Streptomyces	olivoverticillatus	CECT 3266	NZ_JACHJH010000003.1	388262	409393	terpene	FALSE	geosmin	100	BGC0001181	https://antismash-db.secondarymetabolites.org/go/NZ_JACHJH010000003.1/388262-409393	https://antismash-db.secondarymetabolites.org/api/v1.0/download/genbank/GCF_014203555.1/NZ_JACHJH010000003/1/388262/409393
Bacillus	amyloliquefaciens	DC-12	NZ_KB206086.1	1097480	1233700	betalactone - t1nrps - transat-pks hybrid	FALSE	fengycin	93	BGC0001095	https://antismash-db.secondarymetabolites.org/go/NZ_KB206086.1/1097480-1233700	https://antismash-db.secondarymetabolites.org/api/v1.0/download/genbank/GCF_000330805.1/NZ_KB206086/1/1097480/1233700
Streptomyces	olivoverticillatus	CECT 3266	NZ_JACHJH010000004.1	532571	577561	siderophore - t3pks hybrid	FALSE	vazabitide A	21	BGC0001818	https://antismash-db.secondarymetabolites.org/go/NZ_JACHJH010000004.1/532571-577561	https://antismash-db.secondarymetabolites.org/api/v1.0/download/genbank/GCF_014203555.1/NZ_JACHJH010000004/1/532571/577561
Streptococcus	agalactiae	ILRI005	NC_021486.1	666839	709035	arylpolyene	FALSE	None	None	None	https://antismash-db.secondarymetabolites.org/go/NC_021486.1/666839-709035	https://antismash-db.secondarymetabolites.org/api/v1.0/download/genbank/GCF_000427075.1/NC_021486/1/666839/709035
Bacillus	subtilis	J-5	NZ_KZ848486.1	519588	603055	betalactone - t1nrps - transat-pks hybrid	FALSE	mycosubtilin	100	BGC0001103	https://antismash-db.secondarymetabolites.org/go/NZ_KZ848486.1/519588-603055	https://antismash-db.secondarymetabolites.org/api/v1.0/download/genbank/GCF_003327665.1/NZ_KZ848486/1/519588/603055
Bacillus	subtilis	J-5	NZ_CP045816.1	1900575	1956733	betalactone - t1nrps hybrid	FALSE	fengycin	93	BGC0001095	https://antismash-db.secondarymetabolites.org/go/NZ_CP045816.1/1900575-1956733	https://antismash-db.secondarymetabolites.org/api/v1.0/download/genbank/GCF_009662335.1/NZ_CP045816/1/1900575/1956733
Mycobacteroides	chelonae	S00154	NZ_JACHLF010000002.1	323424	378768	bacteriocin - betalactone - nrps-like hybrid	FALSE	None	None	None	https://antismash-db.secondarymetabolites.org/go/NZ_JACHLF010000002.1/323424-378768	https://antismash-db.secondarymetabolites.org/api/v1.0/download/genbank/GCF_014204435.1/NZ_JACHLF010000002/1/323424/378768
Corynebacterium	ulcerans	809	NC_017317.1	2282320	2327159	t1pks	FALSE	None	None	None	https://antismash-db.secondarymetabolites.org/go/NC_017317.1/2282320-2327159	https://antismash-db.secondarymetabolites.org/api/v1.0/download/genbank/GCF_000215645.1/NC_017317/1/2282320/2327159
Burkholderia	Unclassified	MSMB0175	NZ_CP013449.1	1932153	1994775	t1nrps	FALSE	chejuenolide A / chejuenolide B	15	BGC0001543	https://antismash-db.secondarymetabolites.org/go/NZ_CP013449.1/1932153-1994775	https://antismash-db.secondarymetabolites.org/api/v1.0/download/genbank/GCF_001718875.1/NZ_CP013449/1/1932153/1994775
Burkholderia	cenocepacia	J2315	NC_011000.1	1835472	1890160	t1nrps	FALSE	ornibactin	100	BGC0001721	https://antismash-db.secondarymetabolites.org/go/NC_011000.1/1835472-1890160	https://antismash-db.secondarymetabolites.org/api/v1.0/download/genbank/GCF_000009485.1/NC_011000/1/1835472/1890160
Curtobacterium	pusillum	DE0370	NZ_CP018783.1	3469236	3510379	t3pks	FALSE	pentalenolactone	23	BGC0000678	https://antismash-db.secondarymetabolites.org/go/NZ_CP018783.1/3469236-3510379	https://antismash-db.secondarymetabolites.org/api/v1.0/download/genbank/GCF_002025645.1/NZ_CP018783/1/3469236/3510379
Acinetobacter	nosocomialis	M2	NZ_CP040105.1	1870364	1949214	arylpolyene - hserlactone - t1nrps hybrid	FALSE	K53 capsular polysaccharide	10	BGC0001947	https://antismash-db.secondarymetabolites.org/go/NZ_CP040105.1/1870364-1949214	https://antismash-db.secondarymetabolites.org/api/v1.0/download/genbank/GCF_005281455.1/NZ_CP040105/1/1870364/1949214
Pseudomonas	aeruginosa	NCTC11445	NZ_JTNK01000015.1	446038	487859	betalactone - nrps-like hybrid	FALSE	pyoverdin	2	BGC0000413	https://antismash-db.secondarymetabolites.org/go/NZ_JTNK01000015.1/446038-487859	https://antismash-db.secondarymetabolites.org/api/v1.0/download/genbank/GCF_000789645.1/NZ_JTNK01000015/1/446038/487859
Gracilimonas	amylolytica	LA399	NZ_PQBS01000040.1	0	33616	t3pks	TRUE	None	None	None	https://antismash-db.secondarymetabolites.org/go/NZ_PQBS01000040.1/0-33616	https://antismash-db.secondarymetabolites.org/api/v1.0/download/genbank/GCF_002911695.1/NZ_PQBS01000040/1/0/33616
Neisseria	meningitidis	2842STDY5881060	NZ_JWNN01000002.1	24897	65989	arylpolyene	FALSE	APE Ec	10	BGC0000836	https://antismash-db.secondarymetabolites.org/go/NZ_JWNN01000002.1/24897-65989	https://antismash-db.secondarymetabolites.org/api/v1.0/download/genbank/GCF_003995605.1/NZ_JWNN01000002/1/24897/65989
Bacillus	velezensis	P34	NZ_CP033054.1	2317537	2453920	betalactone - t1nrps - transat-pks hybrid	FALSE	fengycin	100	BGC0001095	https://antismash-db.secondarymetabolites.org/go/NZ_CP033054.1/2317537-2453920	https://antismash-db.secondarymetabolites.org/api/v1.0/download/genbank/GCF_003667745.1/NZ_CP033054/1/2317537/2453920
Pseudomonas	aeruginosa	NCTC11445	NZ_FUYU01000001.1	612737	654558	betalactone - nrps-like hybrid	FALSE	pyoverdin	2	BGC0000413	https://antismash-db.secondarymetabolites.org/go/NZ_FUYU01000001.1/612737-654558	https://antismash-db.secondarymetabolites.org/api/v1.0/download/genbank/GCF_900168095.1/NZ_FUYU01000001/1/612737/654558
Pseudomonas	aeruginosa	NCTC11445	NZ_CP021774.1	4719556	4761413	betalactone - nrps-like hybrid	FALSE	pyoverdin	2	BGC0000413	https://antismash-db.secondarymetabolites.org/go/NZ_CP021774.1/4719556-4761413	https://antismash-db.secondarymetabolites.org/api/v1.0/download/genbank/GCF_002192475.1/NZ_CP021774/1/4719556/4761413
Acinetobacter	baumannii	LEV1449/17Ec	NZ_JAATNE010000003.1	69277	126531	hserlactone - t1nrps hybrid	FALSE	None	None	None	https://antismash-db.secondarymetabolites.org/go/NZ_JAATNE010000003.1/69277-126531	https://antismash-db.secondarymetabolites.org/api/v1.0/download/genbank/GCF_012515875.1/NZ_JAATNE010000003/1/69277/126531
Ralstonia	solanacearum	FJAT-91	NZ_CP016613.1	133290	186677	nrps-like - siderophore hybrid	FALSE	staphylobactin	18	BGC0000943	https://antismash-db.secondarymetabolites.org/go/NZ_CP016613.1/133290-186677	https://antismash-db.secondarymetabolites.org/api/v1.0/download/genbank/GCF_002155245.1/NZ_CP016613/1/133290/186677
Acinetobacter	baumannii	LEV1449/17Ec	NZ_CP045541.1	552671	633492	arylpolyene - hserlactone - t1nrps hybrid	FALSE	None	None	None	https://antismash-db.secondarymetabolites.org/go/NZ_CP045541.1/552671-633492	https://antismash-db.secondarymetabolites.org/api/v1.0/download/genbank/GCF_009428985.1/NZ_CP045541/1/552671/633492
Campylobacter	jejuni	32488	NC_021834.1	10629	40467	betalactone	FALSE	None	None	None	https://antismash-db.secondarymetabolites.org/go/NC_021834.1/10629-40467	https://antismash-db.secondarymetabolites.org/api/v1.0/download/genbank/GCF_000430385.1/NC_021834/1/10629/40467
Mycobacteroides	abscessus	G177	NZ_QXAJ01000002.1	1116008	1234551	nrps-like - t1nrps hybrid	FALSE	glycopeptidolipid	28	BGC0000362	https://antismash-db.secondarymetabolites.org/go/NZ_QXAJ01000002.1/1116008-1234551	https://antismash-db.secondarymetabolites.org/api/v1.0/download/genbank/GCF_003581945.1/NZ_QXAJ01000002/1/1116008/1234551
Pseudomonas	aeruginosa	3575	NZ_KK212902.1	297285	339142	betalactone - nrps-like hybrid	FALSE	pyoverdin	2	BGC0000413	https://antismash-db.secondarymetabolites.org/go/NZ_KK212902.1/297285-339142	https://antismash-db.secondarymetabolites.org/api/v1.0/download/genbank/GCF_000629285.1/NZ_KK212902/1/297285/339142
Pseudomonas	aeruginosa	NCTC11445	NZ_JTMH01000006.1	174954	216811	betalactone - nrps-like hybrid	FALSE	pyoverdin	2	BGC0000413	https://antismash-db.secondarymetabolites.org/go/NZ_JTMH01000006.1/174954-216811	https://antismash-db.secondarymetabolites.org/api/v1.0/download/genbank/GCF_000793365.1/NZ_JTMH01000006/1/174954/216811
Mycobacterium	Unclassified	PYR15	NZ_CP023435.1	5935944	5981377	t1pks	FALSE	funisamine	5	BGC0001944	https://antismash-db.secondarymetabolites.org/go/NZ_CP023435.1/5935944-5981377	https://antismash-db.secondarymetabolites.org/api/v1.0/download/genbank/GCF_002335685.1/NZ_CP023435/1/5935944/5981377
Campylobacter	jejuni	AR-0419	NZ_NFMI01000001.1	195555	225394	betalactone	FALSE	None	None	None	https://antismash-db.secondarymetabolites.org/go/NZ_NFMI01000001.1/195555-225394	https://antismash-db.secondarymetabolites.org/api/v1.0/download/genbank/GCF_002177315.1/NZ_NFMI01000001/1/195555/225394
Pseudomonas	aeruginosa	NCTC11445	NZ_CP030328.1	5574103	5614243	betalactone - nrps-like hybrid	FALSE	thanamycin	27	BGC0000443	https://antismash-db.secondarymetabolites.org/go/NZ_CP030328.1/5574103-5614243	https://antismash-db.secondarymetabolites.org/api/v1.0/download/genbank/GCF_003288355.1/NZ_CP030328/1/5574103/5614243
Streptomyces	Unclassified	1_11	NZ_BJTV01000020.1	17944	70594	t1nrps	FALSE	kanamycin	6	BGC0000703	https://antismash-db.secondarymetabolites.org/go/NZ_BJTV01000020.1/17944-70594	https://antismash-db.secondarymetabolites.org/api/v1.0/download/genbank/GCF_007176755.1/NZ_BJTV01000020/1/17944/70594
Pseudomonas	aeruginosa	NCTC11445	NZ_JTMR01000007.1	408342	450199	betalactone - nrps-like hybrid	FALSE	thanamycin	27	BGC0000443	https://antismash-db.secondarymetabolites.org/go/NZ_JTMR01000007.1/408342-450199	https://antismash-db.secondarymetabolites.org/api/v1.0/download/genbank/GCF_000793185.1/NZ_JTMR01000007/1/408342/450199
Acinetobacter	baumannii	LEV1449/17Ec	NZ_CP051875.1	3912001	3969261	hserlactone - t1nrps hybrid	FALSE	None	None	None	https://antismash-db.secondarymetabolites.org/go/NZ_CP051875.1/3912001-3969261	https://antismash-db.secondarymetabolites.org/api/v1.0/download/genbank/GCF_012931645.1/NZ_CP051875/1/3912001/3969261
Legionella	jordanis	NCTC11533	NZ_LR134383.1	934251	975355	t3pks	FALSE	None	None	None	https://antismash-db.secondarymetabolites.org/go/NZ_LR134383.1/934251-975355	https://antismash-db.secondarymetabolites.org/api/v1.0/download/genbank/GCF_900637635.1/NZ_LR134383/1/934251/975355
Flavobacterium	columnare	94-081	NZ_CP016277.1	636993	688109	arylpolyene - resorcinol hybrid	FALSE	flexirubin	77	BGC0000838	https://antismash-db.secondarymetabolites.org/go/NZ_CP016277.1/636993-688109	https://antismash-db.secondarymetabolites.org/api/v1.0/download/genbank/GCF_001677395.1/NZ_CP016277/1/636993/688109
Streptomyces	Unclassified	Rer75	NZ_CP058693.1	1251477	1328858	t1nrps	FALSE	dechlorocuracomycin	8	BGC0001569	https://antismash-db.secondarymetabolites.org/go/NZ_CP058693.1/1251477-1328858	https://antismash-db.secondarymetabolites.org/api/v1.0/download/genbank/GCF_013414305.1/NZ_CP058693/1/1251477/1328858
Acinetobacter	baumannii	LEV1449/17Ec	NZ_CP020591.1	1231703	1287765	hserlactone - t1nrps hybrid	FALSE	None	None	None	https://antismash-db.secondarymetabolites.org/go/NZ_CP020591.1/1231703-1287765	https://antismash-db.secondarymetabolites.org/api/v1.0/download/genbank/GCF_002082745.1/NZ_CP020591/1/1231703/1287765
Neisseria	meningitidis	2842STDY5881060	NZ_KQ236354.1	24660	65797	arylpolyene	FALSE	APE Ec	10	BGC0000836	https://antismash-db.secondarymetabolites.org/go/NZ_KQ236354.1/24660-65797	https://antismash-db.secondarymetabolites.org/api/v1.0/download/genbank/GCF_001183255.1/NZ_KQ236354/1/24660/65797
Streptomyces	Unclassified	Rer75	NZ_CP058693.1	7682231	7754756	t2pks	FALSE	spore pigment	83	BGC0000271	https://antismash-db.secondarymetabolites.org/go/NZ_CP058693.1/7682231-7754756	https://antismash-db.secondarymetabolites.org/api/v1.0/download/genbank/GCF_013414305.1/NZ_CP058693/1/7682231/7754756
Curtobacterium	Unclassified	None	NZ_LR732827.1	2056716	2097856	t3pks	FALSE	pepticinnamin E	6	BGC0002014	https://antismash-db.secondarymetabolites.org/go/NZ_LR732827.1/2056716-2097856	https://antismash-db.secondarymetabolites.org/api/v1.0/download/genbank/GCF_902506155.1/NZ_LR732827/1/2056716/2097856
Acinetobacter	baumannii	LEV1449/17Ec	NZ_UFJY01000008.1	32537	117840	arylpolyene - hserlactone - t1nrps hybrid	FALSE	K53 capsular polysaccharide	10	BGC0001947	https://antismash-db.secondarymetabolites.org/go/NZ_UFJY01000008.1/32537-117840	https://antismash-db.secondarymetabolites.org/api/v1.0/download/genbank/GCF_900495385.1/NZ_UFJY01000008/1/32537/117840
Corallococcus	macrosporus	DSM 14697	NZ_CP022203.1	4531116	4616869	t1nrps	FALSE	myxoprincomide-c506	100	BGC0000393	https://antismash-db.secondarymetabolites.org/go/NZ_CP022203.1/4531116-4616869	https://antismash-db.secondarymetabolites.org/api/v1.0/download/genbank/GCF_002305895.1/NZ_CP022203/1/4531116/4616869
Acinetobacter	calcoaceticus	JUb89	NZ_CP020000.1	87500	143859	hserlactone - t1nrps hybrid	FALSE	None	None	None	https://antismash-db.secondarymetabolites.org/go/NZ_CP020000.1/87500-143859	https://antismash-db.secondarymetabolites.org/api/v1.0/download/genbank/GCF_002055515.1/NZ_CP020000/1/87500/143859
Acinetobacter	calcoaceticus	CIP 81.8	NZ_KB849780.1	2468600	2526017	hserlactone - t1nrps hybrid	FALSE	None	None	None	https://antismash-db.secondarymetabolites.org/go/NZ_KB849780.1/2468600-2526017	https://antismash-db.secondarymetabolites.org/api/v1.0/download/genbank/GCF_000368965.1/NZ_KB849780/1/2468600/2526017
Pseudomonas	aeruginosa	NCTC11445	NZ_CP053922.1	4369891	4411712	betalactone - nrps-like hybrid	FALSE	pyoverdin	2	BGC0000413	https://antismash-db.secondarymetabolites.org/go/NZ_CP053922.1/4369891-4411712	https://antismash-db.secondarymetabolites.org/api/v1.0/download/genbank/GCF_013260445.1/NZ_CP053922/1/4369891/4411712
Bacillus	subtilis	J-5	NZ_CP022890.1	1913123	1969255	betalactone - t1nrps hybrid	FALSE	fengycin	100	BGC0001095	https://antismash-db.secondarymetabolites.org/go/NZ_CP022890.1/1913123-1969255	https://antismash-db.secondarymetabolites.org/api/v1.0/download/genbank/GCF_002269175.1/NZ_CP022890/1/1913123/1969255
Pseudomonas	aeruginosa	BWHPSA019	NZ_KI519051.1	1134088	1175945	betalactone - nrps-like hybrid	FALSE	pyoverdin	2	BGC0000413	https://antismash-db.secondarymetabolites.org/go/NZ_KI519051.1/1134088-1175945	https://antismash-db.secondarymetabolites.org/api/v1.0/download/genbank/GCF_000481325.1/NZ_KI519051/1/1134088/1175945
Bacillus	subtilis	J-5	NZ_CP039935.1	1924348	2006712	betalactone - t1nrps hybrid	FALSE	fengycin	100	BGC0001095	https://antismash-db.secondarymetabolites.org/go/NZ_CP039935.1/1924348-2006712	https://antismash-db.secondarymetabolites.org/api/v1.0/download/genbank/GCF_005234095.1/NZ_CP039935/1/1924348/2006712
Campylobacter	jejuni	AR-0419	NZ_CP017859.1	844131	873970	betalactone	FALSE	None	None	None	https://antismash-db.secondarymetabolites.org/go/NZ_CP017859.1/844131-873970	https://antismash-db.secondarymetabolites.org/api/v1.0/download/genbank/GCF_001870085.1/NZ_CP017859/1/844131/873970
Bacillus	subtilis	J-5	NZ_NBBO01000011.1	122832	179990	betalactone - t1nrps hybrid	FALSE	fengycin	80	BGC0001095	https://antismash-db.secondarymetabolites.org/go/NZ_NBBO01000011.1/122832-179990	https://antismash-db.secondarymetabolites.org/api/v1.0/download/genbank/GCF_010634645.1/NZ_NBBO01000011/1/122832/179990
Bacillus	amyloliquefaciens	ALB65	NZ_CP013727.1	794105	930857	betalactone - t1nrps - transat-pks hybrid	FALSE	fengycin	100	BGC0001095	https://antismash-db.secondarymetabolites.org/go/NZ_CP013727.1/794105-930857	https://antismash-db.secondarymetabolites.org/api/v1.0/download/genbank/GCF_001483885.1/NZ_CP013727/1/794105/930857
Pseudomonas	aeruginosa	NCTC11445	NZ_CP041774.1	4464754	4506575	betalactone - nrps-like hybrid	FALSE	thanamycin	27	BGC0000443	https://antismash-db.secondarymetabolites.org/go/NZ_CP041774.1/4464754-4506575	https://antismash-db.secondarymetabolites.org/api/v1.0/download/genbank/GCF_007559065.1/NZ_CP041774/1/4464754/4506575
Pseudomonas	aeruginosa	NCTC11445	NZ_JTUW01000006.1	203698	245555	betalactone - nrps-like hybrid	FALSE	thanamycin	27	BGC0000443	https://antismash-db.secondarymetabolites.org/go/NZ_JTUW01000006.1/203698-245555	https://antismash-db.secondarymetabolites.org/api/v1.0/download/genbank/GCF_000794335.1/NZ_JTUW01000006/1/203698/245555
Bacillus	subtilis	SRCM101444	NZ_PVRK01000002.1	991858	1025222	betalactone - t1nrps hybrid	TRUE	fengycin	66	BGC0001095	https://antismash-db.secondarymetabolites.org/go/NZ_PVRK01000002.1/991858-1025222	https://antismash-db.secondarymetabolites.org/api/v1.0/download/genbank/GCF_002998795.1/NZ_PVRK01000002/1/991858/1025222
Bacillus	atrophaeus	UCMB-5137	NZ_CP011802.1	1543765	1697947	betalactone - t1nrps - transat-pks hybrid	FALSE	fengycin	100	BGC0001095	https://antismash-db.secondarymetabolites.org/go/NZ_CP011802.1/1543765-1697947	https://antismash-db.secondarymetabolites.org/api/v1.0/download/genbank/GCF_000385965.2/NZ_CP011802/1/1543765/1697947
Bacillus	amyloliquefaciens	ALB65	NZ_CP014783.1	1870085	2006009	bacteriocin - betalactone - t1nrps - transat-pks hybrid	FALSE	fengycin	100	BGC0001095	https://antismash-db.secondarymetabolites.org/go/NZ_CP014783.1/1870085-2006009	https://antismash-db.secondarymetabolites.org/api/v1.0/download/genbank/GCF_001596755.1/NZ_CP014783/1/1870085/2006009
Bacillus	subtilis	J-5	NZ_CP035226.1	1966446	2048764	betalactone - t1nrps hybrid	FALSE	fengycin	100	BGC0001095	https://antismash-db.secondarymetabolites.org/go/NZ_CP035226.1/1966446-2048764	https://antismash-db.secondarymetabolites.org/api/v1.0/download/genbank/GCF_004103535.1/NZ_CP035226/1/1966446/2048764
Bacillus	subtilis	J-5	NZ_MZZI01000001.1	1859402	1941299	betalactone - t1nrps hybrid	FALSE	fengycin	100	BGC0001095	https://antismash-db.secondarymetabolites.org/go/NZ_MZZI01000001.1/1859402-1941299	https://antismash-db.secondarymetabolites.org/api/v1.0/download/genbank/GCF_004103895.1/NZ_MZZI01000001/1/1859402/1941299
Bacillus	subtilis	J-5	NZ_CP035395.1	1889347	1945479	betalactone - t1nrps hybrid	FALSE	fengycin	93	BGC0001095	https://antismash-db.secondarymetabolites.org/go/NZ_CP035395.1/1889347-1945479	https://antismash-db.secondarymetabolites.org/api/v1.0/download/genbank/GCF_004119635.1/NZ_CP035395/1/1889347/1945479
Acinetobacter	lwoffii	WJ10621	NZ_CM001194.1	80658	122654	arylpolyene	FALSE	APE Vf	45	BGC0000837	https://antismash-db.secondarymetabolites.org/go/NZ_CM001194.1/80658-122654	https://antismash-db.secondarymetabolites.org/api/v1.0/download/genbank/GCF_000219275.1/NZ_CM001194/1/80658/122654
Neisseria	meningitidis	2842STDY5881060	NZ_CP045961.1	1328086	1369223	arylpolyene	FALSE	APE Vf	15	BGC0000837	https://antismash-db.secondarymetabolites.org/go/NZ_CP045961.1/1328086-1369223	https://antismash-db.secondarymetabolites.org/api/v1.0/download/genbank/GCF_009664695.1/NZ_CP045961/1/1328086/1369223
Erwinia	amylovora	CFPB1430	NC_013961.1	498052	552161	t1nrps - t1pks hybrid	FALSE	zorbamycin	6	BGC0001058	https://antismash-db.secondarymetabolites.org/go/NC_013961.1/498052-552161	https://antismash-db.secondarymetabolites.org/api/v1.0/download/genbank/GCF_000091565.1/NC_013961/1/498052/552161
Campylobacter	jejuni	AR-0419	NZ_CP023543.1	473300	503138	betalactone	FALSE	None	None	None	https://antismash-db.secondarymetabolites.org/go/NZ_CP023543.1/473300-503138	https://antismash-db.secondarymetabolites.org/api/v1.0/download/genbank/GCF_002407125.1/NZ_CP023543/1/473300/503138
Bacillus	atrophaeus	B4144_201601	NZ_PVQM01000001.1	588586	742556	betalactone - t1nrps - transat-pks hybrid	FALSE	fengycin	100	BGC0001095	https://antismash-db.secondarymetabolites.org/go/NZ_PVQM01000001.1/588586-742556	https://antismash-db.secondarymetabolites.org/api/v1.0/download/genbank/GCF_002998055.1/NZ_PVQM01000001/1/588586/742556
Acinetobacter	baumannii	LEV1449/17Ec	NZ_JJOC02000009.1	31797	89050	hserlactone - t1nrps hybrid	FALSE	None	None	None	https://antismash-db.secondarymetabolites.org/go/NZ_JJOC02000009.1/31797-89050	https://antismash-db.secondarymetabolites.org/api/v1.0/download/genbank/GCF_001936675.2/NZ_JJOC02000009/1/31797/89050
Rhodococcus	erythropolis	ATCC 15903	NZ_CP050124.1	6307139	6351546	t1nrps	FALSE	polyoxin A / polyoxin H	5	BGC0000877	https://antismash-db.secondarymetabolites.org/go/NZ_CP050124.1/6307139-6351546	https://antismash-db.secondarymetabolites.org/api/v1.0/download/genbank/GCF_011611865.1/NZ_CP050124/1/6307139/6351546
Pseudomonas	aeruginosa	NCTC11445	NZ_CP053119.1	1302776	1343452	betalactone - nrps-like hybrid	FALSE	pyoverdin	2	BGC0000413	https://antismash-db.secondarymetabolites.org/go/NZ_CP053119.1/1302776-1343452	https://antismash-db.secondarymetabolites.org/api/v1.0/download/genbank/GCF_013415085.1/NZ_CP053119/1/1302776/1343452
Azospirillum	lipoferum	59b	NZ_VTTN01000001.1	743141	765876	tfua-related	FALSE	None	None	None	https://antismash-db.secondarymetabolites.org/go/NZ_VTTN01000001.1/743141-765876	https://antismash-db.secondarymetabolites.org/api/v1.0/download/genbank/GCF_008364955.1/NZ_VTTN01000001/1/743141/765876
Pseudomonas	aeruginosa	NCTC11445	NZ_RWQF01000009.1	202427	244284	betalactone - nrps-like hybrid	FALSE	pyoverdin	2	BGC0000413	https://antismash-db.secondarymetabolites.org/go/NZ_RWQF01000009.1/202427-244284	https://antismash-db.secondarymetabolites.org/api/v1.0/download/genbank/GCF_004372445.1/NZ_RWQF01000009/1/202427/244284
Pseudomonas	aeruginosa	NCTC11445	NZ_CP030351.1	2532802	2572741	betalactone - nrps-like hybrid	FALSE	thanamycin	27	BGC0000443	https://antismash-db.secondarymetabolites.org/go/NZ_CP030351.1/2532802-2572741	https://antismash-db.secondarymetabolites.org/api/v1.0/download/genbank/GCF_003288335.1/NZ_CP030351/1/2532802/2572741
Pseudomonas	fluorescens	PA3G8	NZ_LR134300.1	3193990	3233932	betalactone - nrps-like hybrid	FALSE	pyoverdin	2	BGC0000413	https://antismash-db.secondarymetabolites.org/go/NZ_LR134300.1/3193990-3233932	https://antismash-db.secondarymetabolites.org/api/v1.0/download/genbank/GCF_900636635.1/NZ_LR134300/1/3193990/3233932
Mycobacteroides	abscessus	G177	NZ_CP014950.1	4553447	4671993	nrps-like - t1nrps hybrid	FALSE	glycopeptidolipid	28	BGC0000362	https://antismash-db.secondarymetabolites.org/go/NZ_CP014950.1/4553447-4671993	https://antismash-db.secondarymetabolites.org/api/v1.0/download/genbank/GCF_001606195.1/NZ_CP014950/1/4553447/4671993
Mycobacteroides	abscessus	837	NZ_FVCU01000004.1	0	68450	t1nrps	TRUE	None	None	None	https://antismash-db.secondarymetabolites.org/go/NZ_FVCU01000004.1/0-68450	https://antismash-db.secondarymetabolites.org/api/v1.0/download/genbank/GCF_900131515.1/NZ_FVCU01000004/1/0/68450
Pseudomonas	aeruginosa	NCTC11445	NZ_CP050333.1	1283845	1323801	betalactone - nrps-like hybrid	FALSE	pyoverdin	2	BGC0000413	https://antismash-db.secondarymetabolites.org/go/NZ_CP050333.1/1283845-1323801	https://antismash-db.secondarymetabolites.org/api/v1.0/download/genbank/GCF_013343535.1/NZ_CP050333/1/1283845/1323801
Pseudomonas	aeruginosa	NCTC11445	NZ_SDVH01000003.1	346513	388334	betalactone - nrps-like hybrid	FALSE	thanamycin	27	BGC0000443	https://antismash-db.secondarymetabolites.org/go/NZ_SDVH01000003.1/346513-388334	https://antismash-db.secondarymetabolites.org/api/v1.0/download/genbank/GCF_004123325.1/NZ_SDVH01000003/1/346513/388334
Acinetobacter	baumannii	LEV1449/17Ec	NZ_CP010397.1	3733819	3810013	arylpolyene - hserlactone - t1nrps hybrid	FALSE	None	None	None	https://antismash-db.secondarymetabolites.org/go/NZ_CP010397.1/3733819-3810013	https://antismash-db.secondarymetabolites.org/api/v1.0/download/genbank/GCF_000814345.1/NZ_CP010397/1/3733819/3810013
Pseudomonas	aeruginosa	NCTC11445	NZ_JABUGG010000001.1	434442	476263	betalactone - nrps-like hybrid	FALSE	pyoverdin	2	BGC0000413	https://antismash-db.secondarymetabolites.org/go/NZ_JABUGG010000001.1/434442-476263	https://antismash-db.secondarymetabolites.org/api/v1.0/download/genbank/GCF_013328455.1/NZ_JABUGG010000001/1/434442/476263
Pseudomonas	aeruginosa	NCTC11445	NZ_CP052759.1	4307646	4349467	betalactone - nrps-like hybrid	FALSE	pyoverdin	2	BGC0000413	https://antismash-db.secondarymetabolites.org/go/NZ_CP052759.1/4307646-4349467	https://antismash-db.secondarymetabolites.org/api/v1.0/download/genbank/GCF_012971705.1/NZ_CP052759/1/4307646/4349467
Curtobacterium	pusillum	DE0370	NZ_VEIY01000001.1	688167	729358	t3pks	FALSE	pentalenolactone	23	BGC0000678	https://antismash-db.secondarymetabolites.org/go/NZ_VEIY01000001.1/688167-729358	https://antismash-db.secondarymetabolites.org/api/v1.0/download/genbank/GCF_007680845.1/NZ_VEIY01000001/1/688167/729358
Bacillus	subtilis	J-5	NZ_CP022891.1	45886	101906	betalactone - t1nrps hybrid	FALSE	fengycin	93	BGC0001095	https://antismash-db.secondarymetabolites.org/go/NZ_CP022891.1/45886-101906	https://antismash-db.secondarymetabolites.org/api/v1.0/download/genbank/GCF_002269195.1/NZ_CP022891/1/45886/101906
Bacillus	subtilis	J-5	NZ_CP035397.1	1858654	1914874	betalactone - t1nrps hybrid	FALSE	fengycin	100	BGC0001095	https://antismash-db.secondarymetabolites.org/go/NZ_CP035397.1/1858654-1914874	https://antismash-db.secondarymetabolites.org/api/v1.0/download/genbank/GCF_004119675.1/NZ_CP035397/1/1858654/1914874
Bacillus	subtilis	RO-NN-1	NC_017195.1	1917439	2001061	betalactone - t1nrps hybrid	FALSE	fengycin	100	BGC0001095	https://antismash-db.secondarymetabolites.org/go/NC_017195.1/1917439-2001061	https://antismash-db.secondarymetabolites.org/api/v1.0/download/genbank/GCF_000227485.1/NC_017195/1/1917439/2001061
Acinetobacter	baumannii	LEV1449/17Ec	NZ_UCPN02000026.1	31783	88996	hserlactone - t1nrps hybrid	FALSE	None	None	None	https://antismash-db.secondarymetabolites.org/go/NZ_UCPN02000026.1/31783-88996	https://antismash-db.secondarymetabolites.org/api/v1.0/download/genbank/GCF_900476825.2/NZ_UCPN02000026/1/31783/88996
Bacillus	subtilis	SRCM101444	NZ_CP029609.1	1997144	2079274	betalactone - t1nrps hybrid	FALSE	fengycin	100	BGC0001095	https://antismash-db.secondarymetabolites.org/go/NZ_CP029609.1/1997144-2079274	https://antismash-db.secondarymetabolites.org/api/v1.0/download/genbank/GCF_004328925.1/NZ_CP029609/1/1997144/2079274
Bacillus	velezensis	P34	NZ_CP028440.1	382381	518041	betalactone - t1nrps - transat-pks hybrid	FALSE	fengycin	100	BGC0001095	https://antismash-db.secondarymetabolites.org/go/NZ_CP028440.1/382381-518041	https://antismash-db.secondarymetabolites.org/api/v1.0/download/genbank/GCF_003047005.1/NZ_CP028440/1/382381/518041
Pseudomonas	aeruginosa	NCTC11445	NZ_NMRS01000008.1	460897	502718	betalactone - nrps-like hybrid	FALSE	pyoverdin	2	BGC0000413	https://antismash-db.secondarymetabolites.org/go/NZ_NMRS01000008.1/460897-502718	https://antismash-db.secondarymetabolites.org/api/v1.0/download/genbank/GCF_002263645.1/NZ_NMRS01000008/1/460897/502718
Bacillus	subtilis	SRCM101444	NZ_QRFZ01000009.1	1032425	1067105	betalactone - t1nrps hybrid	TRUE	fengycin	86	BGC0001095	https://antismash-db.secondarymetabolites.org/go/NZ_QRFZ01000009.1/1032425-1067105	https://antismash-db.secondarymetabolites.org/api/v1.0/download/genbank/GCF_011800745.1/NZ_QRFZ01000009/1/1032425/1067105
Bacillus	subtilis	J-5	NZ_CABIVP010000001.1	1046832	1107759	betalactone - t1nrps hybrid	TRUE	fengycin	93	BGC0001095	https://antismash-db.secondarymetabolites.org/go/NZ_CABIVP010000001.1/1046832-1107759	https://antismash-db.secondarymetabolites.org/api/v1.0/download/genbank/GCF_902362345.1/NZ_CABIVP010000001/1/1046832/1107759
Bacillus	methanolicus	MGA3	NZ_CP007739.1	2050447	2091533	t3pks	FALSE	None	None	None	https://antismash-db.secondarymetabolites.org/go/NZ_CP007739.1/2050447-2091533	https://antismash-db.secondarymetabolites.org/api/v1.0/download/genbank/GCF_000724485.1/NZ_CP007739/1/2050447/2091533
Bacillus	subtilis	J-5	NZ_CP023257.1	1964779	2020171	betalactone - t1nrps hybrid	FALSE	fengycin	93	BGC0001095	https://antismash-db.secondarymetabolites.org/go/NZ_CP023257.1/1964779-2020171	https://antismash-db.secondarymetabolites.org/api/v1.0/download/genbank/GCF_002290305.1/NZ_CP023257/1/1964779/2020171
Streptomyces	pactum	ACT12	NZ_CP019724.1	1464188	1585168	t1nrps - transat-pks - transat-pks-like hybrid	FALSE	phthoxazolin	20	BGC0001740	https://antismash-db.secondarymetabolites.org/go/NZ_CP019724.1/1464188-1585168	https://antismash-db.secondarymetabolites.org/api/v1.0/download/genbank/GCF_002005225.1/NZ_CP019724/1/1464188/1585168
Mycobacterium	leprae	None	NC_011896.1	564389	607956	nrps-like	FALSE	None	None	None	https://antismash-db.secondarymetabolites.org/go/NC_011896.1/564389-607956	https://antismash-db.secondarymetabolites.org/api/v1.0/download/genbank/GCF_000026685.1/NC_011896/1/564389/607956
Streptomyces	Unclassified	TP-A0873	NZ_BBNN01000015.1	499486	587631	t1nrps - transat-pks hybrid	TRUE	weishanmycin	93	BGC0001823	https://antismash-db.secondarymetabolites.org/go/NZ_BBNN01000015.1/499486-587631	https://antismash-db.secondarymetabolites.org/api/v1.0/download/genbank/GCF_000829695.1/NZ_BBNN01000015/1/499486/587631
Bacillus	velezensis	P34	NZ_CP043416.1	1884832	2021950	betalactone - t1nrps - transat-pks hybrid	FALSE	fengycin	100	BGC0001095	https://antismash-db.secondarymetabolites.org/go/NZ_CP043416.1/1884832-2021950	https://antismash-db.secondarymetabolites.org/api/v1.0/download/genbank/GCF_008244925.1/NZ_CP043416/1/1884832/2021950
Bacillus	subtilis	SRCM101444	NZ_CP060417.1	1905845	1988246	betalactone - t1nrps hybrid	FALSE	fengycin	100	BGC0001095	https://antismash-db.secondarymetabolites.org/go/NZ_CP060417.1/1905845-1988246	https://antismash-db.secondarymetabolites.org/api/v1.0/download/genbank/GCF_014298115.1/NZ_CP060417/1/1905845/1988246
Bacillus	velezensis	P34	NZ_CP047268.1	2362387	2484179	betalactone - t1nrps - transat-pks hybrid	FALSE	fengycin	86	BGC0001095	https://antismash-db.secondarymetabolites.org/go/NZ_CP047268.1/2362387-2484179	https://antismash-db.secondarymetabolites.org/api/v1.0/download/genbank/GCF_009856975.1/NZ_CP047268/1/2362387/2484179
Pseudomonas	aeruginosa	NCTC11445	NZ_SDVR01000001.1	406980	442988	betalactone - nrps-like hybrid	TRUE	thanamycin	18	BGC0000443	https://antismash-db.secondarymetabolites.org/go/NZ_SDVR01000001.1/406980-442988	https://antismash-db.secondarymetabolites.org/api/v1.0/download/genbank/GCF_004123435.1/NZ_SDVR01000001/1/406980/442988
Bacillus	amyloliquefaciens	ALB65	NZ_LMAG01000029.1	379734	492926	betalactone - t1nrps - transat-pks hybrid	FALSE	fengycin	100	BGC0001095	https://antismash-db.secondarymetabolites.org/go/NZ_LMAG01000029.1/379734-492926	https://antismash-db.secondarymetabolites.org/api/v1.0/download/genbank/GCF_001431285.1/NZ_LMAG01000029/1/379734/492926
Bacillus	amyloliquefaciens	ALB65	NZ_LMAG01000004.1	99725	146384	t1nrps - transat-pks hybrid	TRUE	rhizocticin A	6	BGC0000926	https://antismash-db.secondarymetabolites.org/go/NZ_LMAG01000004.1/99725-146384	https://antismash-db.secondarymetabolites.org/api/v1.0/download/genbank/GCF_001431285.1/NZ_LMAG01000004/1/99725/146384
Bacillus	velezensis	P34	NZ_CP059855.1	3467815	3596543	betalactone - t1nrps - transat-pks hybrid	FALSE	fengycin	100	BGC0001095	https://antismash-db.secondarymetabolites.org/go/NZ_CP059855.1/3467815-3596543	https://antismash-db.secondarymetabolites.org/api/v1.0/download/genbank/GCF_014117505.1/NZ_CP059855/1/3467815/3596543
Mycobacteroides	abscessus	G177	NZ_CSUC01000002.1	352667	446236	nrps-like - t1nrps hybrid	FALSE	glycopeptidolipid	30	BGC0000365	https://antismash-db.secondarymetabolites.org/go/NZ_CSUC01000002.1/352667-446236	https://antismash-db.secondarymetabolites.org/api/v1.0/download/genbank/GCF_001213305.1/NZ_CSUC01000002/1/352667/446236
Marmoricola	Unclassified	4Q3S-7	NZ_RDBE01000010.1	75672	97300	lassopeptide	FALSE	None	None	None	https://antismash-db.secondarymetabolites.org/go/NZ_RDBE01000010.1/75672-97300	https://antismash-db.secondarymetabolites.org/api/v1.0/download/genbank/GCF_003674065.1/NZ_RDBE01000010/1/75672/97300
Acinetobacter	baumannii	LEV1449/17Ec	NZ_PHJU02000044.1	31313	52960	nrps-like	TRUE	None	None	None	https://antismash-db.secondarymetabolites.org/go/NZ_PHJU02000044.1/31313-52960	https://antismash-db.secondarymetabolites.org/api/v1.0/download/genbank/GCF_002837895.2/NZ_PHJU02000044/1/31313/52960
Bacillus	subtilis	J-5	NZ_CP020367.1	1925368	2007650	betalactone - t1nrps hybrid	FALSE	fengycin	100	BGC0001095	https://antismash-db.secondarymetabolites.org/go/NZ_CP020367.1/1925368-2007650	https://antismash-db.secondarymetabolites.org/api/v1.0/download/genbank/GCF_002072735.1/NZ_CP020367/1/1925368/2007650
Bacillus	amyloliquefaciens	UMAF6639	NZ_CP006058.1	94876	230932	bacteriocin - betalactone - t1nrps - transat-pks hybrid	FALSE	fengycin	100	BGC0001095	https://antismash-db.secondarymetabolites.org/go/NZ_CP006058.1/94876-230932	https://antismash-db.secondarymetabolites.org/api/v1.0/download/genbank/GCF_001593765.1/NZ_CP006058/1/94876/230932
Bacillus	amyloliquefaciens	UMAF6639	NZ_CP006058.1	2380460	2458091	t1nrps - transat-pks hybrid	FALSE	rhizocticin A	22	BGC0000926	https://antismash-db.secondarymetabolites.org/go/NZ_CP006058.1/2380460-2458091	https://antismash-db.secondarymetabolites.org/api/v1.0/download/genbank/GCF_001593765.1/NZ_CP006058/1/2380460/2458091
Desulfallas	gibsoniae	DSM 7213	NC_021184.1	2451766	2482457	betalactone	FALSE	None	None	None	https://antismash-db.secondarymetabolites.org/go/NC_021184.1/2451766-2482457	https://antismash-db.secondarymetabolites.org/api/v1.0/download/genbank/GCF_000233715.2/NC_021184/1/2451766/2482457
Ralstonia	solanacearum	RSCM	NZ_CP022703.1	522288	575435	nrps-like - siderophore hybrid	FALSE	staphylobactin	18	BGC0000943	https://antismash-db.secondarymetabolites.org/go/NZ_CP022703.1/522288-575435	https://antismash-db.secondarymetabolites.org/api/v1.0/download/genbank/GCF_003595325.1/NZ_CP022703/1/522288/575435
Pseudomonas	aeruginosa	SCV20265	NC_023149.1	4443890	4485747	betalactone - nrps-like hybrid	FALSE	pyoverdin	2	BGC0000413	https://antismash-db.secondarymetabolites.org/go/NC_023149.1/4443890-4485747	https://antismash-db.secondarymetabolites.org/api/v1.0/download/genbank/GCF_000510305.1/NC_023149/1/4443890/4485747
Campylobacter	jejuni	AR-0419	NZ_CUHS01000001.1	390048	419886	betalactone	FALSE	None	None	None	https://antismash-db.secondarymetabolites.org/go/NZ_CUHS01000001.1/390048-419886	https://antismash-db.secondarymetabolites.org/api/v1.0/download/genbank/GCF_001234505.1/NZ_CUHS01000001/1/390048/419886
Neisseria	meningitidis	MC58	NC_003112.2	1759050	1800301	arylpolyene	FALSE	APE Ec	26	BGC0000836	https://antismash-db.secondarymetabolites.org/go/NC_003112.2/1759050-1800301	https://antismash-db.secondarymetabolites.org/api/v1.0/download/genbank/GCF_000008805.1/NC_003112/2/1759050/1800301
Pseudomonas	aeruginosa	NCTC11445	NZ_CP008860.2	4306270	4348091	betalactone - nrps-like hybrid	FALSE	thanamycin	27	BGC0000443	https://antismash-db.secondarymetabolites.org/go/NZ_CP008860.2/4306270-4348091	https://antismash-db.secondarymetabolites.org/api/v1.0/download/genbank/GCF_001516325.2/NZ_CP008860/2/4306270/4348091
Ralstonia	solanacearum	RSCM	NZ_CP049788.1	1457896	1511624	nrps-like - siderophore hybrid	FALSE	staphylobactin	18	BGC0000943	https://antismash-db.secondarymetabolites.org/go/NZ_CP049788.1/1457896-1511624	https://antismash-db.secondarymetabolites.org/api/v1.0/download/genbank/GCF_011290405.1/NZ_CP049788/1/1457896/1511624
Acinetobacter	baumannii	LEV1449/17Ec	NZ_CP009257.1	2911640	2988721	arylpolyene - hserlactone - t1nrps hybrid	FALSE	None	None	None	https://antismash-db.secondarymetabolites.org/go/NZ_CP009257.1/2911640-2988721	https://antismash-db.secondarymetabolites.org/api/v1.0/download/genbank/GCF_000746645.1/NZ_CP009257/1/2911640/2988721
Campylobacter	jejuni	AR-0419	NZ_NFND01000008.1	1362836	1392676	betalactone	FALSE	None	None	None	https://antismash-db.secondarymetabolites.org/go/NZ_NFND01000008.1/1362836-1392676	https://antismash-db.secondarymetabolites.org/api/v1.0/download/genbank/GCF_002177655.1/NZ_NFND01000008/1/1362836/1392676
Pseudomonas	aeruginosa	NCTC11445	NZ_JUAX01000012.1	189615	231472	betalactone - nrps-like hybrid	FALSE	pyoverdin	2	BGC0000413	https://antismash-db.secondarymetabolites.org/go/NZ_JUAX01000012.1/189615-231472	https://antismash-db.secondarymetabolites.org/api/v1.0/download/genbank/GCF_000796585.1/NZ_JUAX01000012/1/189615/231472
Acinetobacter	baumannii	LEV1449/17Ec	NZ_RIBX01000009.1	31094	88337	hserlactone - t1nrps hybrid	FALSE	None	None	None	https://antismash-db.secondarymetabolites.org/go/NZ_RIBX01000009.1/31094-88337	https://antismash-db.secondarymetabolites.org/api/v1.0/download/genbank/GCF_003721135.1/NZ_RIBX01000009/1/31094/88337
Bacillus	pseudomycoides	DSM 12442	NZ_CM000745.1	2038873	2122849	nrps-like - t1nrps hybrid	FALSE	bacillibactin	46	BGC0000309	https://antismash-db.secondarymetabolites.org/go/NZ_CM000745.1/2038873-2122849	https://antismash-db.secondarymetabolites.org/api/v1.0/download/genbank/GCF_000161455.1/NZ_CM000745/1/2038873/2122849
Bacillus	velezensis	P34	NZ_CP022531.1	2938854	3076675	betalactone - t1nrps - transat-pks hybrid	FALSE	fengycin	100	BGC0001095	https://antismash-db.secondarymetabolites.org/go/NZ_CP022531.1/2938854-3076675	https://antismash-db.secondarymetabolites.org/api/v1.0/download/genbank/GCF_002237515.1/NZ_CP022531/1/2938854/3076675
Pseudomonas	aeruginosa	PACS2	NZ_AAQW01000001.1	1872822	1913508	betalactone - nrps-like hybrid	FALSE	pyoverdin	2	BGC0000413	https://antismash-db.secondarymetabolites.org/go/NZ_AAQW01000001.1/1872822-1913508	https://antismash-db.secondarymetabolites.org/api/v1.0/download/genbank/GCF_000168335.1/NZ_AAQW01000001/1/1872822/1913508
Acinetobacter	baumannii	LEV1449/17Ec	NZ_AP014649.1	3835225	3892477	hserlactone - t1nrps hybrid	FALSE	None	None	None	https://antismash-db.secondarymetabolites.org/go/NZ_AP014649.1/3835225-3892477	https://antismash-db.secondarymetabolites.org/api/v1.0/download/genbank/GCF_000828935.1/NZ_AP014649/1/3835225/3892477
Acinetobacter	baumannii	LEV1449/17Ec	NZ_CP034092.1	3675489	3758073	arylpolyene - hserlactone - t1nrps hybrid	FALSE	None	None	None	https://antismash-db.secondarymetabolites.org/go/NZ_CP034092.1/3675489-3758073	https://antismash-db.secondarymetabolites.org/api/v1.0/download/genbank/GCF_004028375.1/NZ_CP034092/1/3675489/3758073
Pseudomonas	aeruginosa	NCTC11445	NZ_CP015649.1	1105456	1145948	betalactone - nrps-like hybrid	FALSE	pyoverdin	2	BGC0000413	https://antismash-db.secondarymetabolites.org/go/NZ_CP015649.1/1105456-1145948	https://antismash-db.secondarymetabolites.org/api/v1.0/download/genbank/GCF_002117025.1/NZ_CP015649/1/1105456/1145948
Pseudomonas	aeruginosa	62	NZ_KI519315.1	1473263	1515084	betalactone - nrps-like hybrid	FALSE	pyoverdin	2	BGC0000413	https://antismash-db.secondarymetabolites.org/go/NZ_KI519315.1/1473263-1515084	https://antismash-db.secondarymetabolites.org/api/v1.0/download/genbank/GCF_000482025.1/NZ_KI519315/1/1473263/1515084
Pseudomonas	aeruginosa	3577	NZ_KK212787.1	0	37359	betalactone - nrps-like hybrid	TRUE	pyoverdin	2	BGC0000413	https://antismash-db.secondarymetabolites.org/go/NZ_KK212787.1/0-37359	https://antismash-db.secondarymetabolites.org/api/v1.0/download/genbank/GCF_000629245.1/NZ_KK212787/1/0/37359
Campylobacter	jejuni	AR-0419	NZ_CYRU01000016.1	16445	46286	betalactone	FALSE	None	None	None	https://antismash-db.secondarymetabolites.org/go/NZ_CYRU01000016.1/16445-46286	https://antismash-db.secondarymetabolites.org/api/v1.0/download/genbank/GCF_001292185.1/NZ_CYRU01000016/1/16445/46286
Campylobacter	jejuni	AR-0419	NZ_MKHW01000057.1	0	20536	betalactone	TRUE	None	None	None	https://antismash-db.secondarymetabolites.org/go/NZ_MKHW01000057.1/0-20536	https://antismash-db.secondarymetabolites.org/api/v1.0/download/genbank/GCF_001856985.1/NZ_MKHW01000057/1/0/20536
Pseudomonas	aeruginosa	BWH029	NZ_KK212349.1	141446	183303	betalactone - nrps-like hybrid	FALSE	pyoverdin	2	BGC0000413	https://antismash-db.secondarymetabolites.org/go/NZ_KK212349.1/141446-183303	https://antismash-db.secondarymetabolites.org/api/v1.0/download/genbank/GCF_000629145.1/NZ_KK212349/1/141446/183303
Bacillus	vallismortis	DSM 11031	NZ_NXEM01000029.1	0	34302	betalactone - t1nrps hybrid	TRUE	fengycin	80	BGC0001095	https://antismash-db.secondarymetabolites.org/go/NZ_NXEM01000029.1/0-34302	https://antismash-db.secondarymetabolites.org/api/v1.0/download/genbank/GCF_002811125.1/NZ_NXEM01000029/1/0/34302
Pseudomonas	aeruginosa	NCTC11445	NZ_JTQN01000015.1	135777	177634	betalactone - nrps-like hybrid	FALSE	pyoverdin	2	BGC0000413	https://antismash-db.secondarymetabolites.org/go/NZ_JTQN01000015.1/135777-177634	https://antismash-db.secondarymetabolites.org/api/v1.0/download/genbank/GCF_000791625.1/NZ_JTQN01000015/1/135777/177634
Pseudomonas	aeruginosa	NCTC11445	NZ_CP050325.1	4274371	4316192	betalactone - nrps-like hybrid	FALSE	pyoverdin	2	BGC0000413	https://antismash-db.secondarymetabolites.org/go/NZ_CP050325.1/4274371-4316192	https://antismash-db.secondarymetabolites.org/api/v1.0/download/genbank/GCF_013343375.1/NZ_CP050325/1/4274371/4316192
Pseudomonas	aeruginosa	NCTC11445	NZ_CP050329.1	4198929	4240750	betalactone - nrps-like hybrid	FALSE	pyoverdin	2	BGC0000413	https://antismash-db.secondarymetabolites.org/go/NZ_CP050329.1/4198929-4240750	https://antismash-db.secondarymetabolites.org/api/v1.0/download/genbank/GCF_013343455.1/NZ_CP050329/1/4198929/4240750
Pseudomonas	aeruginosa	NCTC11445	NZ_JTOQ01000012.1	57976	99833	betalactone - nrps-like hybrid	FALSE	pyoverdin	2	BGC0000413	https://antismash-db.secondarymetabolites.org/go/NZ_JTOQ01000012.1/57976-99833	https://antismash-db.secondarymetabolites.org/api/v1.0/download/genbank/GCF_000792745.1/NZ_JTOQ01000012/1/57976/99833
Bacillus	velezensis	P34	NZ_CP024203.1	1972922	2107496	betalactone - t1nrps - transat-pks hybrid	FALSE	fengycin	100	BGC0001095	https://antismash-db.secondarymetabolites.org/go/NZ_CP024203.1/1972922-2107496	https://antismash-db.secondarymetabolites.org/api/v1.0/download/genbank/GCF_002741705.1/NZ_CP024203/1/1972922/2107496
Campylobacter	jejuni	CFSAN065345	NZ_PIAY01000007.1	57991	87833	betalactone	FALSE	None	None	None	https://antismash-db.secondarymetabolites.org/go/NZ_PIAY01000007.1/57991-87833	https://antismash-db.secondarymetabolites.org/api/v1.0/download/genbank/GCF_002806405.1/NZ_PIAY01000007/1/57991/87833
Rhodococcus	Unclassified	LP_11_YM	NZ_SOCU01000011.1	48262	92636	t1nrps	FALSE	None	None	None	https://antismash-db.secondarymetabolites.org/go/NZ_SOCU01000011.1/48262-92636	https://antismash-db.secondarymetabolites.org/api/v1.0/download/genbank/GCF_004364595.1/NZ_SOCU01000011/1/48262/92636
Pseudomonas	aeruginosa	NCTC11445	NZ_LT969520.1	4597042	4625244	betalactone	FALSE	thanamycin	27	BGC0000443	https://antismash-db.secondarymetabolites.org/go/NZ_LT969520.1/4597042-4625244	https://antismash-db.secondarymetabolites.org/api/v1.0/download/genbank/GCF_900243355.1/NZ_LT969520/1/4597042/4625244
Pseudomonas	aeruginosa	NCTC11445	NZ_JTVJ01000007.1	150458	192315	betalactone - nrps-like hybrid	FALSE	pyoverdin	2	BGC0000413	https://antismash-db.secondarymetabolites.org/go/NZ_JTVJ01000007.1/150458-192315	https://antismash-db.secondarymetabolites.org/api/v1.0/download/genbank/GCF_000795325.1/NZ_JTVJ01000007/1/150458/192315
Campylobacter	jejuni	CFSAN065345	NZ_PIAX01000005.1	91785	121625	betalactone	FALSE	None	None	None	https://antismash-db.secondarymetabolites.org/go/NZ_PIAX01000005.1/91785-121625	https://antismash-db.secondarymetabolites.org/api/v1.0/download/genbank/GCF_002806365.1/NZ_PIAX01000005/1/91785/121625
Neisseria	meningitidis	2842STDY5881060	NZ_CP021517.1	1300973	1342140	arylpolyene	FALSE	APE Ec	10	BGC0000836	https://antismash-db.secondarymetabolites.org/go/NZ_CP021517.1/1300973-1342140	https://antismash-db.secondarymetabolites.org/api/v1.0/download/genbank/GCF_008329765.1/NZ_CP021517/1/1300973/1342140
Neisseria	meningitidis	2842STDY5881060	NZ_JWNP01000006.1	20322	61489	arylpolyene	FALSE	APE Ec	10	BGC0000836	https://antismash-db.secondarymetabolites.org/go/NZ_JWNP01000006.1/20322-61489	https://antismash-db.secondarymetabolites.org/api/v1.0/download/genbank/GCF_003995615.1/NZ_JWNP01000006/1/20322/61489
Neisseria	meningitidis	G2136	NC_017513.1	1649947	1691114	arylpolyene	FALSE	APE Ec	10	BGC0000836	https://antismash-db.secondarymetabolites.org/go/NC_017513.1/1649947-1691114	https://antismash-db.secondarymetabolites.org/api/v1.0/download/genbank/GCF_000191425.1/NC_017513/1/1649947/1691114
Acinetobacter	baumannii	LEV1449/17Ec	NZ_UCOV02000004.1	2134	59377	hserlactone - t1nrps hybrid	FALSE	None	None	None	https://antismash-db.secondarymetabolites.org/go/NZ_UCOV02000004.1/2134-59377	https://antismash-db.secondarymetabolites.org/api/v1.0/download/genbank/GCF_900476665.2/NZ_UCOV02000004/1/2134/59377
Pseudomonas	aeruginosa	NCTC11445	NZ_CP041787.1	2157043	2198422	betalactone - nrps-like hybrid	FALSE	pyoverdin	2	BGC0000413	https://antismash-db.secondarymetabolites.org/go/NZ_CP041787.1/2157043-2198422	https://antismash-db.secondarymetabolites.org/api/v1.0/download/genbank/GCF_007567285.1/NZ_CP041787/1/2157043/2198422
Acinetobacter	baumannii	LEV1449/17Ec	NZ_UFJT01000008.1	33029	89236	hserlactone - t1nrps hybrid	TRUE	None	None	None	https://antismash-db.secondarymetabolites.org/go/NZ_UFJT01000008.1/33029-89236	https://antismash-db.secondarymetabolites.org/api/v1.0/download/genbank/GCF_900495315.1/NZ_UFJT01000008/1/33029/89236
Campylobacter	jejuni	AR-0419	NZ_CUUV01000003.1	82828	112668	betalactone	FALSE	None	None	None	https://antismash-db.secondarymetabolites.org/go/NZ_CUUV01000003.1/82828-112668	https://antismash-db.secondarymetabolites.org/api/v1.0/download/genbank/GCF_001238985.1/NZ_CUUV01000003/1/82828/112668
Curtobacterium	Unclassified	PhB128	NZ_SLUR01000005.1	113247	154327	t3pks	FALSE	bottromycin A2	6	BGC0000469	https://antismash-db.secondarymetabolites.org/go/NZ_SLUR01000005.1/113247-154327	https://antismash-db.secondarymetabolites.org/api/v1.0/download/genbank/GCF_004340725.1/NZ_SLUR01000005/1/113247/154327
Bacillus	subtilis	J-5	NZ_CP031783.1	2423055	2505103	betalactone - t1nrps hybrid	FALSE	fengycin	100	BGC0001095	https://antismash-db.secondarymetabolites.org/go/NZ_CP031783.1/2423055-2505103	https://antismash-db.secondarymetabolites.org/api/v1.0/download/genbank/GCF_009497795.1/NZ_CP031783/1/2423055/2505103
Acinetobacter	baumannii	LEV1449/17Ec	NZ_JTEC01000008.1	32356	108582	arylpolyene - hserlactone - t1nrps hybrid	FALSE	K53 capsular polysaccharide	10	BGC0001947	https://antismash-db.secondarymetabolites.org/go/NZ_JTEC01000008.1/32356-108582	https://antismash-db.secondarymetabolites.org/api/v1.0/download/genbank/GCF_000876445.1/NZ_JTEC01000008/1/32356/108582
Acinetobacter	baumannii	NIPH 601	NZ_KB849894.1	3121686	3178939	hserlactone - t1nrps hybrid	FALSE	None	None	None	https://antismash-db.secondarymetabolites.org/go/NZ_KB849894.1/3121686-3178939	https://antismash-db.secondarymetabolites.org/api/v1.0/download/genbank/GCF_000369245.1/NZ_KB849894/1/3121686/3178939
Aeromonas	schubertii	LF1708	NZ_CP013067.1	1347812	1356193	bacteriocin	FALSE	None	None	None	https://antismash-db.secondarymetabolites.org/go/NZ_CP013067.1/1347812-1356193	https://antismash-db.secondarymetabolites.org/api/v1.0/download/genbank/GCF_001447335.1/NZ_CP013067/1/1347812/1356193
Pseudomonas	aeruginosa	NCTC11445	NZ_CP056098.1	4169581	4211402	betalactone - nrps-like hybrid	FALSE	pyoverdin	2	BGC0000413	https://antismash-db.secondarymetabolites.org/go/NZ_CP056098.1/4169581-4211402	https://antismash-db.secondarymetabolites.org/api/v1.0/download/genbank/GCF_013375755.1/NZ_CP056098/1/4169581/4211402
Acinetobacter	baumannii	LEV1449/17Ec	NZ_CP009256.1	563381	619777	hserlactone - t1nrps hybrid	FALSE	None	None	None	https://antismash-db.secondarymetabolites.org/go/NZ_CP009256.1/563381-619777	https://antismash-db.secondarymetabolites.org/api/v1.0/download/genbank/GCF_000746605.1/NZ_CP009256/1/563381/619777
Acinetobacter	baumannii	LEV1449/17Ec	NZ_CP018254.1	4077230	4159283	arylpolyene - hserlactone - t1nrps hybrid	FALSE	K53 capsular polysaccharide	10	BGC0001947	https://antismash-db.secondarymetabolites.org/go/NZ_CP018254.1/4077230-4159283	https://antismash-db.secondarymetabolites.org/api/v1.0/download/genbank/GCF_001896005.1/NZ_CP018254/1/4077230/4159283
Acinetobacter	baumannii	LEV1449/17Ec	NZ_UFJR01000009.1	31848	89108	hserlactone - t1nrps hybrid	FALSE	None	None	None	https://antismash-db.secondarymetabolites.org/go/NZ_UFJR01000009.1/31848-89108	https://antismash-db.secondarymetabolites.org/api/v1.0/download/genbank/GCF_900495295.1/NZ_UFJR01000009/1/31848/89108
Pseudomonas	aeruginosa	NCTC11445	NZ_RXDG01000008.1	204165	245986	betalactone - nrps-like hybrid	FALSE	thanamycin	27	BGC0000443	https://antismash-db.secondarymetabolites.org/go/NZ_RXDG01000008.1/204165-245986	https://antismash-db.secondarymetabolites.org/api/v1.0/download/genbank/GCF_003976225.1/NZ_RXDG01000008/1/204165/245986
Pseudomonas	aeruginosa	NCTC11445	NZ_CP013989.1	4240703	4282524	betalactone - nrps-like hybrid	FALSE	pyoverdin	2	BGC0000413	https://antismash-db.secondarymetabolites.org/go/NZ_CP013989.1/4240703-4282524	https://antismash-db.secondarymetabolites.org/api/v1.0/download/genbank/GCF_001518975.1/NZ_CP013989/1/4240703/4282524
Paenibacillus	polymyxa	YC0573	NZ_CP025957.1	4910604	4990177	t1nrps	FALSE	polymyxin	100	BGC0000408	https://antismash-db.secondarymetabolites.org/go/NZ_CP025957.1/4910604-4990177	https://antismash-db.secondarymetabolites.org/api/v1.0/download/genbank/GCF_002893885.1/NZ_CP025957/1/4910604/4990177
Ralstonia	solanacearum	RSCM	NZ_CP026091.1	1643288	1697755	nrps-like - siderophore hybrid	FALSE	staphylobactin	18	BGC0000943	https://antismash-db.secondarymetabolites.org/go/NZ_CP026091.1/1643288-1697755	https://antismash-db.secondarymetabolites.org/api/v1.0/download/genbank/GCF_003590585.1/NZ_CP026091/1/1643288/1697755
Bacillus	thuringiensis	AFS056597	NZ_NUNK01000008.1	53287	76500	t1nrps	TRUE	None	None	None	https://antismash-db.secondarymetabolites.org/go/NZ_NUNK01000008.1/53287-76500	https://antismash-db.secondarymetabolites.org/api/v1.0/download/genbank/GCF_002583895.1/NZ_NUNK01000008/1/53287/76500
Acinetobacter	calcoaceticus	JUb89	NZ_LS999521.1	3756741	3814163	hserlactone - t1nrps hybrid	FALSE	None	None	None	https://antismash-db.secondarymetabolites.org/go/NZ_LS999521.1/3756741-3814163	https://antismash-db.secondarymetabolites.org/api/v1.0/download/genbank/GCF_900520355.1/NZ_LS999521/1/3756741/3814163
Bacillus	subtilis	J-5	NZ_CP028217.1	2996022	3079306	betalactone - t1nrps hybrid	FALSE	fengycin	100	BGC0001095	https://antismash-db.secondarymetabolites.org/go/NZ_CP028217.1/2996022-3079306	https://antismash-db.secondarymetabolites.org/api/v1.0/download/genbank/GCF_009913575.1/NZ_CP028217/1/2996022/3079306
Pseudomonas	aeruginosa	RP73	NC_021577.1	1363615	1404290	betalactone - nrps-like hybrid	FALSE	pyoverdin	2	BGC0000413	https://antismash-db.secondarymetabolites.org/go/NC_021577.1/1363615-1404290	https://antismash-db.secondarymetabolites.org/api/v1.0/download/genbank/GCF_000414035.1/NC_021577/1/1363615/1404290
Pseudomonas	aeruginosa	NCTC11445	NZ_JTZB01000008.1	329434	371291	betalactone - nrps-like hybrid	FALSE	pyoverdin	2	BGC0000413	https://antismash-db.secondarymetabolites.org/go/NZ_JTZB01000008.1/329434-371291	https://antismash-db.secondarymetabolites.org/api/v1.0/download/genbank/GCF_000795735.1/NZ_JTZB01000008/1/329434/371291
Bacillus	subtilis	OH131.1	NZ_CP007409.1	1929136	2007891	betalactone - t1nrps hybrid	FALSE	fengycin	100	BGC0001095	https://antismash-db.secondarymetabolites.org/go/NZ_CP007409.1/1929136-2007891	https://antismash-db.secondarymetabolites.org/api/v1.0/download/genbank/GCF_000706705.1/NZ_CP007409/1/1929136/2007891
Bacillus	amyloliquefaciens	DSM 7	NC_014551.1	1948675	2058873	betalactone - t1nrps - transat-pks hybrid	FALSE	fengycin	93	BGC0001095	https://antismash-db.secondarymetabolites.org/go/NC_014551.1/1948675-2058873	https://antismash-db.secondarymetabolites.org/api/v1.0/download/genbank/GCF_000196735.1/NC_014551/1/1948675/2058873
Pseudomonas	aeruginosa	C48	NZ_KI518703.1	4185412	4227269	betalactone - nrps-like hybrid	FALSE	pyoverdin	2	BGC0000413	https://antismash-db.secondarymetabolites.org/go/NZ_KI518703.1/4185412-4227269	https://antismash-db.secondarymetabolites.org/api/v1.0/download/genbank/GCF_000480435.1/NZ_KI518703/1/4185412/4227269
Acinetobacter	baumannii	LEV1449/17Ec	NZ_AP022238.1	3560750	3618005	hserlactone - t1nrps hybrid	FALSE	None	None	None	https://antismash-db.secondarymetabolites.org/go/NZ_AP022238.1/3560750-3618005	https://antismash-db.secondarymetabolites.org/api/v1.0/download/genbank/GCF_014169655.1/NZ_AP022238/1/3560750/3618005
Pseudomonas	aeruginosa	NCTC11445	NZ_CP015647.1	4212996	4254853	betalactone - nrps-like hybrid	FALSE	pyoverdin	2	BGC0000413	https://antismash-db.secondarymetabolites.org/go/NZ_CP015647.1/4212996-4254853	https://antismash-db.secondarymetabolites.org/api/v1.0/download/genbank/GCF_002116945.1/NZ_CP015647/1/4212996/4254853
Campylobacter	jejuni	AR-0419	NZ_CP059964.1	1287544	1317383	betalactone	FALSE	None	None	None	https://antismash-db.secondarymetabolites.org/go/NZ_CP059964.1/1287544-1317383	https://antismash-db.secondarymetabolites.org/api/v1.0/download/genbank/GCF_014151305.1/NZ_CP059964/1/1287544/1317383
Bacillus	atrophaeus	1942	NC_014639.1	1425808	1571947	betalactone - t1nrps - transat-pks hybrid	FALSE	fengycin	100	BGC0001095	https://antismash-db.secondarymetabolites.org/go/NC_014639.1/1425808-1571947	https://antismash-db.secondarymetabolites.org/api/v1.0/download/genbank/GCF_000165925.1/NC_014639/1/1425808/1571947
Bacillus	subtilis	J-5	NZ_CP028218.1	0	64748	betalactone - t1nrps hybrid	TRUE	fengycin	100	BGC0001095	https://antismash-db.secondarymetabolites.org/go/NZ_CP028218.1/0-64748	https://antismash-db.secondarymetabolites.org/api/v1.0/download/genbank/GCF_009913595.1/NZ_CP028218/1/0/64748
Bacillus	atrophaeus	B4144_201601	NZ_CP021500.1	2015168	2156837	betalactone - t1nrps - transat-pks hybrid	FALSE	fengycin	100	BGC0001095	https://antismash-db.secondarymetabolites.org/go/NZ_CP021500.1/2015168-2156837	https://antismash-db.secondarymetabolites.org/api/v1.0/download/genbank/GCF_002173495.1/NZ_CP021500/1/2015168/2156837
Legionella	sainthelensi	NCTC12450	NZ_CP025491.2	310938	319691	bacteriocin	FALSE	None	None	None	https://antismash-db.secondarymetabolites.org/go/NZ_CP025491.2/310938-319691	https://antismash-db.secondarymetabolites.org/api/v1.0/download/genbank/GCF_002848365.2/NZ_CP025491/2/310938/319691
Pseudomonas	aeruginosa	NCTC11445	NZ_QGSM01000012.1	2014359	2054312	betalactone - nrps-like hybrid	FALSE	pyoverdin	2	BGC0000413	https://antismash-db.secondarymetabolites.org/go/NZ_QGSM01000012.1/2014359-2054312	https://antismash-db.secondarymetabolites.org/api/v1.0/download/genbank/GCF_003176695.1/NZ_QGSM01000012/1/2014359/2054312
Mycobacteroides	abscessus	G177	NZ_QXAR01000003.1	213568	330941	nrps-like - t1nrps hybrid	FALSE	glycopeptidolipid	30	BGC0000365	https://antismash-db.secondarymetabolites.org/go/NZ_QXAR01000003.1/213568-330941	https://antismash-db.secondarymetabolites.org/api/v1.0/download/genbank/GCF_003582115.1/NZ_QXAR01000003/1/213568/330941
Bacillus	velezensis	P34	NZ_CP023414.1	1389549	1523478	betalactone - t1nrps - transat-pks hybrid	FALSE	fengycin	100	BGC0001095	https://antismash-db.secondarymetabolites.org/go/NZ_CP023414.1/1389549-1523478	https://antismash-db.secondarymetabolites.org/api/v1.0/download/genbank/GCF_003076535.1/NZ_CP023414/1/1389549/1523478
Fluoribacter	bozemanae	WIGA	NZ_LNXU01000032.1	290272	301136	bacteriocin	FALSE	None	None	None	https://antismash-db.secondarymetabolites.org/go/NZ_LNXU01000032.1/290272-301136	https://antismash-db.secondarymetabolites.org/api/v1.0/download/genbank/GCF_001467045.1/NZ_LNXU01000032/1/290272/301136
Neisseria	meningitidis	2842STDY5881060	NZ_JMDB01000002.1	26597	67734	arylpolyene	FALSE	APE Ec	10	BGC0000836	https://antismash-db.secondarymetabolites.org/go/NZ_JMDB01000002.1/26597-67734	https://antismash-db.secondarymetabolites.org/api/v1.0/download/genbank/GCF_001183285.1/NZ_JMDB01000002/1/26597/67734
Legionella	longbeachae	B3526CHC	NZ_CP020412.2	1714802	1725666	bacteriocin	FALSE	None	None	None	https://antismash-db.secondarymetabolites.org/go/NZ_CP020412.2/1714802-1725666	https://antismash-db.secondarymetabolites.org/api/v1.0/download/genbank/GCF_002073455.2/NZ_CP020412/2/1714802/1725666
Pseudomonas	Unclassified	BG1	NZ_JVFY01000033.1	311874	353695	betalactone - nrps-like hybrid	FALSE	pyoverdin	2	BGC0000413	https://antismash-db.secondarymetabolites.org/go/NZ_JVFY01000033.1/311874-353695	https://antismash-db.secondarymetabolites.org/api/v1.0/download/genbank/GCF_001065055.1/NZ_JVFY01000033/1/311874/353695
Eikenella	Unclassified	HMSC073A11	NZ_KV820971.1	76094	117210	arylpolyene	FALSE	None	None	None	https://antismash-db.secondarymetabolites.org/go/NZ_KV820971.1/76094-117210	https://antismash-db.secondarymetabolites.org/api/v1.0/download/genbank/GCF_001815545.1/NZ_KV820971/1/76094/117210
Paenibacillus	polymyxa	YC0573	NZ_POVT01000007.1	0	26166	t1nrps	TRUE	None	None	None	https://antismash-db.secondarymetabolites.org/go/NZ_POVT01000007.1/0-26166	https://antismash-db.secondarymetabolites.org/api/v1.0/download/genbank/GCF_002894925.1/NZ_POVT01000007/1/0/26166
Bacillus	pseudomycoides	Rock1-4	NZ_CM000744.1	5007346	5074854	t1nrps	FALSE	puwainaphycin A / puwainaphycin B / puwainaphycin C / puwainaphycin D	40	BGC0001125	https://antismash-db.secondarymetabolites.org/go/NZ_CM000744.1/5007346-5074854	https://antismash-db.secondarymetabolites.org/api/v1.0/download/genbank/GCF_000161435.1/NZ_CM000744/1/5007346/5074854
Bacillus	subtilis	J-5	NZ_SDKE01000003.1	1446741	1502998	betalactone - t1nrps hybrid	FALSE	fengycin	93	BGC0001095	https://antismash-db.secondarymetabolites.org/go/NZ_SDKE01000003.1/1446741-1502998	https://antismash-db.secondarymetabolites.org/api/v1.0/download/genbank/GCF_007845115.1/NZ_SDKE01000003/1/1446741/1502998
Bacillus	subtilis	J-5	NZ_JXHP01000015.1	0	42473	betalactone - t1nrps hybrid	TRUE	fengycin	86	BGC0001095	https://antismash-db.secondarymetabolites.org/go/NZ_JXHP01000015.1/0-42473	https://antismash-db.secondarymetabolites.org/api/v1.0/download/genbank/GCF_000830715.1/NZ_JXHP01000015/1/0/42473
Streptomyces	violarus	CECT 3237	NZ_JACHXE010000004.1	777759	850266	oligosaccharide - pks-like - t2pks hybrid	FALSE	cytorhodin	84	BGC0001568	https://antismash-db.secondarymetabolites.org/go/NZ_JACHXE010000004.1/777759-850266	https://antismash-db.secondarymetabolites.org/api/v1.0/download/genbank/GCF_014191845.1/NZ_JACHXE010000004/1/777759/850266
Corynebacterium	ulcerans	210931	NZ_CP009716.1	2241894	2286733	t1pks	FALSE	None	None	None	https://antismash-db.secondarymetabolites.org/go/NZ_CP009716.1/2241894-2286733	https://antismash-db.secondarymetabolites.org/api/v1.0/download/genbank/GCF_000769635.1/NZ_CP009716/1/2241894/2286733
Streptomyces	lavendulae	YAKB-15	NZ_SMSN01000003.1	355356	516857	betalactone - t1nrps hybrid	FALSE	kirromycin	16	BGC0001070	https://antismash-db.secondarymetabolites.org/go/NZ_SMSN01000003.1/355356-516857	https://antismash-db.secondarymetabolites.org/api/v1.0/download/genbank/GCF_008016805.1/NZ_SMSN01000003/1/355356/516857
Streptomyces	lavendulae	YAKB-15	NZ_SMSN01000053.1	165866	206931	t3pks	FALSE	herboxidiene	7	BGC0001065	https://antismash-db.secondarymetabolites.org/go/NZ_SMSN01000053.1/165866-206931	https://antismash-db.secondarymetabolites.org/api/v1.0/download/genbank/GCF_008016805.1/NZ_SMSN01000053/1/165866/206931
Streptomyces	lavendulae	YAKB-15	NZ_SMSN01000053.1	236544	288788	hgle-ks - t1pks hybrid	FALSE	cinnamycin	19	BGC0000503	https://antismash-db.secondarymetabolites.org/go/NZ_SMSN01000053.1/236544-288788	https://antismash-db.secondarymetabolites.org/api/v1.0/download/genbank/GCF_008016805.1/NZ_SMSN01000053/1/236544/288788
Bacillus	subtilis	J-5	NZ_CP032315.1	1977503	2044391	betalactone - t1nrps hybrid	FALSE	fengycin	93	BGC0001095	https://antismash-db.secondarymetabolites.org/go/NZ_CP032315.1/1977503-2044391	https://antismash-db.secondarymetabolites.org/api/v1.0/download/genbank/GCF_003612735.1/NZ_CP032315/1/1977503/2044391
Corynebacterium	ulcerans	210931	NZ_LT906443.1	1261982	1306818	t1pks	FALSE	None	None	None	https://antismash-db.secondarymetabolites.org/go/NZ_LT906443.1/1261982-1306818	https://antismash-db.secondarymetabolites.org/api/v1.0/download/genbank/GCF_900187135.1/NZ_LT906443/1/1261982/1306818
Unclassified	Unclassified	GspS2-BC2016	NZ_PEIH01000005.1	897944	939111	arylpolyene	FALSE	None	None	None	https://antismash-db.secondarymetabolites.org/go/NZ_PEIH01000005.1/897944-939111	https://antismash-db.secondarymetabolites.org/api/v1.0/download/genbank/GCF_002904345.1/NZ_PEIH01000005/1/897944/939111
Curtobacterium	pusillum	DE0370	NZ_JACGXP010000004.1	83631	124774	t3pks	FALSE	pepticinnamin E	6	BGC0002014	https://antismash-db.secondarymetabolites.org/go/NZ_JACGXP010000004.1/83631-124774	https://antismash-db.secondarymetabolites.org/api/v1.0/download/genbank/GCF_014138325.1/NZ_JACGXP010000004/1/83631/124774
Acinetobacter	nosocomialis	AC1530	NZ_UFHX01000017.1	0	53298	hserlactone - t1nrps hybrid	TRUE	1-nonadecene / (14Z)-1,14-nonadecadiene	100	BGC0001160	https://antismash-db.secondarymetabolites.org/go/NZ_UFHX01000017.1/0-53298	https://antismash-db.secondarymetabolites.org/api/v1.0/download/genbank/GCF_900494855.1/NZ_UFHX01000017/1/0/53298
Bacillus	amyloliquefaciens	ALB65	NZ_CP044444.1	3253232	3388304	betalactone - t1nrps - transat-pks hybrid	FALSE	fengycin	93	BGC0001095	https://antismash-db.secondarymetabolites.org/go/NZ_CP044444.1/3253232-3388304	https://antismash-db.secondarymetabolites.org/api/v1.0/download/genbank/GCF_008824205.1/NZ_CP044444/1/3253232/3388304
Acinetobacter	nosocomialis	AC1530	NZ_CP014019.1	3472092	3548841	arylpolyene - hserlactone - t1nrps hybrid	FALSE	K53 capsular polysaccharide	10	BGC0001947	https://antismash-db.secondarymetabolites.org/go/NZ_CP014019.1/3472092-3548841	https://antismash-db.secondarymetabolites.org/api/v1.0/download/genbank/GCF_002951295.1/NZ_CP014019/1/3472092/3548841
Myxococcus	xanthus	MC3.3.5c16	NZ_CP017172.1	4660514	4746029	t1nrps - t1pks hybrid	FALSE	myxoprincomide-c506	100	BGC0000393	https://antismash-db.secondarymetabolites.org/go/NZ_CP017172.1/4660514-4746029	https://antismash-db.secondarymetabolites.org/api/v1.0/download/genbank/GCF_006402015.1/NZ_CP017172/1/4660514/4746029
Bacillus	velezensis	P34	NZ_SDKI01000001.1	1971001	2080861	betalactone - t1nrps - transat-pks hybrid	FALSE	fengycin	93	BGC0001095	https://antismash-db.secondarymetabolites.org/go/NZ_SDKI01000001.1/1971001-2080861	https://antismash-db.secondarymetabolites.org/api/v1.0/download/genbank/GCF_007844975.1/NZ_SDKI01000001/1/1971001/2080861
Burkholderia	oklahomensis	EO147	NZ_CP008727.1	487152	545882	t1nrps - t1pks hybrid	FALSE	yersiniabactin	11	BGC0001055	https://antismash-db.secondarymetabolites.org/go/NZ_CP008727.1/487152-545882	https://antismash-db.secondarymetabolites.org/api/v1.0/download/genbank/GCF_000755985.1/NZ_CP008727/1/487152/545882
Neisseria	meningitidis	2842STDY5881060	NZ_FEVA01000012.1	25083	53718	arylpolyene	TRUE	APE Ec	10	BGC0000836	https://antismash-db.secondarymetabolites.org/go/NZ_FEVA01000012.1/25083-53718	https://antismash-db.secondarymetabolites.org/api/v1.0/download/genbank/GCF_900032485.1/NZ_FEVA01000012/1/25083/53718
Ruminiclostridium	cellobioparum	ATCC 15832	NZ_JHYD01000002.1	80829	129467	t1nrps	FALSE	None	None	None	https://antismash-db.secondarymetabolites.org/go/NZ_JHYD01000002.1/80829-129467	https://antismash-db.secondarymetabolites.org/api/v1.0/download/genbank/GCF_000621505.1/NZ_JHYD01000002/1/80829/129467
Corynebacterium	Unclassified	HMSC069E04	NZ_KV811711.1	0	27723	t1nrps	TRUE	coelichelin	54	BGC0000325	https://antismash-db.secondarymetabolites.org/go/NZ_KV811711.1/0-27723	https://antismash-db.secondarymetabolites.org/api/v1.0/download/genbank/GCF_001813175.1/NZ_KV811711/1/0/27723
Bacillus	Unclassified	PAMC26543	NZ_CP060193.1	2111139	2192372	betalactone - t1nrps hybrid	FALSE	fengycin	100	BGC0001095	https://antismash-db.secondarymetabolites.org/go/NZ_CP060193.1/2111139-2192372	https://antismash-db.secondarymetabolites.org/api/v1.0/download/genbank/GCF_014250375.1/NZ_CP060193/1/2111139/2192372
Bacillus	velezensis	P34	NZ_CP021011.1	3773674	3911526	betalactone - t1nrps - transat-pks hybrid	FALSE	fengycin	100	BGC0001095	https://antismash-db.secondarymetabolites.org/go/NZ_CP021011.1/3773674-3911526	https://antismash-db.secondarymetabolites.org/api/v1.0/download/genbank/GCF_002850475.1/NZ_CP021011/1/3773674/3911526
Burkholderia	cenocepacia	DDS 22E-1	NZ_CP019666.1	2918038	2972238	t1nrps	FALSE	ornibactin	100	BGC0001721	https://antismash-db.secondarymetabolites.org/go/NZ_CP019666.1/2918038-2972238	https://antismash-db.secondarymetabolites.org/api/v1.0/download/genbank/GCF_001999805.1/NZ_CP019666/1/2918038/2972238
Pseudomonas	aeruginosa	NCTC11445	NZ_CP015377.1	6682483	6724304	betalactone - nrps-like hybrid	FALSE	pyoverdin	1	BGC0000413	https://antismash-db.secondarymetabolites.org/go/NZ_CP015377.1/6682483-6724304	https://antismash-db.secondarymetabolites.org/api/v1.0/download/genbank/GCF_001632245.1/NZ_CP015377/1/6682483/6724304
Curtobacterium	Unclassified	SGAir0471	NZ_CP027869.1	923241	962137	t3pks	FALSE	pepticinnamin E	6	BGC0002014	https://antismash-db.secondarymetabolites.org/go/NZ_CP027869.1/923241-962137	https://antismash-db.secondarymetabolites.org/api/v1.0/download/genbank/GCF_005490985.1/NZ_CP027869/1/923241/962137
Ralstonia	pseudosolanacearum	RS 476	NZ_CP021763.1	489348	543036	nrps-like - siderophore hybrid	FALSE	staphylobactin	18	BGC0000943	https://antismash-db.secondarymetabolites.org/go/NZ_CP021763.1/489348-543036	https://antismash-db.secondarymetabolites.org/api/v1.0/download/genbank/GCF_003595305.1/NZ_CP021763/1/489348/543036
Neisseria	meningitidis	2842STDY5881060	NZ_FFCL01000004.1	54795	95857	arylpolyene	FALSE	APE Ec	10	BGC0000836	https://antismash-db.secondarymetabolites.org/go/NZ_FFCL01000004.1/54795-95857	https://antismash-db.secondarymetabolites.org/api/v1.0/download/genbank/GCF_900031475.1/NZ_FFCL01000004/1/54795/95857
Pseudomonas	aeruginosa	NCTC11445	NZ_JTOY01000026.1	60992	102849	betalactone - nrps-like hybrid	FALSE	pyoverdin	2	BGC0000413	https://antismash-db.secondarymetabolites.org/go/NZ_JTOY01000026.1/60992-102849	https://antismash-db.secondarymetabolites.org/api/v1.0/download/genbank/GCF_000792575.1/NZ_JTOY01000026/1/60992/102849
Mycobacteroides	abscessus	G177	NZ_QDEI01000002.1	153593	270937	nrps-like - t1nrps hybrid	FALSE	glycopeptidolipid	30	BGC0000365	https://antismash-db.secondarymetabolites.org/go/NZ_QDEI01000002.1/153593-270937	https://antismash-db.secondarymetabolites.org/api/v1.0/download/genbank/GCF_003071805.1/NZ_QDEI01000002/1/153593/270937
Campylobacter	jejuni	AR-0419	NZ_CP012220.1	771079	800917	betalactone	FALSE	None	None	None	https://antismash-db.secondarymetabolites.org/go/NZ_CP012220.1/771079-800917	https://antismash-db.secondarymetabolites.org/api/v1.0/download/genbank/GCF_003368205.1/NZ_CP012220/1/771079/800917
Pseudomonas	aeruginosa	NCTC11445	NZ_LLKV01000012.1	286744	328601	betalactone - nrps-like hybrid	FALSE	pyoverdin	2	BGC0000413	https://antismash-db.secondarymetabolites.org/go/NZ_LLKV01000012.1/286744-328601	https://antismash-db.secondarymetabolites.org/api/v1.0/download/genbank/GCF_001449145.1/NZ_LLKV01000012/1/286744/328601
Legionella	nautarum	ATCC 49506	NZ_LNYO01000001.1	145829	186942	t3pks	FALSE	None	None	None	https://antismash-db.secondarymetabolites.org/go/NZ_LNYO01000001.1/145829-186942	https://antismash-db.secondarymetabolites.org/api/v1.0/download/genbank/GCF_001467895.1/NZ_LNYO01000001/1/145829/186942
Pseudomonas	aeruginosa	39016	NZ_CM001020.1	1390879	1431184	betalactone - nrps-like hybrid	FALSE	thanamycin	27	BGC0000443	https://antismash-db.secondarymetabolites.org/go/NZ_CM001020.1/1390879-1431184	https://antismash-db.secondarymetabolites.org/api/v1.0/download/genbank/GCF_000148745.1/NZ_CM001020/1/1390879/1431184
Pseudomonas	aeruginosa	NCTC11445	NZ_CP008861.1	6061754	6103575	betalactone - nrps-like hybrid	FALSE	pyoverdin	2	BGC0000413	https://antismash-db.secondarymetabolites.org/go/NZ_CP008861.1/6061754-6103575	https://antismash-db.secondarymetabolites.org/api/v1.0/download/genbank/GCF_001516345.1/NZ_CP008861/1/6061754/6103575
Pseudomonas	aeruginosa	NCTC11445	NZ_LLUL01000067.1	311903	353724	betalactone - nrps-like hybrid	FALSE	pyoverdin	1	BGC0000413	https://antismash-db.secondarymetabolites.org/go/NZ_LLUL01000067.1/311903-353724	https://antismash-db.secondarymetabolites.org/api/v1.0/download/genbank/GCF_001454095.1/NZ_LLUL01000067/1/311903/353724
Curtobacterium	Unclassified	JUb34	NZ_RJVH01000003.1	289765	330845	t3pks	FALSE	bottromycin A2	6	BGC0000469	https://antismash-db.secondarymetabolites.org/go/NZ_RJVH01000003.1/289765-330845	https://antismash-db.secondarymetabolites.org/api/v1.0/download/genbank/GCF_003755065.1/NZ_RJVH01000003/1/289765/330845
Campylobacter	jejuni	AR-0419	NZ_CUOL01000006.1	0	20537	betalactone	TRUE	None	None	None	https://antismash-db.secondarymetabolites.org/go/NZ_CUOL01000006.1/0-20537	https://antismash-db.secondarymetabolites.org/api/v1.0/download/genbank/GCF_001236525.1/NZ_CUOL01000006/1/0/20537
Streptomyces	calvus	CECT 3271	NZ_JACJIE010000002.1	413077	491639	ladderane - t1nrps hybrid	FALSE	WS9326	100	BGC0001297	https://antismash-db.secondarymetabolites.org/go/NZ_JACJIE010000002.1/413077-491639	https://antismash-db.secondarymetabolites.org/api/v1.0/download/genbank/GCF_014138735.1/NZ_JACJIE010000002/1/413077/491639
Pseudomonas	aeruginosa	NCTC11445	NZ_NSYS01000013.1	75598	117419	betalactone - nrps-like hybrid	FALSE	pyoverdin	2	BGC0000413	https://antismash-db.secondarymetabolites.org/go/NZ_NSYS01000013.1/75598-117419	https://antismash-db.secondarymetabolites.org/api/v1.0/download/genbank/GCF_003840865.1/NZ_NSYS01000013/1/75598/117419
Streptomyces	calvus	CECT 3271	NZ_JACJIE010000007.1	191590	260670	t1pks	FALSE	4-Z-annimycin	100	BGC0001298	https://antismash-db.secondarymetabolites.org/go/NZ_JACJIE010000007.1/191590-260670	https://antismash-db.secondarymetabolites.org/api/v1.0/download/genbank/GCF_014138735.1/NZ_JACJIE010000007/1/191590/260670
Pseudomonas	aeruginosa	BWHPSA042	NZ_KI914512.1	3063074	3104931	betalactone - nrps-like hybrid	FALSE	pyoverdin	2	BGC0000413	https://antismash-db.secondarymetabolites.org/go/NZ_KI914512.1/3063074-3104931	https://antismash-db.secondarymetabolites.org/api/v1.0/download/genbank/GCF_000520355.1/NZ_KI914512/1/3063074/3104931
Streptococcus	mutans	NG8	NZ_CP021318.1	1718986	1745200	bacteriocin	FALSE	None	None	None	https://antismash-db.secondarymetabolites.org/go/NZ_CP021318.1/1718986-1745200	https://antismash-db.secondarymetabolites.org/api/v1.0/download/genbank/GCF_002155285.1/NZ_CP021318/1/1718986/1745200
Bacillus	subtilis	J-5	NZ_CP045006.1	2089840	2170360	betalactone - t1nrps hybrid	FALSE	fengycin	100	BGC0001095	https://antismash-db.secondarymetabolites.org/go/NZ_CP045006.1/2089840-2170360	https://antismash-db.secondarymetabolites.org/api/v1.0/download/genbank/GCF_009017455.1/NZ_CP045006/1/2089840/2170360
Eikenella	corrodens	KCOM 3110	NZ_NHRS01000001.1	1254203	1295319	arylpolyene	FALSE	None	None	None	https://antismash-db.secondarymetabolites.org/go/NZ_NHRS01000001.1/1254203-1295319	https://antismash-db.secondarymetabolites.org/api/v1.0/download/genbank/GCF_002204395.1/NZ_NHRS01000001/1/1254203/1295319
Pseudomonas	aeruginosa	NCTC11445	NZ_CP008868.1	5885008	5926829	betalactone - nrps-like hybrid	FALSE	pyoverdin	2	BGC0000413	https://antismash-db.secondarymetabolites.org/go/NZ_CP008868.1/5885008-5926829	https://antismash-db.secondarymetabolites.org/api/v1.0/download/genbank/GCF_001516105.1/NZ_CP008868/1/5885008/5926829
Streptomyces	violaceusniger	Tu 4113	NC_015957.1	2528706	2601222	t2pks	FALSE	spore pigment	83	BGC0000271	https://antismash-db.secondarymetabolites.org/go/NC_015957.1/2528706-2601222	https://antismash-db.secondarymetabolites.org/api/v1.0/download/genbank/GCF_000147815.2/NC_015957/1/2528706/2601222
Paenibacillus	Unclassified	N4	NZ_VNJK01000001.1	1948553	1971757	lanthipeptide	FALSE	cerecidin / cerecidin A1 / cerecidin A2 / cerecidin A3 / cerecidin A4 / cerecidin A5 / cerecidin A6 / cerecidin A7	11	BGC0000502	https://antismash-db.secondarymetabolites.org/go/NZ_VNJK01000001.1/1948553-1971757	https://antismash-db.secondarymetabolites.org/api/v1.0/download/genbank/GCF_007786455.1/NZ_VNJK01000001/1/1948553/1971757
Bacillus	velezensis	P34	NZ_CP043809.1	973767	1107851	betalactone - t1nrps - transat-pks hybrid	FALSE	fengycin	100	BGC0001095	https://antismash-db.secondarymetabolites.org/go/NZ_CP043809.1/973767-1107851	https://antismash-db.secondarymetabolites.org/api/v1.0/download/genbank/GCF_004135455.2/NZ_CP043809/1/973767/1107851
Streptomyces	violaceusniger	Tu 4113	NC_015957.1	7182046	7243498	hgle-ks - nrps-like - t1pks hybrid	FALSE	meilingmycin	2	BGC0000093	https://antismash-db.secondarymetabolites.org/go/NC_015957.1/7182046-7243498	https://antismash-db.secondarymetabolites.org/api/v1.0/download/genbank/GCF_000147815.2/NC_015957/1/7182046/7243498
Sphaerisporangium	album	CCTCC AA 208026	NZ_QOIL01000018.1	74658	147306	t2pks	FALSE	WS79089A / hexaricin B / hexaricin C	27	BGC0001376	https://antismash-db.secondarymetabolites.org/go/NZ_QOIL01000018.1/74658-147306	https://antismash-db.secondarymetabolites.org/api/v1.0/download/genbank/GCF_003323745.1/NZ_QOIL01000018/1/74658/147306
Pseudomonas	aeruginosa	NCTC11445	NZ_CP028917.1	2746642	2787273	betalactone - nrps-like hybrid	FALSE	pyoverdin	2	BGC0000413	https://antismash-db.secondarymetabolites.org/go/NZ_CP028917.1/2746642-2787273	https://antismash-db.secondarymetabolites.org/api/v1.0/download/genbank/GCF_003060845.1/NZ_CP028917/1/2746642/2787273
Bacillus	velezensis	P34	NZ_CP024897.1	1842681	1979674	betalactone - t1nrps - transat-pks hybrid	FALSE	fengycin	100	BGC0001095	https://antismash-db.secondarymetabolites.org/go/NZ_CP024897.1/1842681-1979674	https://antismash-db.secondarymetabolites.org/api/v1.0/download/genbank/GCF_002796465.1/NZ_CP024897/1/1842681/1979674
Pseudomonas	aeruginosa	BL12	NZ_KI518870.1	626581	668438	betalactone - nrps-like hybrid	FALSE	thanamycin	27	BGC0000443	https://antismash-db.secondarymetabolites.org/go/NZ_KI518870.1/626581-668438	https://antismash-db.secondarymetabolites.org/api/v1.0/download/genbank/GCF_000480905.1/NZ_KI518870/1/626581/668438
Acinetobacter	baumannii	LEV1449/17Ec	NZ_CP037871.1	344285	426502	arylpolyene - hserlactone - t1nrps hybrid	FALSE	None	None	None	https://antismash-db.secondarymetabolites.org/go/NZ_CP037871.1/344285-426502	https://antismash-db.secondarymetabolites.org/api/v1.0/download/genbank/GCF_004354165.1/NZ_CP037871/1/344285/426502
Campylobacter	jejuni	CFSAN065345	NZ_CP017032.1	892665	922503	betalactone	FALSE	None	None	None	https://antismash-db.secondarymetabolites.org/go/NZ_CP017032.1/892665-922503	https://antismash-db.secondarymetabolites.org/api/v1.0/download/genbank/GCF_001721965.1/NZ_CP017032/1/892665/922503
Diaminobutyricibacter	tongyongensis	NBRC 108724	NZ_JAAGWY010000001.1	1626905	1655913	nrps-like	TRUE	None	None	None	https://antismash-db.secondarymetabolites.org/go/NZ_JAAGWY010000001.1/1626905-1655913	https://antismash-db.secondarymetabolites.org/api/v1.0/download/genbank/GCF_010686705.1/NZ_JAAGWY010000001/1/1626905/1655913
Bacillus	velezensis	P34	NZ_CP028961.1	956960	1093251	betalactone - t1nrps - transat-pks hybrid	FALSE	fengycin	100	BGC0001095	https://antismash-db.secondarymetabolites.org/go/NZ_CP028961.1/956960-1093251	https://antismash-db.secondarymetabolites.org/api/v1.0/download/genbank/GCF_009914135.1/NZ_CP028961/1/956960/1093251
Aliikangiella	Unclassified	M105	NZ_ML660163.1	462519	506320	arylpolyene	FALSE	APE Vf	45	BGC0000837	https://antismash-db.secondarymetabolites.org/go/NZ_ML660163.1/462519-506320	https://antismash-db.secondarymetabolites.org/api/v1.0/download/genbank/GCF_007004725.1/NZ_ML660163/1/462519/506320
Streptomyces	Unclassified	KO7888	NZ_WXVT01000001.1	1374814	1422329	pks-like - t1pks hybrid	FALSE	arsono-polyketide	87	BGC0001283	https://antismash-db.secondarymetabolites.org/go/NZ_WXVT01000001.1/1374814-1422329	https://antismash-db.secondarymetabolites.org/api/v1.0/download/genbank/GCF_011317205.1/NZ_WXVT01000001/1/1374814/1422329
Burkholderia	cenocepacia	DDS 22E-1	NZ_CP020599.1	1508772	1562415	t1nrps	FALSE	ornibactin	100	BGC0001721	https://antismash-db.secondarymetabolites.org/go/NZ_CP020599.1/1508772-1562415	https://antismash-db.secondarymetabolites.org/api/v1.0/download/genbank/GCF_002083015.1/NZ_CP020599/1/1508772/1562415
Bacillus	velezensis	P34	NZ_CP031694.1	2965375	3101476	betalactone - t1nrps - transat-pks hybrid	FALSE	fengycin	100	BGC0001095	https://antismash-db.secondarymetabolites.org/go/NZ_CP031694.1/2965375-3101476	https://antismash-db.secondarymetabolites.org/api/v1.0/download/genbank/GCF_009914175.1/NZ_CP031694/1/2965375/3101476
Campylobacter	jejuni	CFSAN065345	NZ_CP028372.1	897474	927312	betalactone	FALSE	None	None	None	https://antismash-db.secondarymetabolites.org/go/NZ_CP028372.1/897474-927312	https://antismash-db.secondarymetabolites.org/api/v1.0/download/genbank/GCF_003971585.1/NZ_CP028372/1/897474/927312
Bacillus	velezensis	P34	NZ_CP059405.1	3964641	4099723	betalactone - t1nrps - transat-pks hybrid	FALSE	fengycin	93	BGC0001095	https://antismash-db.secondarymetabolites.org/go/NZ_CP059405.1/3964641-4099723	https://antismash-db.secondarymetabolites.org/api/v1.0/download/genbank/GCF_013875015.1/NZ_CP059405/1/3964641/4099723
Actinomadura	madurae	DSM 43067	NZ_FOVH01000001.1	1197756	1225823	t1nrps	TRUE	enduracidin	12	BGC0000341	https://antismash-db.secondarymetabolites.org/go/NZ_FOVH01000001.1/1197756-1225823	https://antismash-db.secondarymetabolites.org/api/v1.0/download/genbank/GCF_900115095.1/NZ_FOVH01000001/1/1197756/1225823
Actinomadura	madurae	DSM 43067	NZ_FOVH01000009.1	149503	193826	nrps-like	FALSE	cadaside A / cadaside B	14	BGC0001968	https://antismash-db.secondarymetabolites.org/go/NZ_FOVH01000009.1/149503-193826	https://antismash-db.secondarymetabolites.org/api/v1.0/download/genbank/GCF_900115095.1/NZ_FOVH01000009/1/149503/193826
Pseudomonas	aeruginosa	NCTC11445	NZ_CP012066.1	1640705	1680646	betalactone - nrps-like hybrid	FALSE	pyoverdin	2	BGC0000413	https://antismash-db.secondarymetabolites.org/go/NZ_CP012066.1/1640705-1680646	https://antismash-db.secondarymetabolites.org/api/v1.0/download/genbank/GCF_001077475.1/NZ_CP012066/1/1640705/1680646
Campylobacter	jejuni	AR-0419	NZ_CZHX01000005.1	47323	77163	betalactone	FALSE	None	None	None	https://antismash-db.secondarymetabolites.org/go/NZ_CZHX01000005.1/47323-77163	https://antismash-db.secondarymetabolites.org/api/v1.0/download/genbank/GCF_001408155.1/NZ_CZHX01000005/1/47323/77163
Pseudomonas	aeruginosa	NCTC11445	NZ_CP027165.1	3034529	3074480	betalactone - nrps-like hybrid	FALSE	pyoverdin	2	BGC0000413	https://antismash-db.secondarymetabolites.org/go/NZ_CP027165.1/3034529-3074480	https://antismash-db.secondarymetabolites.org/api/v1.0/download/genbank/GCF_002968515.1/NZ_CP027165/1/3034529/3074480
Nocardia	yunnanensis	CFHS0054	NZ_CP032568.1	6737592	6793837	other - t1nrps hybrid	FALSE	rapamycin	7	BGC0001040	https://antismash-db.secondarymetabolites.org/go/NZ_CP032568.1/6737592-6793837	https://antismash-db.secondarymetabolites.org/api/v1.0/download/genbank/GCF_003626895.1/NZ_CP032568/1/6737592/6793837
Pseudomonas	aeruginosa	BWHPSA038	NZ_KI914540.1	4089692	4129831	betalactone - nrps-like hybrid	FALSE	thanamycin	27	BGC0000443	https://antismash-db.secondarymetabolites.org/go/NZ_KI914540.1/4089692-4129831	https://antismash-db.secondarymetabolites.org/api/v1.0/download/genbank/GCF_000520435.1/NZ_KI914540/1/4089692/4129831
Pseudomonas	aeruginosa	NCTC11445	NZ_CP050335.1	4226096	4267917	betalactone - nrps-like hybrid	FALSE	pyoverdin	2	BGC0000413	https://antismash-db.secondarymetabolites.org/go/NZ_CP050335.1/4226096-4267917	https://antismash-db.secondarymetabolites.org/api/v1.0/download/genbank/GCF_013343575.1/NZ_CP050335/1/4226096/4267917
Rhodobacter	sphaeroides	KD131; KCTC 12085	NC_011963.1	1556561	1597611	t3pks	FALSE	ambactin	25	BGC0001131	https://antismash-db.secondarymetabolites.org/go/NC_011963.1/1556561-1597611	https://antismash-db.secondarymetabolites.org/api/v1.0/download/genbank/GCF_000021005.1/NC_011963/1/1556561/1597611
Campylobacter	jejuni	30318	NZ_KK365651.1	66482	87154	betalactone	TRUE	None	None	None	https://antismash-db.secondarymetabolites.org/go/NZ_KK365651.1/66482-87154	https://antismash-db.secondarymetabolites.org/api/v1.0/download/genbank/GCF_000686305.1/NZ_KK365651/1/66482/87154
Pseudomonas	aeruginosa	PS75	NZ_KK213160.1	3454980	3496837	betalactone - nrps-like hybrid	FALSE	thanamycin	27	BGC0000443	https://antismash-db.secondarymetabolites.org/go/NZ_KK213160.1/3454980-3496837	https://antismash-db.secondarymetabolites.org/api/v1.0/download/genbank/GCF_000629365.1/NZ_KK213160/1/3454980/3496837
Campylobacter	jejuni	AR-0419	NZ_CUPJ01000003.1	86428	116267	betalactone	FALSE	None	None	None	https://antismash-db.secondarymetabolites.org/go/NZ_CUPJ01000003.1/86428-116267	https://antismash-db.secondarymetabolites.org/api/v1.0/download/genbank/GCF_001230345.1/NZ_CUPJ01000003/1/86428/116267
Streptomyces	Unclassified	ADI97-07	NZ_ML123098.1	619634	677180	bacteriocin - t1nrps - t1pks - terpene hybrid	FALSE	isorenieratene	100	BGC0000664	https://antismash-db.secondarymetabolites.org/go/NZ_ML123098.1/619634-677180	https://antismash-db.secondarymetabolites.org/api/v1.0/download/genbank/GCF_003846275.1/NZ_ML123098/1/619634/677180
Curtobacterium	Unclassified	PhB115	NZ_RJKR01000005.1	336973	378053	t3pks	FALSE	pentalenolactone	23	BGC0000678	https://antismash-db.secondarymetabolites.org/go/NZ_RJKR01000005.1/336973-378053	https://antismash-db.secondarymetabolites.org/api/v1.0/download/genbank/GCF_003752025.1/NZ_RJKR01000005/1/336973/378053
Pseudomonas	aeruginosa	NCTC11445	NZ_RWLU01000010.1	137397	179254	betalactone - nrps-like hybrid	FALSE	pyoverdin	2	BGC0000413	https://antismash-db.secondarymetabolites.org/go/NZ_RWLU01000010.1/137397-179254	https://antismash-db.secondarymetabolites.org/api/v1.0/download/genbank/GCF_004370185.1/NZ_RWLU01000010/1/137397/179254
Bacillus	velezensis	P34	NZ_CP035393.1	1994477	2126236	betalactone - t1nrps - transat-pks hybrid	FALSE	fengycin	93	BGC0001095	https://antismash-db.secondarymetabolites.org/go/NZ_CP035393.1/1994477-2126236	https://antismash-db.secondarymetabolites.org/api/v1.0/download/genbank/GCF_004119575.1/NZ_CP035393/1/1994477/2126236
Streptomyces	Unclassified	ADI97-07	NZ_ML123100.1	583350	639888	t1nrps - t1pks hybrid	FALSE	antimycin	100	BGC0001455	https://antismash-db.secondarymetabolites.org/go/NZ_ML123100.1/583350-639888	https://antismash-db.secondarymetabolites.org/api/v1.0/download/genbank/GCF_003846275.1/NZ_ML123100/1/583350/639888
Pseudomonas	aeruginosa	NCTC11445	NZ_LLRI01000012.1	311905	353762	betalactone - nrps-like hybrid	FALSE	pyoverdin	2	BGC0000413	https://antismash-db.secondarymetabolites.org/go/NZ_LLRI01000012.1/311905-353762	https://antismash-db.secondarymetabolites.org/api/v1.0/download/genbank/GCF_001452185.1/NZ_LLRI01000012/1/311905/353762
Thiothrix	nivea	DSM 5205	NZ_JH651384.1	2828658	2889228	acyl_amino_acids	FALSE	None	None	None	https://antismash-db.secondarymetabolites.org/go/NZ_JH651384.1/2828658-2889228	https://antismash-db.secondarymetabolites.org/api/v1.0/download/genbank/GCF_000260135.1/NZ_JH651384/1/2828658/2889228
Campylobacter	jejuni	AR-0419	NZ_CP012221.1	840877	870717	betalactone	FALSE	None	None	None	https://antismash-db.secondarymetabolites.org/go/NZ_CP012221.1/840877-870717	https://antismash-db.secondarymetabolites.org/api/v1.0/download/genbank/GCF_003368225.1/NZ_CP012221/1/840877/870717
Amycolatopsis	Unclassified	YIM 10	NZ_CP045480.1	9827386	9849957	lanthipeptide	FALSE	Ery-9 / Ery-6 / Ery-8 / Ery-7 / Ery-5 / Ery-4 / Ery-3	75	BGC0000513	https://antismash-db.secondarymetabolites.org/go/NZ_CP045480.1/9827386-9849957	https://antismash-db.secondarymetabolites.org/api/v1.0/download/genbank/GCF_009429145.1/NZ_CP045480/1/9827386/9849957
Bacillus	velezensis	SQR9	NZ_CP006890.1	1878447	2013125	betalactone - t1nrps - transat-pks hybrid	FALSE	fengycin	100	BGC0001095	https://antismash-db.secondarymetabolites.org/go/NZ_CP006890.1/1878447-2013125	https://antismash-db.secondarymetabolites.org/api/v1.0/download/genbank/GCF_000685725.1/NZ_CP006890/1/1878447/2013125
Brevibacterium	linens	ATCC 19391	NZ_CP026734.1	2292926	2336865	nrps-like	FALSE	None	None	None	https://antismash-db.secondarymetabolites.org/go/NZ_CP026734.1/2292926-2336865	https://antismash-db.secondarymetabolites.org/api/v1.0/download/genbank/GCF_003999335.1/NZ_CP026734/1/2292926/2336865
Pseudomonas	aeruginosa	NCTC11445	NZ_KV814648.1	272581	314402	betalactone - nrps-like hybrid	FALSE	pyoverdin	2	BGC0000413	https://antismash-db.secondarymetabolites.org/go/NZ_KV814648.1/272581-314402	https://antismash-db.secondarymetabolites.org/api/v1.0/download/genbank/GCF_001813995.1/NZ_KV814648/1/272581/314402
Curtobacterium	Unclassified	MCLR17_054	NZ_QKSY01000009.1	0	28045	t3pks	TRUE	None	None	None	https://antismash-db.secondarymetabolites.org/go/NZ_QKSY01000009.1/0-28045	https://antismash-db.secondarymetabolites.org/api/v1.0/download/genbank/GCF_003234335.1/NZ_QKSY01000009/1/0/28045
Neisseria	lactamica	ATCC 23970	NZ_KN046803.1	1114824	1165394	arylpolyene	FALSE	APE Ec	31	BGC0000836	https://antismash-db.secondarymetabolites.org/go/NZ_KN046803.1/1114824-1165394	https://antismash-db.secondarymetabolites.org/api/v1.0/download/genbank/GCF_000741965.1/NZ_KN046803/1/1114824/1165394
Mycobacteroides	abscessus	837	NZ_FVDA01000001.1	1236413	1352052	nrps-like - t1nrps hybrid	FALSE	glycopeptidolipid	28	BGC0000362	https://antismash-db.secondarymetabolites.org/go/NZ_FVDA01000001.1/1236413-1352052	https://antismash-db.secondarymetabolites.org/api/v1.0/download/genbank/GCF_900131505.1/NZ_FVDA01000001/1/1236413/1352052
Acinetobacter	baumannii	LEV1449/17Ec	NZ_PXNF01000012.1	591	57812	hserlactone - t1nrps hybrid	FALSE	None	None	None	https://antismash-db.secondarymetabolites.org/go/NZ_PXNF01000012.1/591-57812	https://antismash-db.secondarymetabolites.org/api/v1.0/download/genbank/GCF_003007245.1/NZ_PXNF01000012/1/591/57812
Nocardia	suismassiliense	S-137	NZ_LT985361.1	4211956	4251610	other	FALSE	friulimicin A / friulimicin B / friulimicin C / friulimicin D	6	BGC0000354	https://antismash-db.secondarymetabolites.org/go/NZ_LT985361.1/4211956-4251610	https://antismash-db.secondarymetabolites.org/api/v1.0/download/genbank/GCF_900269665.1/NZ_LT985361/1/4211956/4251610
Pseudomonas	aeruginosa	NCTC11445	NZ_CP031659.1	4341409	4383266	betalactone - nrps-like hybrid	FALSE	pyoverdin	2	BGC0000413	https://antismash-db.secondarymetabolites.org/go/NZ_CP031659.1/4341409-4383266	https://antismash-db.secondarymetabolites.org/api/v1.0/download/genbank/GCF_003429185.1/NZ_CP031659/1/4341409/4383266
Pseudomonas	aeruginosa	NCTC11445	NZ_CP050334.1	4122004	4163825	betalactone - nrps-like hybrid	FALSE	pyoverdin	2	BGC0000413	https://antismash-db.secondarymetabolites.org/go/NZ_CP050334.1/4122004-4163825	https://antismash-db.secondarymetabolites.org/api/v1.0/download/genbank/GCF_013343555.1/NZ_CP050334/1/4122004/4163825
Streptomyces	Unclassified	CB02366	NZ_LIVT01000014.1	18936	71422	t1nrps - t1pks hybrid	FALSE	carbapenem MM4550	13	BGC0000842	https://antismash-db.secondarymetabolites.org/go/NZ_LIVT01000014.1/18936-71422	https://antismash-db.secondarymetabolites.org/api/v1.0/download/genbank/GCF_001905905.1/NZ_LIVT01000014/1/18936/71422
Acinetobacter	pittii	WCHAP100010	NZ_SGTJ01000011.1	30095	118398	arylpolyene - hserlactone - t1nrps hybrid	FALSE	None	None	None	https://antismash-db.secondarymetabolites.org/go/NZ_SGTJ01000011.1/30095-118398	https://antismash-db.secondarymetabolites.org/api/v1.0/download/genbank/GCF_004209555.1/NZ_SGTJ01000011/1/30095/118398
Acinetobacter	baumannii	AB307-0294	NZ_CP001172.1	3593535	3650794	hserlactone - t1nrps hybrid	FALSE	None	None	None	https://antismash-db.secondarymetabolites.org/go/NZ_CP001172.1/3593535-3650794	https://antismash-db.secondarymetabolites.org/api/v1.0/download/genbank/GCF_002803025.2/NZ_CP001172/1/3593535/3650794
Bacillus	subtilis	J-5	NZ_CP009796.1	1908300	1990584	betalactone - t1nrps hybrid	FALSE	fengycin	100	BGC0001095	https://antismash-db.secondarymetabolites.org/go/NZ_CP009796.1/1908300-1990584	https://antismash-db.secondarymetabolites.org/api/v1.0/download/genbank/GCF_000782835.1/NZ_CP009796/1/1908300/1990584
Pseudomonas	aeruginosa	X24509	NZ_KI519266.1	3517428	3559285	betalactone - nrps-like hybrid	FALSE	pyoverdin	2	BGC0000413	https://antismash-db.secondarymetabolites.org/go/NZ_KI519266.1/3517428-3559285	https://antismash-db.secondarymetabolites.org/api/v1.0/download/genbank/GCF_000481865.1/NZ_KI519266/1/3517428/3559285
Streptomyces	viridifaciens	ATCC 11989	NZ_CP023698.1	729647	772820	nrps-like	FALSE	meilingmycin	4	BGC0000093	https://antismash-db.secondarymetabolites.org/go/NZ_CP023698.1/729647-772820	https://antismash-db.secondarymetabolites.org/api/v1.0/download/genbank/GCF_008704475.1/NZ_CP023698/1/729647/772820
Crenobacter	Unclassified	GY 70310	NZ_STGJ01000006.1	16863	38534	terpene	FALSE	None	None	None	https://antismash-db.secondarymetabolites.org/go/NZ_STGJ01000006.1/16863-38534	https://antismash-db.secondarymetabolites.org/api/v1.0/download/genbank/GCF_004919095.1/NZ_STGJ01000006/1/16863/38534
Bacillus	subtilis	J-5	NZ_CP046860.1	991178	1073561	betalactone - t1nrps hybrid	FALSE	fengycin	100	BGC0001095	https://antismash-db.secondarymetabolites.org/go/NZ_CP046860.1/991178-1073561	https://antismash-db.secondarymetabolites.org/api/v1.0/download/genbank/GCF_009937745.1/NZ_CP046860/1/991178/1073561
Pseudomonas	aeruginosa	NCTC11445	NZ_CP017969.1	4199099	4240956	betalactone - nrps-like hybrid	FALSE	thanamycin	27	BGC0000443	https://antismash-db.secondarymetabolites.org/go/NZ_CP017969.1/4199099-4240956	https://antismash-db.secondarymetabolites.org/api/v1.0/download/genbank/GCF_001874465.1/NZ_CP017969/1/4199099/4240956
Anoxybacillus	amylolyticus	DSM 15939	NZ_CP015440.1	39788	50019	bacteriocin	FALSE	None	None	None	https://antismash-db.secondarymetabolites.org/go/NZ_CP015440.1/39788-50019	https://antismash-db.secondarymetabolites.org/api/v1.0/download/genbank/GCF_001634285.1/NZ_CP015440/1/39788/50019
Neisseria	meningitidis	2842STDY5881060	NZ_RPSF01000001.1	1629462	1670629	arylpolyene	FALSE	APE Ec	10	BGC0000836	https://antismash-db.secondarymetabolites.org/go/NZ_RPSF01000001.1/1629462-1670629	https://antismash-db.secondarymetabolites.org/api/v1.0/download/genbank/GCF_005298165.1/NZ_RPSF01000001/1/1629462/1670629
Pseudomonas	aeruginosa	NCTC11445	NZ_CP008864.2	4978608	5020429	betalactone - nrps-like hybrid	FALSE	pyoverdin	2	BGC0000413	https://antismash-db.secondarymetabolites.org/go/NZ_CP008864.2/4978608-5020429	https://antismash-db.secondarymetabolites.org/api/v1.0/download/genbank/GCF_001516225.2/NZ_CP008864/2/4978608/5020429
Mycobacteroides	abscessus	775	NZ_FVXG01000004.1	180967	299224	nrps-like - t1nrps hybrid	FALSE	glycopeptidolipid	30	BGC0000365	https://antismash-db.secondarymetabolites.org/go/NZ_FVXG01000004.1/180967-299224	https://antismash-db.secondarymetabolites.org/api/v1.0/download/genbank/GCF_900140885.1/NZ_FVXG01000004/1/180967/299224
Micromonospora	tulbaghiae	DSM 45142	NZ_CP024087.1	2462884	2529465	t1nrps - t1pks hybrid	FALSE	crochelin A	11	BGC0002001	https://antismash-db.secondarymetabolites.org/go/NZ_CP024087.1/2462884-2529465	https://antismash-db.secondarymetabolites.org/api/v1.0/download/genbank/GCF_003612775.1/NZ_CP024087/1/2462884/2529465
Myxococcus	xanthus	MC3.3.5c16	NZ_CP017171.1	4328777	4410891	t1nrps - t1pks hybrid	FALSE	myxoprincomide-c506	100	BGC0000393	https://antismash-db.secondarymetabolites.org/go/NZ_CP017171.1/4328777-4410891	https://antismash-db.secondarymetabolites.org/api/v1.0/download/genbank/GCF_006401635.1/NZ_CP017171/1/4328777/4410891
Bacillus	subtilis	SRCM101444	NZ_CP021892.1	1924404	1980158	betalactone - t1nrps hybrid	FALSE	fengycin	100	BGC0001095	https://antismash-db.secondarymetabolites.org/go/NZ_CP021892.1/1924404-1980158	https://antismash-db.secondarymetabolites.org/api/v1.0/download/genbank/GCF_002201995.1/NZ_CP021892/1/1924404/1980158
Bacillus	subtilis	SRCM101444	NZ_CP021921.1	2000539	2082785	betalactone - t1nrps hybrid	FALSE	fengycin	100	BGC0001095	https://antismash-db.secondarymetabolites.org/go/NZ_CP021921.1/2000539-2082785	https://antismash-db.secondarymetabolites.org/api/v1.0/download/genbank/GCF_002202035.1/NZ_CP021921/1/2000539/2082785
Acinetobacter	apis	ANC 5114	NZ_FZLN01000002.1	150261	202940	t1nrps	FALSE	fuscachelin A / fuscachelin B / fuscachelin C	33	BGC0000359	https://antismash-db.secondarymetabolites.org/go/NZ_FZLN01000002.1/150261-202940	https://antismash-db.secondarymetabolites.org/api/v1.0/download/genbank/GCF_900197575.1/NZ_FZLN01000002/1/150261/202940
Campylobacter	jejuni	CFSAN065345	NZ_PHXP01000008.1	124888	145466	betalactone	TRUE	None	None	None	https://antismash-db.secondarymetabolites.org/go/NZ_PHXP01000008.1/124888-145466	https://antismash-db.secondarymetabolites.org/api/v1.0/download/genbank/GCF_002804805.1/NZ_PHXP01000008/1/124888/145466
Bacillus	subtilis	J-5	NZ_CP029461.1	1873541	1955841	betalactone - t1nrps hybrid	FALSE	fengycin	100	BGC0001095	https://antismash-db.secondarymetabolites.org/go/NZ_CP029461.1/1873541-1955841	https://antismash-db.secondarymetabolites.org/api/v1.0/download/genbank/GCF_003148355.1/NZ_CP029461/1/1873541/1955841
Xenorhabdus	koppenhoeferi	DSM 18168	NZ_FPBJ01000004.1	94400	125128	t1nrps	TRUE	thiomarinol	16	BGC0001115	https://antismash-db.secondarymetabolites.org/go/NZ_FPBJ01000004.1/94400-125128	https://antismash-db.secondarymetabolites.org/api/v1.0/download/genbank/GCF_900116635.1/NZ_FPBJ01000004/1/94400/125128
Rathayibacter	iranicus	NCCPB 2253	NZ_CP028130.1	1270689	1314365	nrps-like	FALSE	ashimides	8	BGC0001961	https://antismash-db.secondarymetabolites.org/go/NZ_CP028130.1/1270689-1314365	https://antismash-db.secondarymetabolites.org/api/v1.0/download/genbank/GCF_004011115.1/NZ_CP028130/1/1270689/1314365
Xenorhabdus	poinarii	G6	NZ_FO704551.1	1170637	1221653	t1nrps	FALSE	rhizomide A / rhizomide B / rhizomide C	100	BGC0001758	https://antismash-db.secondarymetabolites.org/go/NZ_FO704551.1/1170637-1221653	https://antismash-db.secondarymetabolites.org/api/v1.0/download/genbank/GCF_000968175.1/NZ_FO704551/1/1170637/1221653
Pseudomonas	aeruginosa	NCTC11445	NZ_CP008872.2	4205975	4247796	betalactone - nrps-like hybrid	FALSE	pyoverdin	2	BGC0000413	https://antismash-db.secondarymetabolites.org/go/NZ_CP008872.2/4205975-4247796	https://antismash-db.secondarymetabolites.org/api/v1.0/download/genbank/GCF_001542795.2/NZ_CP008872/2/4205975/4247796
Burkholderia	cenocepacia	DDS 22E-1	NZ_JAAEAM010000012.1	26074	80768	t1nrps	FALSE	ornibactin	100	BGC0001721	https://antismash-db.secondarymetabolites.org/go/NZ_JAAEAM010000012.1/26074-80768	https://antismash-db.secondarymetabolites.org/api/v1.0/download/genbank/GCF_010500755.1/NZ_JAAEAM010000012/1/26074/80768
Pseudomonas	aeruginosa	NCTC11445	NZ_CP008870.2	4525404	4567225	betalactone - nrps-like hybrid	FALSE	pyoverdin	2	BGC0000413	https://antismash-db.secondarymetabolites.org/go/NZ_CP008870.2/4525404-4567225	https://antismash-db.secondarymetabolites.org/api/v1.0/download/genbank/GCF_001516185.2/NZ_CP008870/2/4525404/4567225
Campylobacter	jejuni	AR-0419	NZ_CUOK01000001.1	246900	276738	betalactone	FALSE	None	None	None	https://antismash-db.secondarymetabolites.org/go/NZ_CUOK01000001.1/246900-276738	https://antismash-db.secondarymetabolites.org/api/v1.0/download/genbank/GCF_001232325.1/NZ_CUOK01000001/1/246900/276738
Campylobacter	jejuni	HB-CJGB-XWM	NZ_KQ950155.1	105038	134879	betalactone	FALSE	None	None	None	https://antismash-db.secondarymetabolites.org/go/NZ_KQ950155.1/105038-134879	https://antismash-db.secondarymetabolites.org/api/v1.0/download/genbank/GCF_001516435.1/NZ_KQ950155/1/105038/134879
Acinetobacter	baumannii	LEV1449/17Ec	NZ_UFKQ01000005.1	79815	137072	hserlactone - t1nrps hybrid	FALSE	None	None	None	https://antismash-db.secondarymetabolites.org/go/NZ_UFKQ01000005.1/79815-137072	https://antismash-db.secondarymetabolites.org/api/v1.0/download/genbank/GCF_900495345.1/NZ_UFKQ01000005/1/79815/137072
Microbacterium	sorbitolivorans	CGMCC 1.15228	NZ_KZ848475.1	302097	342571	t3pks	FALSE	None	None	None	https://antismash-db.secondarymetabolites.org/go/NZ_KZ848475.1/302097-342571	https://antismash-db.secondarymetabolites.org/api/v1.0/download/genbank/GCF_003327285.1/NZ_KZ848475/1/302097/342571
Pseudomonas	aeruginosa	NCTC11445	NZ_PPFS01000027.1	63317	105138	betalactone - nrps-like hybrid	FALSE	pyoverdin	2	BGC0000413	https://antismash-db.secondarymetabolites.org/go/NZ_PPFS01000027.1/63317-105138	https://antismash-db.secondarymetabolites.org/api/v1.0/download/genbank/GCF_002896925.1/NZ_PPFS01000027/1/63317/105138
Rhizobium	mesoamericanum	STM3625	NZ_HF536773.1	203142	236406	tfua-related - thiopeptide hybrid	FALSE	N-tetradecanoyl tyrosine	6	BGC0001687	https://antismash-db.secondarymetabolites.org/go/NZ_HF536773.1/203142-236406	https://antismash-db.secondarymetabolites.org/api/v1.0/download/genbank/GCF_000312665.1/NZ_HF536773/1/203142/236406
Pseudomonas	pohangensis	DSM 17875	NZ_LT629785.1	3531992	3542838	bacteriocin	FALSE	None	None	None	https://antismash-db.secondarymetabolites.org/go/NZ_LT629785.1/3531992-3542838	https://antismash-db.secondarymetabolites.org/api/v1.0/download/genbank/GCF_900105995.1/NZ_LT629785/1/3531992/3542838
Campylobacter	jejuni	AR-0419	NZ_CP048771.1	869297	904558	betalactone	FALSE	None	None	None	https://antismash-db.secondarymetabolites.org/go/NZ_CP048771.1/869297-904558	https://antismash-db.secondarymetabolites.org/api/v1.0/download/genbank/GCF_012220765.1/NZ_CP048771/1/869297/904558
Pseudomonas	aeruginosa	NCTC11445	NZ_CP028368.1	3956649	3997334	betalactone - nrps-like hybrid	FALSE	pyoverdin	2	BGC0000413	https://antismash-db.secondarymetabolites.org/go/NZ_CP028368.1/3956649-3997334	https://antismash-db.secondarymetabolites.org/api/v1.0/download/genbank/GCF_004347045.1/NZ_CP028368/1/3956649/3997334
Bacillus	velezensis	P34	NZ_CP023748.1	1857378	1994553	betalactone - t1nrps - transat-pks hybrid	FALSE	fengycin	100	BGC0001095	https://antismash-db.secondarymetabolites.org/go/NZ_CP023748.1/1857378-1994553	https://antismash-db.secondarymetabolites.org/api/v1.0/download/genbank/GCF_002556565.1/NZ_CP023748/1/1857378/1994553
Pseudomonas	Unclassified	AK6U	NZ_CP025229.1	334143	374802	betalactone - nrps-like hybrid	FALSE	thanamycin	27	BGC0000443	https://antismash-db.secondarymetabolites.org/go/NZ_CP025229.1/334143-374802	https://antismash-db.secondarymetabolites.org/api/v1.0/download/genbank/GCF_002843285.1/NZ_CP025229/1/334143/374802
Pseudomonas	aeruginosa	NCTC11445	NZ_CP008856.2	4243128	4284949	betalactone - nrps-like hybrid	FALSE	pyoverdin	2	BGC0000413	https://antismash-db.secondarymetabolites.org/go/NZ_CP008856.2/4243128-4284949	https://antismash-db.secondarymetabolites.org/api/v1.0/download/genbank/GCF_001516245.2/NZ_CP008856/2/4243128/4284949
Pseudomonas	aeruginosa	NCTC11445	NZ_CP050330.1	4283287	4325108	betalactone - nrps-like hybrid	FALSE	pyoverdin	2	BGC0000413	https://antismash-db.secondarymetabolites.org/go/NZ_CP050330.1/4283287-4325108	https://antismash-db.secondarymetabolites.org/api/v1.0/download/genbank/GCF_013343475.1/NZ_CP050330/1/4283287/4325108
Neisseria	meningitidis	2842STDY5881060	NZ_KQ236546.1	36008	77145	arylpolyene	FALSE	APE Ec	10	BGC0000836	https://antismash-db.secondarymetabolites.org/go/NZ_KQ236546.1/36008-77145	https://antismash-db.secondarymetabolites.org/api/v1.0/download/genbank/GCF_001183375.1/NZ_KQ236546/1/36008/77145
Bacillus	velezensis	P34	NZ_CP048002.1	3781495	3919330	betalactone - t1nrps - transat-pks hybrid	FALSE	fengycin	100	BGC0001095	https://antismash-db.secondarymetabolites.org/go/NZ_CP048002.1/3781495-3919330	https://antismash-db.secondarymetabolites.org/api/v1.0/download/genbank/GCF_009931675.1/NZ_CP048002/1/3781495/3919330
Bacillus	velezensis	P34	NZ_CP044133.1	1946120	2080156	betalactone - t1nrps - transat-pks hybrid	FALSE	fengycin	100	BGC0001095	https://antismash-db.secondarymetabolites.org/go/NZ_CP044133.1/1946120-2080156	https://antismash-db.secondarymetabolites.org/api/v1.0/download/genbank/GCF_008727675.1/NZ_CP044133/1/1946120/2080156
Streptomyces	uncialis	DCA2648	NZ_LFBV01000010.1	5424	46543	arylpolyene - butyrolactone hybrid	FALSE	RP-1776	6	BGC0000429	https://antismash-db.secondarymetabolites.org/go/NZ_LFBV01000010.1/5424-46543	https://antismash-db.secondarymetabolites.org/api/v1.0/download/genbank/GCF_001905345.1/NZ_LFBV01000010/1/5424/46543
Pseudomonas	aeruginosa	NCTC11445	NZ_CP037925.1	1778607	1819283	betalactone - nrps-like hybrid	FALSE	pyoverdin	2	BGC0000413	https://antismash-db.secondarymetabolites.org/go/NZ_CP037925.1/1778607-1819283	https://antismash-db.secondarymetabolites.org/api/v1.0/download/genbank/GCF_004355125.1/NZ_CP037925/1/1778607/1819283
Brevibacterium	aurantiacum	SMQ-1417	NZ_CP025330.1	2657124	2716777	t1nrps	FALSE	coelibactin	27	BGC0000324	https://antismash-db.secondarymetabolites.org/go/NZ_CP025330.1/2657124-2716777	https://antismash-db.secondarymetabolites.org/api/v1.0/download/genbank/GCF_003999295.1/NZ_CP025330/1/2657124/2716777
Gillisia	limnaea	DSM 15749	NZ_JH594605.1	29983	73649	arylpolyene - t3pks hybrid	FALSE	None	None	None	https://antismash-db.secondarymetabolites.org/go/NZ_JH594605.1/29983-73649	https://antismash-db.secondarymetabolites.org/api/v1.0/download/genbank/GCF_000243235.1/NZ_JH594605/1/29983/73649
Brevibacillus	Unclassified	SYP-B805	NZ_JAALGD010000001.1	50644	95543	bacteriocin - lap - phosphonate hybrid	FALSE	None	None	None	https://antismash-db.secondarymetabolites.org/go/NZ_JAALGD010000001.1/50644-95543	https://antismash-db.secondarymetabolites.org/api/v1.0/download/genbank/GCF_011059135.1/NZ_JAALGD010000001/1/50644/95543
Fischerella	Unclassified	PCC 9339	NZ_JH992898.1	3943172	3981635	nrps-like	FALSE	anabaenopeptin NZ857 / nostamide A	100	BGC0001479	https://antismash-db.secondarymetabolites.org/go/NZ_JH992898.1/3943172-3981635	https://antismash-db.secondarymetabolites.org/api/v1.0/download/genbank/GCF_000315585.1/NZ_JH992898/1/3943172/3981635
Mycobacteroides	salmoniphilum	DSM 43276	NZ_CP024633.1	4531589	4646969	nrps-like - t1nrps hybrid	FALSE	glycopeptidolipid	28	BGC0000362	https://antismash-db.secondarymetabolites.org/go/NZ_CP024633.1/4531589-4646969	https://antismash-db.secondarymetabolites.org/api/v1.0/download/genbank/GCF_004924335.1/NZ_CP024633/1/4531589/4646969
Neisseria	meningitidis	2842STDY5881060	NZ_CP031328.1	929736	970828	arylpolyene	FALSE	APE Ec	10	BGC0000836	https://antismash-db.secondarymetabolites.org/go/NZ_CP031328.1/929736-970828	https://antismash-db.secondarymetabolites.org/api/v1.0/download/genbank/GCF_003355375.1/NZ_CP031328/1/929736/970828
Bacillus	velezensis	P34	NZ_CP023133.1	1450918	1571347	betalactone - t1nrps - transat-pks hybrid	FALSE	fengycin	93	BGC0001095	https://antismash-db.secondarymetabolites.org/go/NZ_CP023133.1/1450918-1571347	https://antismash-db.secondarymetabolites.org/api/v1.0/download/genbank/GCF_002290045.1/NZ_CP023133/1/1450918/1571347
Streptomyces	Unclassified	NA04227	NZ_CP054918.1	137260	282372	t1nrps - t1pks - terpene hybrid	FALSE	salinomycin	73	BGC0000144	https://antismash-db.secondarymetabolites.org/go/NZ_CP054918.1/137260-282372	https://antismash-db.secondarymetabolites.org/api/v1.0/download/genbank/GCF_013364195.1/NZ_CP054918/1/137260/282372
Neisseria	meningitidis	M04-240196	NC_017515.1	539781	580948	arylpolyene	FALSE	APE Ec	10	BGC0000836	https://antismash-db.secondarymetabolites.org/go/NC_017515.1/539781-580948	https://antismash-db.secondarymetabolites.org/api/v1.0/download/genbank/GCF_000191505.1/NC_017515/1/539781/580948
Streptomyces	Unclassified	e14	NZ_GG753626.1	4822665	4942879	butyrolactone - t1nrps - t1pks hybrid	FALSE	microansamycin	60	BGC0001666	https://antismash-db.secondarymetabolites.org/go/NZ_GG753626.1/4822665-4942879	https://antismash-db.secondarymetabolites.org/api/v1.0/download/genbank/GCF_000162775.1/NZ_GG753626/1/4822665/4942879
Anabaena	Unclassified	UHCC 0187	NZ_VILB01000002.1	252726	275925	ladderane	TRUE	None	None	None	https://antismash-db.secondarymetabolites.org/go/NZ_VILB01000002.1/252726-275925	https://antismash-db.secondarymetabolites.org/api/v1.0/download/genbank/GCF_009712035.1/NZ_VILB01000002/1/252726/275925
Pseudomonas	aeruginosa	BL03	NZ_KI518944.1	772536	814393	betalactone - nrps-like hybrid	FALSE	pyoverdin	2	BGC0000413	https://antismash-db.secondarymetabolites.org/go/NZ_KI518944.1/772536-814393	https://antismash-db.secondarymetabolites.org/api/v1.0/download/genbank/GCF_000481085.1/NZ_KI518944/1/772536/814393
Legionella	saoudiensis	LS-1	NZ_LN901324.1	26289	37147	bacteriocin	FALSE	None	None	None	https://antismash-db.secondarymetabolites.org/go/NZ_LN901324.1/26289-37147	https://antismash-db.secondarymetabolites.org/api/v1.0/download/genbank/GCF_001465875.1/NZ_LN901324/1/26289/37147
Bacillus	subtilis	SRCM101444	NZ_CP032855.1	4102795	4157266	betalactone - t1nrps hybrid	FALSE	fengycin	80	BGC0001095	https://antismash-db.secondarymetabolites.org/go/NZ_CP032855.1/4102795-4157266	https://antismash-db.secondarymetabolites.org/api/v1.0/download/genbank/GCF_003665215.1/NZ_CP032855/1/4102795/4157266
Bacillus	thuringiensis	AFS056597	NZ_NVMD01000024.1	0	23213	t1nrps	TRUE	None	None	None	https://antismash-db.secondarymetabolites.org/go/NZ_NVMD01000024.1/0-23213	https://antismash-db.secondarymetabolites.org/api/v1.0/download/genbank/GCF_002552395.1/NZ_NVMD01000024/1/0/23213
Burkholderia	cenocepacia	DDS 22E-1	NZ_SOCX01000003.1	379852	434540	t1nrps	FALSE	ornibactin	100	BGC0001721	https://antismash-db.secondarymetabolites.org/go/NZ_SOCX01000003.1/379852-434540	https://antismash-db.secondarymetabolites.org/api/v1.0/download/genbank/GCF_004368725.1/NZ_SOCX01000003/1/379852/434540
Pseudomonas	aeruginosa	NCTC11445	NZ_JTYB01000007.1	63266	105123	betalactone - nrps-like hybrid	FALSE	pyoverdin	2	BGC0000413	https://antismash-db.secondarymetabolites.org/go/NZ_JTYB01000007.1/63266-105123	https://antismash-db.secondarymetabolites.org/api/v1.0/download/genbank/GCF_000796425.1/NZ_JTYB01000007/1/63266/105123
Adhaeribacter	Unclassified	DK36	NZ_VWSF01000025.1	13902	55105	arylpolyene	FALSE	None	None	None	https://antismash-db.secondarymetabolites.org/go/NZ_VWSF01000025.1/13902-55105	https://antismash-db.secondarymetabolites.org/api/v1.0/download/genbank/GCF_008629685.1/NZ_VWSF01000025/1/13902/55105
Paenibacillus	larvae	ATCC 13537	NZ_CP020557.1	1353128	1375307	lanthipeptide	FALSE	penisin	22	BGC0001289	https://antismash-db.secondarymetabolites.org/go/NZ_CP020557.1/1353128-1375307	https://antismash-db.secondarymetabolites.org/api/v1.0/download/genbank/GCF_002082155.1/NZ_CP020557/1/1353128/1375307
Dyella	Unclassified	OK004	NZ_FOZI01000001.1	810436	851540	t3pks	FALSE	cosmomycin D	5	BGC0001074	https://antismash-db.secondarymetabolites.org/go/NZ_FOZI01000001.1/810436-851540	https://antismash-db.secondarymetabolites.org/api/v1.0/download/genbank/GCF_900114495.1/NZ_FOZI01000001/1/810436/851540
Streptomyces	Unclassified	GS7	NZ_CP047146.1	1857801	1878631	lanthipeptide	FALSE	cinnamycin	14	BGC0000503	https://antismash-db.secondarymetabolites.org/go/NZ_CP047146.1/1857801-1878631	https://antismash-db.secondarymetabolites.org/api/v1.0/download/genbank/GCF_009834125.1/NZ_CP047146/1/1857801/1878631
Streptomyces	Unclassified	DE0061	NZ_VEHK01000010.1	224913	267997	t1nrps	FALSE	FD-594	6	BGC0000222	https://antismash-db.secondarymetabolites.org/go/NZ_VEHK01000010.1/224913-267997	https://antismash-db.secondarymetabolites.org/api/v1.0/download/genbank/GCF_007679945.1/NZ_VEHK01000010/1/224913/267997
Acinetobacter	baumannii	LEV1449/17Ec	NZ_CP022283.1	116876	198574	arylpolyene - hserlactone - t1nrps hybrid	FALSE	None	None	None	https://antismash-db.secondarymetabolites.org/go/NZ_CP022283.1/116876-198574	https://antismash-db.secondarymetabolites.org/api/v1.0/download/genbank/GCF_003431385.1/NZ_CP022283/1/116876/198574
Micromonospora	Unclassified	L5	NC_014815.1	6014731	6080342	t1nrps - t1pks hybrid	FALSE	crochelin A	7	BGC0002001	https://antismash-db.secondarymetabolites.org/go/NC_014815.1/6014731-6080342	https://antismash-db.secondarymetabolites.org/api/v1.0/download/genbank/GCF_000177655.2/NC_014815/1/6014731/6080342
Streptomyces	Unclassified	GS7	NZ_CP047146.1	8542167	8563052	linaridin	FALSE	legonaridin	58	BGC0001188	https://antismash-db.secondarymetabolites.org/go/NZ_CP047146.1/8542167-8563052	https://antismash-db.secondarymetabolites.org/api/v1.0/download/genbank/GCF_009834125.1/NZ_CP047146/1/8542167/8563052
Campylobacter	jejuni	F38011	NZ_CP006851.1	866210	896049	betalactone	FALSE	None	None	None	https://antismash-db.secondarymetabolites.org/go/NZ_CP006851.1/866210-896049	https://antismash-db.secondarymetabolites.org/api/v1.0/download/genbank/GCF_000772225.1/NZ_CP006851/1/866210/896049
Brevibacterium	Unclassified	WO024	NZ_CP050152.1	2512117	2556182	nrps-like	FALSE	ulleungmycin	5	BGC0001814	https://antismash-db.secondarymetabolites.org/go/NZ_CP050152.1/2512117-2556182	https://antismash-db.secondarymetabolites.org/api/v1.0/download/genbank/GCF_011617245.1/NZ_CP050152/1/2512117/2556182
Mycobacteroides	abscessus	G177	NZ_CSVC01000035.1	0	43436	t1nrps	TRUE	None	None	None	https://antismash-db.secondarymetabolites.org/go/NZ_CSVC01000035.1/0-43436	https://antismash-db.secondarymetabolites.org/api/v1.0/download/genbank/GCF_001213025.1/NZ_CSVC01000035/1/0/43436
Pseudomonas	aeruginosa	BWH052	NZ_KK213252.1	393163	434984	betalactone - nrps-like hybrid	FALSE	pyoverdin	2	BGC0000413	https://antismash-db.secondarymetabolites.org/go/NZ_KK213252.1/393163-434984	https://antismash-db.secondarymetabolites.org/api/v1.0/download/genbank/GCF_000629545.1/NZ_KK213252/1/393163/434984
Coxiella	burnetii	Dugway 5J108-111	NC_009727.1	1342008	1364960	lanthipeptide	FALSE	None	None	None	https://antismash-db.secondarymetabolites.org/go/NC_009727.1/1342008-1364960	https://antismash-db.secondarymetabolites.org/api/v1.0/download/genbank/GCF_000017105.1/NC_009727/1/1342008/1364960
Coxiella	burnetii	Dugway 5J108-111	NC_009727.1	1530131	1576186	betalactone - t1nrps hybrid	FALSE	None	None	None	https://antismash-db.secondarymetabolites.org/go/NC_009727.1/1530131-1576186	https://antismash-db.secondarymetabolites.org/api/v1.0/download/genbank/GCF_000017105.1/NC_009727/1/1530131/1576186
Streptomyces	Unclassified	CNS335	NZ_KB897643.1	5766	53497	pks-like - t1pks hybrid	FALSE	arsono-polyketide	83	BGC0001283	https://antismash-db.secondarymetabolites.org/go/NZ_KB897643.1/5766-53497	https://antismash-db.secondarymetabolites.org/api/v1.0/download/genbank/GCF_000377125.1/NZ_KB897643/1/5766/53497
Streptomyces	Unclassified	CNS335	NZ_KB897658.1	0	37491	t1pks	TRUE	tetronomycin	33	BGC0000164	https://antismash-db.secondarymetabolites.org/go/NZ_KB897658.1/0-37491	https://antismash-db.secondarymetabolites.org/api/v1.0/download/genbank/GCF_000377125.1/NZ_KB897658/1/0/37491
Streptacidiphilus	Unclassified	PB12-B1b	NZ_CP048405.1	2899083	2967865	bacteriocin - t1nrps - terpene hybrid	FALSE	lobosamide A / lobosamide B / lobosamide C	10	BGC0001303	https://antismash-db.secondarymetabolites.org/go/NZ_CP048405.1/2899083-2967865	https://antismash-db.secondarymetabolites.org/api/v1.0/download/genbank/GCF_014084125.1/NZ_CP048405/1/2899083/2967865
Streptacidiphilus	Unclassified	PB12-B1b	NZ_CP048405.1	3644413	3715620	lanthipeptide - t1nrps hybrid	FALSE	erythrochelin	28	BGC0000349	https://antismash-db.secondarymetabolites.org/go/NZ_CP048405.1/3644413-3715620	https://antismash-db.secondarymetabolites.org/api/v1.0/download/genbank/GCF_014084125.1/NZ_CP048405/1/3644413/3715620
Bacillus	velezensis	P34	NZ_CP032144.1	1841010	1974642	betalactone - t1nrps - transat-pks hybrid	FALSE	fengycin	100	BGC0001095	https://antismash-db.secondarymetabolites.org/go/NZ_CP032144.1/1841010-1974642	https://antismash-db.secondarymetabolites.org/api/v1.0/download/genbank/GCF_003546955.1/NZ_CP032144/1/1841010/1974642
Bacillus	Unclassified	SJZ110	NZ_VFNF01000008.1	0	33952	betalactone - t1nrps hybrid	TRUE	fengycin	80	BGC0001095	https://antismash-db.secondarymetabolites.org/go/NZ_VFNF01000008.1/0-33952	https://antismash-db.secondarymetabolites.org/api/v1.0/download/genbank/GCF_006715455.1/NZ_VFNF01000008/1/0/33952
Actinomadura	Unclassified	WMMB499	NZ_CP044407.1	8292692	8319915	betalactone	FALSE	glycinocin A	6	BGC0000379	https://antismash-db.secondarymetabolites.org/go/NZ_CP044407.1/8292692-8319915	https://antismash-db.secondarymetabolites.org/api/v1.0/download/genbank/GCF_008824145.1/NZ_CP044407/1/8292692/8319915
Kitasatospora	cheerisanensis	KCTC 2395	NZ_KK853997.1	619146	698403	t1nrps	FALSE	qinichelins	66	BGC0001752	https://antismash-db.secondarymetabolites.org/go/NZ_KK853997.1/619146-698403	https://antismash-db.secondarymetabolites.org/api/v1.0/download/genbank/GCF_000696185.1/NZ_KK853997/1/619146/698403
Bacillus	velezensis	P34	NZ_CP028204.1	3348269	3486122	betalactone - t1nrps - transat-pks hybrid	FALSE	fengycin	100	BGC0001095	https://antismash-db.secondarymetabolites.org/go/NZ_CP028204.1/3348269-3486122	https://antismash-db.secondarymetabolites.org/api/v1.0/download/genbank/GCF_009913295.1/NZ_CP028204/1/3348269/3486122
Brevibacillus	Unclassified	AG162	NZ_VFNO01000003.1	602014	625585	bacteriocin - lap hybrid	FALSE	None	None	None	https://antismash-db.secondarymetabolites.org/go/NZ_VFNO01000003.1/602014-625585	https://antismash-db.secondarymetabolites.org/api/v1.0/download/genbank/GCF_006715575.1/NZ_VFNO01000003/1/602014/625585
Brevibacillus	Unclassified	AG162	NZ_VFNO01000005.1	321363	381876	t1nrps	FALSE	lichenysin	21	BGC0000381	https://antismash-db.secondarymetabolites.org/go/NZ_VFNO01000005.1/321363-381876	https://antismash-db.secondarymetabolites.org/api/v1.0/download/genbank/GCF_006715575.1/NZ_VFNO01000005/1/321363/381876
Streptococcus	agalactiae	CNCTC 10/84	NZ_CP006910.1	651512	693708	arylpolyene	FALSE	None	None	None	https://antismash-db.secondarymetabolites.org/go/NZ_CP006910.1/651512-693708	https://antismash-db.secondarymetabolites.org/api/v1.0/download/genbank/GCF_000782855.1/NZ_CP006910/1/651512/693708
Streptomyces	Unclassified	CNB091	NZ_KB899010.1	66073	118757	t1nrps - t1pks hybrid	FALSE	kanamycin	2	BGC0000703	https://antismash-db.secondarymetabolites.org/go/NZ_KB899010.1/66073-118757	https://antismash-db.secondarymetabolites.org/api/v1.0/download/genbank/GCF_000377965.1/NZ_KB899010/1/66073/118757
Mycobacteroides	abscessus	837	NZ_FVXW01000002.1	0	45357	t1nrps	TRUE	None	None	None	https://antismash-db.secondarymetabolites.org/go/NZ_FVXW01000002.1/0-45357	https://antismash-db.secondarymetabolites.org/api/v1.0/download/genbank/GCF_900141185.1/NZ_FVXW01000002/1/0/45357
Pseudomonas	Unclassified	FDAARGOS_761	NZ_CP054572.1	1374807	1414961	betalactone - nrps-like hybrid	FALSE	pyoverdin	2	BGC0000413	https://antismash-db.secondarymetabolites.org/go/NZ_CP054572.1/1374807-1414961	https://antismash-db.secondarymetabolites.org/api/v1.0/download/genbank/GCF_013343155.1/NZ_CP054572/1/1374807/1414961
Bacillus	velezensis	P34	NZ_CP059318.1	1866711	2004072	betalactone - t1nrps - transat-pks hybrid	FALSE	fengycin	100	BGC0001095	https://antismash-db.secondarymetabolites.org/go/NZ_CP059318.1/1866711-2004072	https://antismash-db.secondarymetabolites.org/api/v1.0/download/genbank/GCF_013694265.1/NZ_CP059318/1/1866711/2004072
Streptomyces	spongiicola	HNM0071	NZ_CP029254.1	3623046	3701148	arylpolyene - ladderane - t1nrps hybrid	FALSE	atratumycin	26	BGC0001975	https://antismash-db.secondarymetabolites.org/go/NZ_CP029254.1/3623046-3701148	https://antismash-db.secondarymetabolites.org/api/v1.0/download/genbank/GCF_003122365.1/NZ_CP029254/1/3623046/3701148
Acinetobacter	oleivorans	DR1	NC_014259.1	3972185	4029618	hserlactone - t1nrps hybrid	FALSE	None	None	None	https://antismash-db.secondarymetabolites.org/go/NC_014259.1/3972185-4029618	https://antismash-db.secondarymetabolites.org/api/v1.0/download/genbank/GCF_000196795.1/NC_014259/1/3972185/4029618
Streptomyces	Unclassified	SUK 48	NZ_CP045740.1	6801718	6848588	hgle-ks	FALSE	cinnamycin	19	BGC0000503	https://antismash-db.secondarymetabolites.org/go/NZ_CP045740.1/6801718-6848588	https://antismash-db.secondarymetabolites.org/api/v1.0/download/genbank/GCF_009650765.1/NZ_CP045740/1/6801718/6848588
Streptomyces	Unclassified	SUK 48	NZ_CP045740.1	6887418	6928483	t3pks	FALSE	herboxidiene	7	BGC0001065	https://antismash-db.secondarymetabolites.org/go/NZ_CP045740.1/6887418-6928483	https://antismash-db.secondarymetabolites.org/api/v1.0/download/genbank/GCF_009650765.1/NZ_CP045740/1/6887418/6928483
Achromobacter	xylosoxidans	2789STDY5608630	NZ_CYTL01000002.1	365075	376923	siderophore	FALSE	desferrioxamine E	50	BGC0001572	https://antismash-db.secondarymetabolites.org/go/NZ_CYTL01000002.1/365075-376923	https://antismash-db.secondarymetabolites.org/api/v1.0/download/genbank/GCF_001298935.1/NZ_CYTL01000002/1/365075/376923
Actinokineospora	mzabensis	CECT 8578	NZ_QHCP01000004.1	135818	240534	nrps-like - t2pks hybrid	FALSE	isofuranonaphthoquinone	77	BGC0001625	https://antismash-db.secondarymetabolites.org/go/NZ_QHCP01000004.1/135818-240534	https://antismash-db.secondarymetabolites.org/api/v1.0/download/genbank/GCF_003182415.1/NZ_QHCP01000004/1/135818/240534
Streptomyces	Unclassified	TLI_053	NZ_LT629775.1	1005343	1073142	t1nrps - terpene hybrid	FALSE	vazabitide A	6	BGC0001818	https://antismash-db.secondarymetabolites.org/go/NZ_LT629775.1/1005343-1073142	https://antismash-db.secondarymetabolites.org/api/v1.0/download/genbank/GCF_900105395.1/NZ_LT629775/1/1005343/1073142
Rhodococcus	fascians	02-816c	NZ_JMFE01000043.1	2090	45617	t1nrps	TRUE	friulimicin A / friulimicin B / friulimicin C / friulimicin D	9	BGC0000354	https://antismash-db.secondarymetabolites.org/go/NZ_JMFE01000043.1/2090-45617	https://antismash-db.secondarymetabolites.org/api/v1.0/download/genbank/GCF_000760855.1/NZ_JMFE01000043/1/2090/45617
Pseudomonas	aeruginosa	LESB58	NC_011770.1	4494335	4536156	betalactone - nrps-like hybrid	FALSE	pyoverdin	2	BGC0000413	https://antismash-db.secondarymetabolites.org/go/NC_011770.1/4494335-4536156	https://antismash-db.secondarymetabolites.org/api/v1.0/download/genbank/GCF_000026645.1/NC_011770/1/4494335/4536156
Eikenella	Unclassified	HMSC061C02	NZ_KV795506.1	0	25477	arylpolyene	TRUE	None	None	None	https://antismash-db.secondarymetabolites.org/go/NZ_KV795506.1/0-25477	https://antismash-db.secondarymetabolites.org/api/v1.0/download/genbank/GCF_001809035.1/NZ_KV795506/1/0/25477
Pseudomonas	aeruginosa	BL19	NZ_KI518815.1	701952	743773	betalactone - nrps-like hybrid	FALSE	pyoverdin	2	BGC0000413	https://antismash-db.secondarymetabolites.org/go/NZ_KI518815.1/701952-743773	https://antismash-db.secondarymetabolites.org/api/v1.0/download/genbank/GCF_000480765.1/NZ_KI518815/1/701952/743773
Pseudomonas	aeruginosa	NCTC11445	NZ_CP047069.1	1279123	1319801	betalactone - nrps-like hybrid	FALSE	pyoverdin	2	BGC0000413	https://antismash-db.secondarymetabolites.org/go/NZ_CP047069.1/1279123-1319801	https://antismash-db.secondarymetabolites.org/api/v1.0/download/genbank/GCF_009800145.1/NZ_CP047069/1/1279123/1319801
Curtobacterium	flaccumfaciens	JUb65	NZ_JAAOYO010000002.1	243075	284245	t3pks	FALSE	pepticinnamin E	6	BGC0002014	https://antismash-db.secondarymetabolites.org/go/NZ_JAAOYO010000002.1/243075-284245	https://antismash-db.secondarymetabolites.org/api/v1.0/download/genbank/GCF_011759505.1/NZ_JAAOYO010000002/1/243075/284245
Acinetobacter	Unclassified	NIPH 542	NZ_KB850208.1	80146	137562	hserlactone - t1nrps hybrid	FALSE	None	None	None	https://antismash-db.secondarymetabolites.org/go/NZ_KB850208.1/80146-137562	https://antismash-db.secondarymetabolites.org/api/v1.0/download/genbank/GCF_000369825.1/NZ_KB850208/1/80146/137562
Mycobacteroides	abscessus	796	NZ_FVDQ01000004.1	364561	478731	nrps-like - t1nrps hybrid	FALSE	glycopeptidolipid	30	BGC0000365	https://antismash-db.secondarymetabolites.org/go/NZ_FVDQ01000004.1/364561-478731	https://antismash-db.secondarymetabolites.org/api/v1.0/download/genbank/GCF_900131835.1/NZ_FVDQ01000004/1/364561/478731
Streptomyces	Unclassified	S816	NZ_QQVZ01000001.1	4956912	5006017	hgle-ks - t1pks hybrid	FALSE	cinnamycin	19	BGC0000503	https://antismash-db.secondarymetabolites.org/go/NZ_QQVZ01000001.1/4956912-5006017	https://antismash-db.secondarymetabolites.org/api/v1.0/download/genbank/GCF_004794665.1/NZ_QQVZ01000001/1/4956912/5006017
Streptomyces	Unclassified	S816	NZ_QQVZ01000001.1	5056622	5097687	t3pks	FALSE	herboxidiene	7	BGC0001065	https://antismash-db.secondarymetabolites.org/go/NZ_QQVZ01000001.1/5056622-5097687	https://antismash-db.secondarymetabolites.org/api/v1.0/download/genbank/GCF_004794665.1/NZ_QQVZ01000001/1/5056622/5097687
Micromonospora	krabiensis	DSM 45344	NZ_LT598496.1	2147721	2222666	t1nrps - t1pks hybrid	FALSE	bleomycin	12	BGC0000963	https://antismash-db.secondarymetabolites.org/go/NZ_LT598496.1/2147721-2222666	https://antismash-db.secondarymetabolites.org/api/v1.0/download/genbank/GCF_900091425.1/NZ_LT598496/1/2147721/2222666
Acinetobacter	baumannii	LEV1449/17Ec	NZ_CP053215.1	3737340	3819919	arylpolyene - hserlactone - t1nrps hybrid	FALSE	None	None	None	https://antismash-db.secondarymetabolites.org/go/NZ_CP053215.1/3737340-3819919	https://antismash-db.secondarymetabolites.org/api/v1.0/download/genbank/GCF_013416255.1/NZ_CP053215/1/3737340/3819919
Acinetobacter	nosocomialis	AC1530	NZ_CP036171.1	3782791	3864872	arylpolyene - hserlactone - t1nrps hybrid	FALSE	K53 capsular polysaccharide	10	BGC0001947	https://antismash-db.secondarymetabolites.org/go/NZ_CP036171.1/3782791-3864872	https://antismash-db.secondarymetabolites.org/api/v1.0/download/genbank/GCF_004295305.1/NZ_CP036171/1/3782791/3864872
Saccharopolyspora	Unclassified	ASAGF58	NZ_CP040605.1	6932701	6972646	arylpolyene	FALSE	None	None	None	https://antismash-db.secondarymetabolites.org/go/NZ_CP040605.1/6932701-6972646	https://antismash-db.secondarymetabolites.org/api/v1.0/download/genbank/GCF_012277335.1/NZ_CP040605/1/6932701/6972646
Pseudomonas	aeruginosa	NCTC11445	NZ_CP030910.1	5310223	5352080	betalactone - nrps-like hybrid	FALSE	pyoverdin	2	BGC0000413	https://antismash-db.secondarymetabolites.org/go/NZ_CP030910.1/5310223-5352080	https://antismash-db.secondarymetabolites.org/api/v1.0/download/genbank/GCF_003369775.1/NZ_CP030910/1/5310223/5352080
Aurantimicrobium	Unclassified	MWH-Mo1	NZ_CP023994.1	1568805	1612789	nrps-like	FALSE	None	None	None	https://antismash-db.secondarymetabolites.org/go/NZ_CP023994.1/1568805-1612789	https://antismash-db.secondarymetabolites.org/api/v1.0/download/genbank/GCF_003194085.1/NZ_CP023994/1/1568805/1612789
Rhodococcus	Unclassified	Leaf247	NZ_LMRP01000001.1	1672437	1738035	betalactone - nrps-like hybrid	FALSE	ECO-02301	7	BGC0000052	https://antismash-db.secondarymetabolites.org/go/NZ_LMRP01000001.1/1672437-1738035	https://antismash-db.secondarymetabolites.org/api/v1.0/download/genbank/GCF_001426185.1/NZ_LMRP01000001/1/1672437/1738035
Curtobacterium	Unclassified	MCBA15_008	NZ_MJGN01000003.1	0	40216	t3pks	TRUE	pentalenolactone	23	BGC0000678	https://antismash-db.secondarymetabolites.org/go/NZ_MJGN01000003.1/0-40216	https://antismash-db.secondarymetabolites.org/api/v1.0/download/genbank/GCF_001865065.1/NZ_MJGN01000003/1/0/40216
Pseudomonas	aeruginosa	NCTC11445	NZ_CP022478.1	3217593	3257529	betalactone - nrps-like hybrid	FALSE	pyoverdin	2	BGC0000413	https://antismash-db.secondarymetabolites.org/go/NZ_CP022478.1/3217593-3257529	https://antismash-db.secondarymetabolites.org/api/v1.0/download/genbank/GCF_004010895.1/NZ_CP022478/1/3217593/3257529
Bacillus	velezensis	P34	NZ_CP023075.1	1907014	2015402	betalactone - t1nrps - transat-pks hybrid	FALSE	fengycin	86	BGC0001095	https://antismash-db.secondarymetabolites.org/go/NZ_CP023075.1/1907014-2015402	https://antismash-db.secondarymetabolites.org/api/v1.0/download/genbank/GCF_003432425.1/NZ_CP023075/1/1907014/2015402
Pseudomonas	aeruginosa	NCTC11445	NZ_VOJG01000007.1	9385	51206	betalactone - nrps-like hybrid	FALSE	thanamycin	27	BGC0000443	https://antismash-db.secondarymetabolites.org/go/NZ_VOJG01000007.1/9385-51206	https://antismash-db.secondarymetabolites.org/api/v1.0/download/genbank/GCF_007922905.1/NZ_VOJG01000007/1/9385/51206
Tuberibacillus	calidus	DSM 17572	NZ_AUMM01000027.1	20132	54007	t3pks	TRUE	None	None	None	https://antismash-db.secondarymetabolites.org/go/NZ_AUMM01000027.1/20132-54007	https://antismash-db.secondarymetabolites.org/api/v1.0/download/genbank/GCF_000430685.1/NZ_AUMM01000027/1/20132/54007
Devosia	Unclassified	Leaf64	NZ_LMLO01000019.1	111328	172105	acyl_amino_acids	FALSE	N-acyl alanine	100	BGC0001680	https://antismash-db.secondarymetabolites.org/go/NZ_LMLO01000019.1/111328-172105	https://antismash-db.secondarymetabolites.org/api/v1.0/download/genbank/GCF_001421945.1/NZ_LMLO01000019/1/111328/172105
Tatlockia	micdadei	ATCC 33218	NZ_LN614830.1	1144282	1185413	t3pks	FALSE	None	None	None	https://antismash-db.secondarymetabolites.org/go/NZ_LN614830.1/1144282-1185413	https://antismash-db.secondarymetabolites.org/api/v1.0/download/genbank/GCF_000953635.1/NZ_LN614830/1/1144282/1185413
Bacillus	velezensis	P34	NZ_CP017775.1	2050394	2183291	betalactone - t1nrps - transat-pks hybrid	FALSE	fengycin	93	BGC0001095	https://antismash-db.secondarymetabolites.org/go/NZ_CP017775.1/2050394-2183291	https://antismash-db.secondarymetabolites.org/api/v1.0/download/genbank/GCF_001857985.1/NZ_CP017775/1/2050394/2183291
Legionella	jamestowniensis	JA-26-G1-E2	NZ_LNYG01000007.1	0	28105	t3pks	TRUE	None	None	None	https://antismash-db.secondarymetabolites.org/go/NZ_LNYG01000007.1/0-28105	https://antismash-db.secondarymetabolites.org/api/v1.0/download/genbank/GCF_001467745.1/NZ_LNYG01000007/1/0/28105
Neisseria	meningitidis	2842STDY5881060	NZ_JWNL01000006.1	15858	56968	arylpolyene	FALSE	APE Ec	10	BGC0000836	https://antismash-db.secondarymetabolites.org/go/NZ_JWNL01000006.1/15858-56968	https://antismash-db.secondarymetabolites.org/api/v1.0/download/genbank/GCF_003995575.1/NZ_JWNL01000006/1/15858/56968
Burkholderia	Unclassified	NRF60-BP8	NZ_CP013373.1	1711999	1766669	t1nrps	FALSE	ornibactin	100	BGC0001721	https://antismash-db.secondarymetabolites.org/go/NZ_CP013373.1/1711999-1766669	https://antismash-db.secondarymetabolites.org/api/v1.0/download/genbank/GCF_001522585.2/NZ_CP013373/1/1711999/1766669
Acinetobacter	pittii	WCHAP100010	NZ_VDIH01000007.1	30819	88179	hserlactone - t1nrps hybrid	FALSE	None	None	None	https://antismash-db.secondarymetabolites.org/go/NZ_VDIH01000007.1/30819-88179	https://antismash-db.secondarymetabolites.org/api/v1.0/download/genbank/GCF_009822185.1/NZ_VDIH01000007/1/30819/88179
Mycobacteroides	abscessus	775	NZ_FSJC01000004.1	200958	296144	nrps-like - t1nrps hybrid	FALSE	glycopeptidolipid	30	BGC0000365	https://antismash-db.secondarymetabolites.org/go/NZ_FSJC01000004.1/200958-296144	https://antismash-db.secondarymetabolites.org/api/v1.0/download/genbank/GCF_900136625.1/NZ_FSJC01000004/1/200958/296144
Ralstonia	solanacearum	RSCM	NZ_CDRJ01000001.1	2660223	2703019	nrps-like	FALSE	None	None	None	https://antismash-db.secondarymetabolites.org/go/NZ_CDRJ01000001.1/2660223-2703019	https://antismash-db.secondarymetabolites.org/api/v1.0/download/genbank/GCF_001373255.1/NZ_CDRJ01000001/1/2660223/2703019
Neisseria	meningitidis	2842STDY5881060	NZ_FEPS01000006.1	18950	60201	arylpolyene	FALSE	APE Ec	26	BGC0000836	https://antismash-db.secondarymetabolites.org/go/NZ_FEPS01000006.1/18950-60201	https://antismash-db.secondarymetabolites.org/api/v1.0/download/genbank/GCF_900021105.1/NZ_FEPS01000006/1/18950/60201
Lactobacillus	sanfranciscensis	Gs2	NZ_CP045563.1	830628	871798	t3pks	FALSE	None	None	None	https://antismash-db.secondarymetabolites.org/go/NZ_CP045563.1/830628-871798	https://antismash-db.secondarymetabolites.org/api/v1.0/download/genbank/GCF_009496975.1/NZ_CP045563/1/830628/871798
Azospirillum	brasilense	MTCC4036	NZ_VITE01000008.1	109979	162573	t1nrps	FALSE	None	None	None	https://antismash-db.secondarymetabolites.org/go/NZ_VITE01000008.1/109979-162573	https://antismash-db.secondarymetabolites.org/api/v1.0/download/genbank/GCF_007827765.1/NZ_VITE01000008/1/109979/162573
Streptomyces	Unclassified	Root1319	NZ_LMEU01000002.1	58171	116157	t1nrps - t1pks hybrid	FALSE	antimycin	100	BGC0001455	https://antismash-db.secondarymetabolites.org/go/NZ_LMEU01000002.1/58171-116157	https://antismash-db.secondarymetabolites.org/api/v1.0/download/genbank/GCF_001426615.1/NZ_LMEU01000002/1/58171/116157
Acinetobacter	pittii	PHEA-2	NC_016603.1	3232605	3289974	hserlactone - t1nrps hybrid	FALSE	None	None	None	https://antismash-db.secondarymetabolites.org/go/NC_016603.1/3232605-3289974	https://antismash-db.secondarymetabolites.org/api/v1.0/download/genbank/GCF_000191145.1/NC_016603/1/3232605/3289974
Micromonospora	humi	DSM 45647	NZ_FMDM01000008.1	226354	294096	t1nrps - t1pks hybrid	FALSE	crochelin A	11	BGC0002001	https://antismash-db.secondarymetabolites.org/go/NZ_FMDM01000008.1/226354-294096	https://antismash-db.secondarymetabolites.org/api/v1.0/download/genbank/GCF_900090105.1/NZ_FMDM01000008/1/226354/294096
Acinetobacter	pittii	WCHAP100010	NZ_BHGB01000040.1	30411	58852	t1nrps	TRUE	None	None	None	https://antismash-db.secondarymetabolites.org/go/NZ_BHGB01000040.1/30411-58852	https://antismash-db.secondarymetabolites.org/api/v1.0/download/genbank/GCF_003569515.1/NZ_BHGB01000040/1/30411/58852
Streptomyces	Unclassified	Root1319	NZ_LMEU01000028.1	0	16700	terpene	TRUE	isorenieratene	100	BGC0000664	https://antismash-db.secondarymetabolites.org/go/NZ_LMEU01000028.1/0-16700	https://antismash-db.secondarymetabolites.org/api/v1.0/download/genbank/GCF_001426615.1/NZ_LMEU01000028/1/0/16700
Acinetobacter	baumannii	LEV1449/17Ec	NZ_CP027178.1	3856474	3943215	arylpolyene - hserlactone - t1nrps hybrid	FALSE	None	None	None	https://antismash-db.secondarymetabolites.org/go/NZ_CP027178.1/3856474-3943215	https://antismash-db.secondarymetabolites.org/api/v1.0/download/genbank/GCF_003431865.1/NZ_CP027178/1/3856474/3943215
Acinetobacter	pittii	WCHAP100010	NZ_CP014477.1	1163443	1233800	furan - hserlactone - t1nrps hybrid	FALSE	None	None	None	https://antismash-db.secondarymetabolites.org/go/NZ_CP014477.1/1163443-1233800	https://antismash-db.secondarymetabolites.org/api/v1.0/download/genbank/GCF_001577285.1/NZ_CP014477/1/1163443/1233800
Acinetobacter	pittii	WCHAP100010	NZ_VEGR01000010.1	80848	144460	hserlactone - t1nrps hybrid	FALSE	None	None	None	https://antismash-db.secondarymetabolites.org/go/NZ_VEGR01000010.1/80848-144460	https://antismash-db.secondarymetabolites.org/api/v1.0/download/genbank/GCF_007679545.1/NZ_VEGR01000010/1/80848/144460
Campylobacter	jejuni	AR-0419	NZ_CP059966.1	479532	509371	betalactone	FALSE	None	None	None	https://antismash-db.secondarymetabolites.org/go/NZ_CP059966.1/479532-509371	https://antismash-db.secondarymetabolites.org/api/v1.0/download/genbank/GCF_014151825.1/NZ_CP059966/1/479532/509371
Vibrio	furnissii	2014AW-0008	NZ_CP051103.1	3002411	3045408	nrps-like	FALSE	lipopolysaccharide	5	BGC0000774	https://antismash-db.secondarymetabolites.org/go/NZ_CP051103.1/3002411-3045408	https://antismash-db.secondarymetabolites.org/api/v1.0/download/genbank/GCF_012274905.1/NZ_CP051103/1/3002411/3045408
Amycolatopsis	mediterranei	U32	NC_014318.1	1401547	1423629	terpene	FALSE	geosmin	100	BGC0001181	https://antismash-db.secondarymetabolites.org/go/NC_014318.1/1401547-1423629	https://antismash-db.secondarymetabolites.org/api/v1.0/download/genbank/GCF_000196835.1/NC_014318/1/1401547/1423629
Pseudomonas	aeruginosa	NCTC11445	NZ_JGYF01000079.1	236410	278267	betalactone - nrps-like hybrid	FALSE	pyoverdin	2	BGC0000413	https://antismash-db.secondarymetabolites.org/go/NZ_JGYF01000079.1/236410-278267	https://antismash-db.secondarymetabolites.org/api/v1.0/download/genbank/GCF_000632755.1/NZ_JGYF01000079/1/236410/278267
Pseudomonas	aeruginosa	NCTC11445	NZ_JTYP01000001.1	299459	341316	betalactone - nrps-like hybrid	FALSE	pyoverdin	2	BGC0000413	https://antismash-db.secondarymetabolites.org/go/NZ_JTYP01000001.1/299459-341316	https://antismash-db.secondarymetabolites.org/api/v1.0/download/genbank/GCF_000796085.1/NZ_JTYP01000001/1/299459/341316
Actinoalloteichus	hymeniacidonis	HPA177(T) (=DSM 45092(T))	NZ_CP014859.1	1023367	1088900	t1nrps - t1pks hybrid	FALSE	amipurimycin	20	BGC0001957	https://antismash-db.secondarymetabolites.org/go/NZ_CP014859.1/1023367-1088900	https://antismash-db.secondarymetabolites.org/api/v1.0/download/genbank/GCF_001747425.1/NZ_CP014859/1/1023367/1088900
Shimwellia	blattae	DSM 4481	NC_017910.1	1419405	1472568	t1nrps	FALSE	turnerbactin	30	BGC0000451	https://antismash-db.secondarymetabolites.org/go/NC_017910.1/1419405-1472568	https://antismash-db.secondarymetabolites.org/api/v1.0/download/genbank/GCF_000262305.1/NC_017910/1/1419405/1472568
Streptomyces	Unclassified	PTY087I2	NZ_LZRD01000006.1	253797	305992	t1nrps - t1pks hybrid	FALSE	A-47934	11	BGC0000290	https://antismash-db.secondarymetabolites.org/go/NZ_LZRD01000006.1/253797-305992	https://antismash-db.secondarymetabolites.org/api/v1.0/download/genbank/GCF_001687325.1/NZ_LZRD01000006/1/253797/305992
Streptomyces	avermitilis	MA-4680	NC_003155.5	4480480	4560161	arylpolyene - ladderane - t1nrps hybrid	FALSE	atratumycin	28	BGC0001975	https://antismash-db.secondarymetabolites.org/go/NC_003155.5/4480480-4560161	https://antismash-db.secondarymetabolites.org/api/v1.0/download/genbank/GCF_000009765.2/NC_003155/5/4480480/4560161
Pseudomonas	aeruginosa	NCTC11445	NZ_CP024477.1	4250699	4292556	betalactone - nrps-like hybrid	FALSE	pyoverdin	2	BGC0000413	https://antismash-db.secondarymetabolites.org/go/NZ_CP024477.1/4250699-4292556	https://antismash-db.secondarymetabolites.org/api/v1.0/download/genbank/GCF_002753655.1/NZ_CP024477/1/4250699/4292556
Xenorhabdus	doucetiae	FRM16	NZ_FO704550.1	2812263	2952235	butyrolactone - t1nrps - t1pks hybrid	FALSE	xenoamicin A / xenoamicin B	25	BGC0000464	https://antismash-db.secondarymetabolites.org/go/NZ_FO704550.1/2812263-2952235	https://antismash-db.secondarymetabolites.org/api/v1.0/download/genbank/GCF_000968195.1/NZ_FO704550/1/2812263/2952235
Xenorhabdus	doucetiae	FRM16	NZ_FO704550.1	3647559	3691216	arylpolyene	FALSE	aryl polyenes	100	BGC0002008	https://antismash-db.secondarymetabolites.org/go/NZ_FO704550.1/3647559-3691216	https://antismash-db.secondarymetabolites.org/api/v1.0/download/genbank/GCF_000968195.1/NZ_FO704550/1/3647559/3691216
Pseudomonas	aeruginosa	NCTC11445	NZ_LR739071.1	4349078	4390899	betalactone - nrps-like hybrid	FALSE	pyoverdin	2	BGC0000413	https://antismash-db.secondarymetabolites.org/go/NZ_LR739071.1/4349078-4390899	https://antismash-db.secondarymetabolites.org/api/v1.0/download/genbank/GCF_902703215.1/NZ_LR739071/1/4349078/4390899
Corynebacterium	aurimucosum	UMB1300	NZ_PNHI01000022.1	0	23762	t1nrps	TRUE	coelichelin	45	BGC0000325	https://antismash-db.secondarymetabolites.org/go/NZ_PNHI01000022.1/0-23762	https://antismash-db.secondarymetabolites.org/api/v1.0/download/genbank/GCF_002871735.1/NZ_PNHI01000022/1/0/23762
Streptococcus	mutans	NG8	NZ_NBFG01000016.1	73773	87338	bacteriocin	FALSE	None	None	None	https://antismash-db.secondarymetabolites.org/go/NZ_NBFG01000016.1/73773-87338	https://antismash-db.secondarymetabolites.org/api/v1.0/download/genbank/GCF_002212995.1/NZ_NBFG01000016/1/73773/87338
Streptococcus	agalactiae	NEM316	NC_004368.1	648880	691076	arylpolyene	FALSE	None	None	None	https://antismash-db.secondarymetabolites.org/go/NC_004368.1/648880-691076	https://antismash-db.secondarymetabolites.org/api/v1.0/download/genbank/GCF_000196055.1/NC_004368/1/648880/691076
Bacillus	subtilis	J-5	NZ_NMOM01000005.1	222778	256064	betalactone - t1nrps hybrid	TRUE	fengycin	80	BGC0001095	https://antismash-db.secondarymetabolites.org/go/NZ_NMOM01000005.1/222778-256064	https://antismash-db.secondarymetabolites.org/api/v1.0/download/genbank/GCF_003399995.1/NZ_NMOM01000005/1/222778/256064
Bacillus	subtilis	J-5	NZ_VTEK01000001.1	721553	853259	betalactone - t1nrps - transat-pks hybrid	FALSE	fengycin	100	BGC0001095	https://antismash-db.secondarymetabolites.org/go/NZ_VTEK01000001.1/721553-853259	https://antismash-db.secondarymetabolites.org/api/v1.0/download/genbank/GCF_008180345.1/NZ_VTEK01000001/1/721553/853259
Achromobacter	xylosoxidans	2789STDY5608630	NZ_CP014065.1	5129211	5141065	siderophore	FALSE	desferrioxamine E	50	BGC0001572	https://antismash-db.secondarymetabolites.org/go/NZ_CP014065.1/5129211-5141065	https://antismash-db.secondarymetabolites.org/api/v1.0/download/genbank/GCF_001558915.1/NZ_CP014065/1/5129211/5141065
Bacillus	cereus	BAG1O-3	NZ_KE332536.1	54763	121528	t1nrps	FALSE	None	None	None	https://antismash-db.secondarymetabolites.org/go/NZ_KE332536.1/54763-121528	https://antismash-db.secondarymetabolites.org/api/v1.0/download/genbank/GCF_000412975.1/NZ_KE332536/1/54763/121528
Steroidobacter	Unclassified	YU21-B	NZ_BLJN01000008.1	141819	183661	resorcinol	FALSE	kanamycin	1	BGC0000703	https://antismash-db.secondarymetabolites.org/go/NZ_BLJN01000008.1/141819-183661	https://antismash-db.secondarymetabolites.org/api/v1.0/download/genbank/GCF_009932515.1/NZ_BLJN01000008/1/141819/183661
Streptomyces	nodosus	ATCC 14899	NZ_CP009313.1	770381	851558	nrps-like - t1nrps hybrid	FALSE	stenothricin	13	BGC0000431	https://antismash-db.secondarymetabolites.org/go/NZ_CP009313.1/770381-851558	https://antismash-db.secondarymetabolites.org/api/v1.0/download/genbank/GCF_000819545.1/NZ_CP009313/1/770381/851558
Pseudomonas	aeruginosa	UCBPP-PA14	NC_008463.1	4295513	4335652	betalactone - nrps-like hybrid	FALSE	thanamycin	27	BGC0000443	https://antismash-db.secondarymetabolites.org/go/NC_008463.1/4295513-4335652	https://antismash-db.secondarymetabolites.org/api/v1.0/download/genbank/GCF_000014625.1/NC_008463/1/4295513/4335652
Paenibacillus	peoriae	KCTC 3763	NZ_AGFX01000041.1	446816	497034	t1nrps	FALSE	bacillibactin	53	BGC0000309	https://antismash-db.secondarymetabolites.org/go/NZ_AGFX01000041.1/446816-497034	https://antismash-db.secondarymetabolites.org/api/v1.0/download/genbank/GCF_000236805.1/NZ_AGFX01000041/1/446816/497034
Campylobacter	jejuni	AR-0419	NZ_CUTO01000001.1	411415	441256	betalactone	FALSE	None	None	None	https://antismash-db.secondarymetabolites.org/go/NZ_CUTO01000001.1/411415-441256	https://antismash-db.secondarymetabolites.org/api/v1.0/download/genbank/GCF_001226945.1/NZ_CUTO01000001/1/411415/441256
Lactobacillus	thailandensis	DSM 22698	NZ_AYZK01000001.1	38402	79572	t3pks	FALSE	GG exopolysaccharide	18	BGC0000803	https://antismash-db.secondarymetabolites.org/go/NZ_AYZK01000001.1/38402-79572	https://antismash-db.secondarymetabolites.org/api/v1.0/download/genbank/GCF_001436135.1/NZ_AYZK01000001/1/38402/79572
Bacillus	halotolerans	FJAT-2398	NZ_KV440970.1	948162	1061445	betalactone - t1nrps - transat-pks hybrid	FALSE	fengycin	93	BGC0001095	https://antismash-db.secondarymetabolites.org/go/NZ_KV440970.1/948162-1061445	https://antismash-db.secondarymetabolites.org/api/v1.0/download/genbank/GCF_001637525.1/NZ_KV440970/1/948162/1061445
Mycobacteroides	abscessus	796	NZ_FVPE01000001.1	173873	268480	nrps-like - t1nrps hybrid	FALSE	glycopeptidolipid	30	BGC0000365	https://antismash-db.secondarymetabolites.org/go/NZ_FVPE01000001.1/173873-268480	https://antismash-db.secondarymetabolites.org/api/v1.0/download/genbank/GCF_900137535.1/NZ_FVPE01000001/1/173873/268480
Corynebacterium	ulcerans	102	NC_018101.1	2355772	2400611	t1pks	FALSE	None	None	None	https://antismash-db.secondarymetabolites.org/go/NC_018101.1/2355772-2400611	https://antismash-db.secondarymetabolites.org/api/v1.0/download/genbank/GCF_000306825.1/NC_018101/1/2355772/2400611
Granulicella	Unclassified	L46	NZ_LMUT01000007.1	20658	63274	nrps-like	FALSE	None	None	None	https://antismash-db.secondarymetabolites.org/go/NZ_LMUT01000007.1/20658-63274	https://antismash-db.secondarymetabolites.org/api/v1.0/download/genbank/GCF_009765785.1/NZ_LMUT01000007/1/20658/63274
Burkholderia	Unclassified	BDU6	NZ_CP013387.1	242267	303697	t1nrps - t1pks hybrid	FALSE	yersiniabactin	11	BGC0001055	https://antismash-db.secondarymetabolites.org/go/NZ_CP013387.1/242267-303697	https://antismash-db.secondarymetabolites.org/api/v1.0/download/genbank/GCF_001523745.2/NZ_CP013387/1/242267/303697
Burkholderia	cenocepacia	DDS 22E-1	NZ_CP015036.1	3912062	3966744	t1nrps	FALSE	ornibactin	100	BGC0001721	https://antismash-db.secondarymetabolites.org/go/NZ_CP015036.1/3912062-3966744	https://antismash-db.secondarymetabolites.org/api/v1.0/download/genbank/GCF_001606135.1/NZ_CP015036/1/3912062/3966744
Fischerella	major	NIES-592	NZ_MRCA01000004.1	2766	23756	terpene	FALSE	None	None	None	https://antismash-db.secondarymetabolites.org/go/NZ_MRCA01000004.1/2766-23756	https://antismash-db.secondarymetabolites.org/api/v1.0/download/genbank/GCF_001904645.1/NZ_MRCA01000004/1/2766/23756
Mycobacteroides	abscessus	775	NZ_FSAN01000001.1	928682	1046011	nrps-like - t1nrps hybrid	FALSE	glycopeptidolipid	30	BGC0000365	https://antismash-db.secondarymetabolites.org/go/NZ_FSAN01000001.1/928682-1046011	https://antismash-db.secondarymetabolites.org/api/v1.0/download/genbank/GCF_900131485.1/NZ_FSAN01000001/1/928682/1046011
Sphingomonas	azotifigens	ACR22	NZ_CP058331.1	4906634	4948455	betalactone - nrps-like hybrid	FALSE	pyoverdin	2	BGC0000413	https://antismash-db.secondarymetabolites.org/go/NZ_CP058331.1/4906634-4948455	https://antismash-db.secondarymetabolites.org/api/v1.0/download/genbank/GCF_013467605.1/NZ_CP058331/1/4906634/4948455
Pseudomonas	aeruginosa	NCTC11445	NZ_CP021999.1	4340502	4382359	betalactone - nrps-like hybrid	FALSE	pyoverdin	2	BGC0000413	https://antismash-db.secondarymetabolites.org/go/NZ_CP021999.1/4340502-4382359	https://antismash-db.secondarymetabolites.org/api/v1.0/download/genbank/GCF_002205335.1/NZ_CP021999/1/4340502/4382359
Xanthomonas	albilineans	REU174	NZ_JZIH01000029.1	904127	961474	t1nrps	FALSE	glidopeptin	37	BGC0001608	https://antismash-db.secondarymetabolites.org/go/NZ_JZIH01000029.1/904127-961474	https://antismash-db.secondarymetabolites.org/api/v1.0/download/genbank/GCF_000963115.1/NZ_JZIH01000029/1/904127/961474
Campylobacter	Unclassified	CFSAN093257	NZ_CP040616.1	935288	965126	betalactone	FALSE	None	None	None	https://antismash-db.secondarymetabolites.org/go/NZ_CP040616.1/935288-965126	https://antismash-db.secondarymetabolites.org/api/v1.0/download/genbank/GCF_012889875.1/NZ_CP040616/1/935288/965126
Acinetobacter	pittii	WCHAP100010	NZ_UFOG01000008.1	54278	143896	arylpolyene - hserlactone - t1nrps hybrid	FALSE	None	None	None	https://antismash-db.secondarymetabolites.org/go/NZ_UFOG01000008.1/54278-143896	https://antismash-db.secondarymetabolites.org/api/v1.0/download/genbank/GCF_900496515.1/NZ_UFOG01000008/1/54278/143896
Pseudomonas	aeruginosa	NCTC11445	NZ_JABUGV010000006.1	94626	136447	betalactone - nrps-like hybrid	FALSE	pyoverdin	1	BGC0000413	https://antismash-db.secondarymetabolites.org/go/NZ_JABUGV010000006.1/94626-136447	https://antismash-db.secondarymetabolites.org/api/v1.0/download/genbank/GCF_013328725.1/NZ_JABUGV010000006/1/94626/136447
Alkalihalobacillus	lehensis	G1	NZ_CP003923.1	308383	363684	t1nrps - t1pks hybrid	FALSE	None	None	None	https://antismash-db.secondarymetabolites.org/go/NZ_CP003923.1/308383-363684	https://antismash-db.secondarymetabolites.org/api/v1.0/download/genbank/GCF_000706725.1/NZ_CP003923/1/308383/363684
Neisseria	meningitidis	2842STDY5881060	NZ_CP016646.1	15475	56612	arylpolyene	FALSE	APE Ec	10	BGC0000836	https://antismash-db.secondarymetabolites.org/go/NZ_CP016646.1/15475-56612	https://antismash-db.secondarymetabolites.org/api/v1.0/download/genbank/GCF_001697345.1/NZ_CP016646/1/15475/56612
Acinetobacter	pittii	WCHAP100010	NZ_NQXF01000009.1	33355	90854	hserlactone - t1nrps hybrid	FALSE	None	None	None	https://antismash-db.secondarymetabolites.org/go/NZ_NQXF01000009.1/33355-90854	https://antismash-db.secondarymetabolites.org/api/v1.0/download/genbank/GCF_002927955.1/NZ_NQXF01000009/1/33355/90854
Actinoplanes	derwentensis	DSM 43941	NZ_LT629758.1	9394611	9467082	pks-like - t2pks hybrid	FALSE	olimycin A / olimycin B	73	BGC0001719	https://antismash-db.secondarymetabolites.org/go/NZ_LT629758.1/9394611-9467082	https://antismash-db.secondarymetabolites.org/api/v1.0/download/genbank/GCF_900104725.1/NZ_LT629758/1/9394611/9467082
Bacillus	Unclassified	WR11	NZ_CP033064.1	1903897	1986095	betalactone - t1nrps hybrid	FALSE	fengycin	100	BGC0001095	https://antismash-db.secondarymetabolites.org/go/NZ_CP033064.1/1903897-1986095	https://antismash-db.secondarymetabolites.org/api/v1.0/download/genbank/GCF_004103875.1/NZ_CP033064/1/1903897/1986095
Vibrio	furnissii	2014AW-0008	NZ_CP035696.1	3097631	3140628	nrps-like	FALSE	lipopolysaccharide	5	BGC0000774	https://antismash-db.secondarymetabolites.org/go/NZ_CP035696.1/3097631-3140628	https://antismash-db.secondarymetabolites.org/api/v1.0/download/genbank/GCF_009665335.1/NZ_CP035696/1/3097631/3140628
Acinetobacter	pittii	WCHAP100010	NZ_AP021936.1	3900281	3983815	arylpolyene - hserlactone - t1nrps hybrid	FALSE	None	None	None	https://antismash-db.secondarymetabolites.org/go/NZ_AP021936.1/3900281-3983815	https://antismash-db.secondarymetabolites.org/api/v1.0/download/genbank/GCF_014168695.1/NZ_AP021936/1/3900281/3983815
Acinetobacter	pittii	WCHAP100010	NZ_CP049806.1	3883711	3963586	arylpolyene - hserlactone - t1nrps hybrid	FALSE	K53 capsular polysaccharide	10	BGC0001947	https://antismash-db.secondarymetabolites.org/go/NZ_CP049806.1/3883711-3963586	https://antismash-db.secondarymetabolites.org/api/v1.0/download/genbank/GCF_011996285.1/NZ_CP049806/1/3883711/3963586
Streptomyces	viridosporus	ATCC 39115	NZ_JH993789.1	775627	854947	t1nrps	FALSE	cadaside A / cadaside B	47	BGC0001968	https://antismash-db.secondarymetabolites.org/go/NZ_JH993789.1/775627-854947	https://antismash-db.secondarymetabolites.org/api/v1.0/download/genbank/GCF_000316095.1/NZ_JH993789/1/775627/854947
Corynebacterium	xerosis	GS 1	NZ_CP032788.1	2025438	2046344	terpene	FALSE	friulimicin A / friulimicin B / friulimicin C / friulimicin D	6	BGC0000354	https://antismash-db.secondarymetabolites.org/go/NZ_CP032788.1/2025438-2046344	https://antismash-db.secondarymetabolites.org/api/v1.0/download/genbank/GCF_003641245.1/NZ_CP032788/1/2025438/2046344
Anaeromyxobacter	Unclassified	K	NC_011145.1	4806856	4817675	bacteriocin	FALSE	None	None	None	https://antismash-db.secondarymetabolites.org/go/NC_011145.1/4806856-4817675	https://antismash-db.secondarymetabolites.org/api/v1.0/download/genbank/GCF_000020805.1/NC_011145/1/4806856/4817675
Paenibacillus	polymyxa	YC0573	NZ_CP011420.1	5201093	5282145	t1nrps	FALSE	pelgipeptin	62	BGC0000403	https://antismash-db.secondarymetabolites.org/go/NZ_CP011420.1/5201093-5282145	https://antismash-db.secondarymetabolites.org/api/v1.0/download/genbank/GCF_001922145.1/NZ_CP011420/1/5201093/5282145
Streptomyces	griseochromogenes	ATCC 14511	NZ_CP016279.1	137961	148939	butyrolactone	FALSE	triacsins	6	BGC0001983	https://antismash-db.secondarymetabolites.org/go/NZ_CP016279.1/137961-148939	https://antismash-db.secondarymetabolites.org/api/v1.0/download/genbank/GCF_001542625.1/NZ_CP016279/1/137961/148939
Streptomyces	Unclassified	T44	NZ_CP047020.1	1781494	1821393	t3pks	FALSE	herboxidiene	8	BGC0001065	https://antismash-db.secondarymetabolites.org/go/NZ_CP047020.1/1781494-1821393	https://antismash-db.secondarymetabolites.org/api/v1.0/download/genbank/GCF_009796285.1/NZ_CP047020/1/1781494/1821393
Streptomyces	Unclassified	T44	NZ_CP047020.1	1952291	2003926	hgle-ks - t1pks hybrid	FALSE	cinnamycin	19	BGC0000503	https://antismash-db.secondarymetabolites.org/go/NZ_CP047020.1/1952291-2003926	https://antismash-db.secondarymetabolites.org/api/v1.0/download/genbank/GCF_009796285.1/NZ_CP047020/1/1952291/2003926
Bacillus	subtilis	J-5	NZ_CP035413.1	1953803	2036003	betalactone - t1nrps hybrid	FALSE	fengycin	100	BGC0001095	https://antismash-db.secondarymetabolites.org/go/NZ_CP035413.1/1953803-2036003	https://antismash-db.secondarymetabolites.org/api/v1.0/download/genbank/GCF_004119815.1/NZ_CP035413/1/1953803/2036003
Streptomyces	griseochromogenes	ATCC 14511	NZ_CP016279.1	7617346	7668101	hgle-ks - t1pks hybrid	FALSE	cinnamycin	14	BGC0000503	https://antismash-db.secondarymetabolites.org/go/NZ_CP016279.1/7617346-7668101	https://antismash-db.secondarymetabolites.org/api/v1.0/download/genbank/GCF_001542625.1/NZ_CP016279/1/7617346/7668101
Curtobacterium	Unclassified	MCLR17_058	NZ_QKSV01000005.1	7570	48710	t3pks	FALSE	pepticinnamin E	6	BGC0002014	https://antismash-db.secondarymetabolites.org/go/NZ_QKSV01000005.1/7570-48710	https://antismash-db.secondarymetabolites.org/api/v1.0/download/genbank/GCF_003234705.1/NZ_QKSV01000005/1/7570/48710
Curtobacterium	Unclassified	MCPF17_047	NZ_QKSF01000007.1	170251	202904	t3pks	TRUE	pepticinnamin E	6	BGC0002014	https://antismash-db.secondarymetabolites.org/go/NZ_QKSF01000007.1/170251-202904	https://antismash-db.secondarymetabolites.org/api/v1.0/download/genbank/GCF_003234045.1/NZ_QKSF01000007/1/170251/202904
Acinetobacter	pittii	WCHAP100010	NZ_SGTC01000009.1	78928	142541	hserlactone - t1nrps hybrid	FALSE	None	None	None	https://antismash-db.secondarymetabolites.org/go/NZ_SGTC01000009.1/78928-142541	https://antismash-db.secondarymetabolites.org/api/v1.0/download/genbank/GCF_004296295.1/NZ_SGTC01000009/1/78928/142541
Mycobacteroides	abscessus	G177	NZ_JAAZWG010000001.1	193569	309559	nrps-like - t1nrps hybrid	FALSE	glycopeptidolipid	30	BGC0000365	https://antismash-db.secondarymetabolites.org/go/NZ_JAAZWG010000001.1/193569-309559	https://antismash-db.secondarymetabolites.org/api/v1.0/download/genbank/GCF_013140085.1/NZ_JAAZWG010000001/1/193569/309559
Methylomonas	koyamae	LM6	NZ_CP023669.1	4638784	4649633	bacteriocin	FALSE	None	None	None	https://antismash-db.secondarymetabolites.org/go/NZ_CP023669.1/4638784-4649633	https://antismash-db.secondarymetabolites.org/api/v1.0/download/genbank/GCF_002441955.1/NZ_CP023669/1/4638784/4649633
Geobacter	daltonii	FRC-32	NC_011979.1	3430219	3484072	hgle-ks - t1pks hybrid	FALSE	eicoseicosapentaenoic acid	26	BGC0000865	https://antismash-db.secondarymetabolites.org/go/NC_011979.1/3430219-3484072	https://antismash-db.secondarymetabolites.org/api/v1.0/download/genbank/GCF_000022265.1/NC_011979/1/3430219/3484072
Alloactinosynnema	iranicum	IBRC-M 10403	NZ_FMZZ01000010.1	98282	185113	bacteriocin - lassopeptide - t1nrps hybrid	FALSE	malacidin A / malacidin B	33	BGC0001448	https://antismash-db.secondarymetabolites.org/go/NZ_FMZZ01000010.1/98282-185113	https://antismash-db.secondarymetabolites.org/api/v1.0/download/genbank/GCF_900101685.1/NZ_FMZZ01000010/1/98282/185113
Rhodococcus	Unclassified	Leaf225	NZ_LMRN01000025.1	256745	318011	betalactone - nrps-like hybrid	FALSE	ECO-02301	7	BGC0000052	https://antismash-db.secondarymetabolites.org/go/NZ_LMRN01000025.1/256745-318011	https://antismash-db.secondarymetabolites.org/api/v1.0/download/genbank/GCF_001426145.1/NZ_LMRN01000025/1/256745/318011
Methyloversatilis	thermotolerans	3t	NZ_KB889967.1	3541394	3562144	hserlactone	FALSE	N-tetradecanoyl tyrosine	12	BGC0001687	https://antismash-db.secondarymetabolites.org/go/NZ_KB889967.1/3541394-3562144	https://antismash-db.secondarymetabolites.org/api/v1.0/download/genbank/GCF_000372885.1/NZ_KB889967/1/3541394/3562144
Streptomyces	Unclassified	PsTaAH-124	NZ_KB892165.1	0	25947	bacteriocin - t1pks hybrid	TRUE	bafilomycin B1	27	BGC0000028	https://antismash-db.secondarymetabolites.org/go/NZ_KB892165.1/0-25947	https://antismash-db.secondarymetabolites.org/api/v1.0/download/genbank/GCF_000373685.1/NZ_KB892165/1/0/25947
Mycobacteroides	abscessus	775	NZ_FSBY01000001.1	1512832	1558259	t1nrps	TRUE	None	None	None	https://antismash-db.secondarymetabolites.org/go/NZ_FSBY01000001.1/1512832-1558259	https://antismash-db.secondarymetabolites.org/api/v1.0/download/genbank/GCF_900132625.1/NZ_FSBY01000001/1/1512832/1558259
Campylobacter	jejuni	CFSAN065345	NZ_PHZV01000010.1	19211	49050	betalactone	FALSE	None	None	None	https://antismash-db.secondarymetabolites.org/go/NZ_PHZV01000010.1/19211-49050	https://antismash-db.secondarymetabolites.org/api/v1.0/download/genbank/GCF_002805985.1/NZ_PHZV01000010/1/19211/49050
Pseudomonas	aeruginosa	NCTC11445	NZ_JYGC02000002.1	246106	287927	betalactone - nrps-like hybrid	FALSE	thanamycin	27	BGC0000443	https://antismash-db.secondarymetabolites.org/go/NZ_JYGC02000002.1/246106-287927	https://antismash-db.secondarymetabolites.org/api/v1.0/download/genbank/GCF_000937465.2/NZ_JYGC02000002/1/246106/287927
Streptomyces	Unclassified	PsTaAH-124	NZ_KB892207.1	254035	295094	t3pks	FALSE	herboxidiene	7	BGC0001065	https://antismash-db.secondarymetabolites.org/go/NZ_KB892207.1/254035-295094	https://antismash-db.secondarymetabolites.org/api/v1.0/download/genbank/GCF_000373685.1/NZ_KB892207/1/254035/295094
Corynebacterium	urealyticum	VH4248	NZ_VTFJ01000004.1	32291	70991	t1nrps	TRUE	coelichelin	45	BGC0000325	https://antismash-db.secondarymetabolites.org/go/NZ_VTFJ01000004.1/32291-70991	https://antismash-db.secondarymetabolites.org/api/v1.0/download/genbank/GCF_008244525.1/NZ_VTFJ01000004/1/32291/70991
Curtobacterium	flaccumfaciens	Cff1037	NZ_CP045287.2	2373801	2414989	t3pks	FALSE	pepticinnamin E	6	BGC0002014	https://antismash-db.secondarymetabolites.org/go/NZ_CP045287.2/2373801-2414989	https://antismash-db.secondarymetabolites.org/api/v1.0/download/genbank/GCF_009363215.3/NZ_CP045287/2/2373801/2414989
Pseudoflavitalea	Unclassified	G-6-1-2	NZ_JABBGB010000003.1	1048221	1069349	terpene	FALSE	None	None	None	https://antismash-db.secondarymetabolites.org/go/NZ_JABBGB010000003.1/1048221-1069349	https://antismash-db.secondarymetabolites.org/api/v1.0/download/genbank/GCF_012927185.1/NZ_JABBGB010000003/1/1048221/1069349
Corynebacterium	accolens	AH4003	NZ_NWBP01000006.1	0	25923	t1nrps	TRUE	coelichelin	45	BGC0000325	https://antismash-db.secondarymetabolites.org/go/NZ_NWBP01000006.1/0-25923	https://antismash-db.secondarymetabolites.org/api/v1.0/download/genbank/GCF_002351405.1/NZ_NWBP01000006/1/0/25923
Corynebacterium	jeikeium	Cj38002	NZ_JFCP01000028.1	0	24224	t1nrps	TRUE	coelichelin	45	BGC0000325	https://antismash-db.secondarymetabolites.org/go/NZ_JFCP01000028.1/0-24224	https://antismash-db.secondarymetabolites.org/api/v1.0/download/genbank/GCF_000738305.1/NZ_JFCP01000028/1/0/24224
Bacillus	vallismortis	DSM 11031	NZ_CP033052.1	2048410	2130996	betalactone - t1nrps hybrid	FALSE	fengycin	100	BGC0001095	https://antismash-db.secondarymetabolites.org/go/NZ_CP033052.1/2048410-2130996	https://antismash-db.secondarymetabolites.org/api/v1.0/download/genbank/GCF_003667885.1/NZ_CP033052/1/2048410/2130996
Streptomyces	griseofuscus	NG1-7	NZ_MTKC01000001.1	368088	420118	hgle-ks - t1pks hybrid	FALSE	cinnamycin	19	BGC0000503	https://antismash-db.secondarymetabolites.org/go/NZ_MTKC01000001.1/368088-420118	https://antismash-db.secondarymetabolites.org/api/v1.0/download/genbank/GCF_002114065.1/NZ_MTKC01000001/1/368088/420118
Streptomyces	griseofuscus	NG1-7	NZ_MTKC01000001.1	467052	508117	t3pks	FALSE	herboxidiene	7	BGC0001065	https://antismash-db.secondarymetabolites.org/go/NZ_MTKC01000001.1/467052-508117	https://antismash-db.secondarymetabolites.org/api/v1.0/download/genbank/GCF_002114065.1/NZ_MTKC01000001/1/467052/508117
Streptomyces	lasalocidi	X-537	NZ_SZNQ01000001.1	7634299	7699607	t1pks	FALSE	streptazone E	83	BGC0001296	https://antismash-db.secondarymetabolites.org/go/NZ_SZNQ01000001.1/7634299-7699607	https://antismash-db.secondarymetabolites.org/api/v1.0/download/genbank/GCF_005280215.1/NZ_SZNQ01000001/1/7634299/7699607
Luteipulveratus	mongoliensis	MN07-A0370	NZ_CP011112.1	2602566	2611851	bacteriocin	FALSE	None	None	None	https://antismash-db.secondarymetabolites.org/go/NZ_CP011112.1/2602566-2611851	https://antismash-db.secondarymetabolites.org/api/v1.0/download/genbank/GCF_001190945.1/NZ_CP011112/1/2602566/2611851
Campylobacter	Unclassified	CFSAN093238	NZ_CP040611.1	889322	919162	betalactone	FALSE	None	None	None	https://antismash-db.secondarymetabolites.org/go/NZ_CP040611.1/889322-919162	https://antismash-db.secondarymetabolites.org/api/v1.0/download/genbank/GCF_012898015.1/NZ_CP040611/1/889322/919162
Streptococcus	troglodytae	TKU 31	NZ_AP014612.1	268134	279802	bacteriocin	FALSE	None	None	None	https://antismash-db.secondarymetabolites.org/go/NZ_AP014612.1/268134-279802	https://antismash-db.secondarymetabolites.org/api/v1.0/download/genbank/GCF_002355215.1/NZ_AP014612/1/268134/279802
Streptomyces	venezuelae	ATCC 14583	NZ_CP029193.1	7005776	7024113	terpene	FALSE	kanamycin	6	BGC0000703	https://antismash-db.secondarymetabolites.org/go/NZ_CP029193.1/7005776-7024113	https://antismash-db.secondarymetabolites.org/api/v1.0/download/genbank/GCF_008642355.1/NZ_CP029193/1/7005776/7024113
Azospirillum	Unclassified	TSH58	NZ_CP022363.1	144516	197131	t1nrps	FALSE	None	None	None	https://antismash-db.secondarymetabolites.org/go/NZ_CP022363.1/144516-197131	https://antismash-db.secondarymetabolites.org/api/v1.0/download/genbank/GCF_003119115.1/NZ_CP022363/1/144516/197131
Neisseria	meningitidis	M01-240149	NC_017514.1	531231	572398	arylpolyene	FALSE	APE Ec	10	BGC0000836	https://antismash-db.secondarymetabolites.org/go/NC_017514.1/531231-572398	https://antismash-db.secondarymetabolites.org/api/v1.0/download/genbank/GCF_000191465.1/NC_017514/1/531231/572398
Nocardiopsis	alba	ATCC BAA-2165	NC_018524.1	1661697	1743639	lap - t1nrps - thiopeptide hybrid	FALSE	glycinocin A	11	BGC0000379	https://antismash-db.secondarymetabolites.org/go/NC_018524.1/1661697-1743639	https://antismash-db.secondarymetabolites.org/api/v1.0/download/genbank/GCF_000294515.1/NC_018524/1/1661697/1743639
Paenibacillus	jilunlii	KACC 16679	NZ_CP048429.1	3680739	3859348	t1nrps - t1pks - transat-pks hybrid	FALSE	zwittermicin A	18	BGC0001059	https://antismash-db.secondarymetabolites.org/go/NZ_CP048429.1/3680739-3859348	https://antismash-db.secondarymetabolites.org/api/v1.0/download/genbank/GCF_010450915.1/NZ_CP048429/1/3680739/3859348
Xanthomonas	arboricola	3140	NZ_JACHOG010000007.1	228307	255002	t1nrps	TRUE	None	None	None	https://antismash-db.secondarymetabolites.org/go/NZ_JACHOG010000007.1/228307-255002	https://antismash-db.secondarymetabolites.org/api/v1.0/download/genbank/GCF_014199735.1/NZ_JACHOG010000007/1/228307/255002
Longispora	albida	DSM 44784	NZ_KB903825.1	402144	448516	t1nrps	FALSE	glycinocin A	6	BGC0000379	https://antismash-db.secondarymetabolites.org/go/NZ_KB903825.1/402144-448516	https://antismash-db.secondarymetabolites.org/api/v1.0/download/genbank/GCF_000379825.1/NZ_KB903825/1/402144/448516
Acinetobacter	baumannii	LEV1449/17Ec	NZ_LYJI01000034.1	51521	127686	arylpolyene - hserlactone - t1nrps hybrid	FALSE	K53 capsular polysaccharide	10	BGC0001947	https://antismash-db.secondarymetabolites.org/go/NZ_LYJI01000034.1/51521-127686	https://antismash-db.secondarymetabolites.org/api/v1.0/download/genbank/GCF_001864575.1/NZ_LYJI01000034/1/51521/127686
Paraburkholderia	unamae	SCZa-39	NZ_QEOB01000013.1	0	10620	bacteriocin	TRUE	None	None	None	https://antismash-db.secondarymetabolites.org/go/NZ_QEOB01000013.1/0-10620	https://antismash-db.secondarymetabolites.org/api/v1.0/download/genbank/GCF_003096875.1/NZ_QEOB01000013/1/0/10620
Mycobacteroides	abscessus	837	NZ_FVWJ01000001.1	1415319	1510747	nrps-like - t1nrps hybrid	FALSE	glycopeptidolipid	25	BGC0000362	https://antismash-db.secondarymetabolites.org/go/NZ_FVWJ01000001.1/1415319-1510747	https://antismash-db.secondarymetabolites.org/api/v1.0/download/genbank/GCF_900140445.1/NZ_FVWJ01000001/1/1415319/1510747
Campylobacter	jejuni	AR-0419	NZ_LISM01000004.1	100168	130008	betalactone	FALSE	None	None	None	https://antismash-db.secondarymetabolites.org/go/NZ_LISM01000004.1/100168-130008	https://antismash-db.secondarymetabolites.org/api/v1.0/download/genbank/GCF_001547605.1/NZ_LISM01000004/1/100168/130008
Achromobacter	xylosoxidans	2789STDY5608630	NZ_KV814315.1	826493	838341	siderophore	FALSE	desferrioxamine E	50	BGC0001572	https://antismash-db.secondarymetabolites.org/go/NZ_KV814315.1/826493-838341	https://antismash-db.secondarymetabolites.org/api/v1.0/download/genbank/GCF_001813885.1/NZ_KV814315/1/826493/838341
Bacillus	subtilis	J-5	NZ_SIRN01000002.1	910880	994220	betalactone - t1nrps hybrid	FALSE	fengycin	100	BGC0001095	https://antismash-db.secondarymetabolites.org/go/NZ_SIRN01000002.1/910880-994220	https://antismash-db.secondarymetabolites.org/api/v1.0/download/genbank/GCF_012689465.1/NZ_SIRN01000002/1/910880/994220
Campylobacter	jejuni	CFSAN065345	NZ_PHYX01000011.1	0	20353	betalactone	TRUE	None	None	None	https://antismash-db.secondarymetabolites.org/go/NZ_PHYX01000011.1/0-20353	https://antismash-db.secondarymetabolites.org/api/v1.0/download/genbank/GCF_002805605.1/NZ_PHYX01000011/1/0/20353
Acinetobacter	Unclassified	V2	NZ_JZFB01000007.1	9724	67163	hserlactone - t1nrps hybrid	FALSE	None	None	None	https://antismash-db.secondarymetabolites.org/go/NZ_JZFB01000007.1/9724-67163	https://antismash-db.secondarymetabolites.org/api/v1.0/download/genbank/GCF_001188385.1/NZ_JZFB01000007/1/9724/67163
Pseudomonas	aeruginosa	NCTC11445	NZ_MVHB01000001.1	564635	606456	betalactone - nrps-like hybrid	FALSE	thanamycin	27	BGC0000443	https://antismash-db.secondarymetabolites.org/go/NZ_MVHB01000001.1/564635-606456	https://antismash-db.secondarymetabolites.org/api/v1.0/download/genbank/GCF_002237055.1/NZ_MVHB01000001/1/564635/606456
Streptomyces	pluripotens	MUSC 135	NZ_CP021080.1	508724	548016	t3pks	FALSE	herboxidiene	6	BGC0001065	https://antismash-db.secondarymetabolites.org/go/NZ_CP021080.1/508724-548016	https://antismash-db.secondarymetabolites.org/api/v1.0/download/genbank/GCF_000802245.2/NZ_CP021080/1/508724/548016
Bacillus	subtilis	J-5	NZ_FTMW01000007.1	0	33601	betalactone - t1nrps hybrid	TRUE	fengycin	80	BGC0001095	https://antismash-db.secondarymetabolites.org/go/NZ_FTMW01000007.1/0-33601	https://antismash-db.secondarymetabolites.org/api/v1.0/download/genbank/GCF_900156365.1/NZ_FTMW01000007/1/0/33601
Streptomyces	pluripotens	MUSC 135	NZ_CP021080.1	690368	740578	hgle-ks - t1pks hybrid	FALSE	cinnamycin	14	BGC0000503	https://antismash-db.secondarymetabolites.org/go/NZ_CP021080.1/690368-740578	https://antismash-db.secondarymetabolites.org/api/v1.0/download/genbank/GCF_000802245.2/NZ_CP021080/1/690368/740578
Pseudomonas	aeruginosa	NCTC11445	NZ_CP013245.1	4384674	4424631	betalactone - nrps-like hybrid	FALSE	pyoverdin	2	BGC0000413	https://antismash-db.secondarymetabolites.org/go/NZ_CP013245.1/4384674-4424631	https://antismash-db.secondarymetabolites.org/api/v1.0/download/genbank/GCF_001447845.1/NZ_CP013245/1/4384674/4424631
Pseudosporangium	ferrugineum	DSM 45348	NZ_PVZG01000012.1	132030	204525	t2pks	FALSE	paramagnetoquinone 1 / paramagnetoquinone 2	28	BGC0001730	https://antismash-db.secondarymetabolites.org/go/NZ_PVZG01000012.1/132030-204525	https://antismash-db.secondarymetabolites.org/api/v1.0/download/genbank/GCF_003002065.1/NZ_PVZG01000012/1/132030/204525
Burkholderia	Unclassified	MSMB1588	NZ_CM003770.1	1004397	1063814	t1nrps - t1pks hybrid	FALSE	yersiniabactin	11	BGC0001055	https://antismash-db.secondarymetabolites.org/go/NZ_CM003770.1/1004397-1063814	https://antismash-db.secondarymetabolites.org/api/v1.0/download/genbank/GCF_001546925.1/NZ_CM003770/1/1004397/1063814
Pseudomonas	aeruginosa	NCTC11445	NZ_CP034354.1	629304	669260	betalactone - nrps-like hybrid	FALSE	pyoverdin	2	BGC0000413	https://antismash-db.secondarymetabolites.org/go/NZ_CP034354.1/629304-669260	https://antismash-db.secondarymetabolites.org/api/v1.0/download/genbank/GCF_003950015.1/NZ_CP034354/1/629304/669260
Streptomyces	Unclassified	jing01	NZ_CP053189.1	6690441	6731506	t3pks	FALSE	herboxidiene	8	BGC0001065	https://antismash-db.secondarymetabolites.org/go/NZ_CP053189.1/6690441-6731506	https://antismash-db.secondarymetabolites.org/api/v1.0/download/genbank/GCF_013046785.1/NZ_CP053189/1/6690441/6731506
Pseudoclavibacter	Unclassified	RFBG4	NZ_PSYC01000026.1	57553	119587	t1nrps - t3pks hybrid	FALSE	5-acetyl-5,10-dihydrophenazine-1-carboxylic acid / 5-(2-hydroxyacetyl)-5,10-dihydrophenazine-1-carboxylic acid / endophenazine A1 / endophenazine F / endophenazine G	21	BGC0000934	https://antismash-db.secondarymetabolites.org/go/NZ_PSYC01000026.1/57553-119587	https://antismash-db.secondarymetabolites.org/api/v1.0/download/genbank/GCF_002931515.1/NZ_PSYC01000026/1/57553/119587
Streptomyces	Unclassified	NBRC 110028	NZ_BBUZ01000024.1	161720	234254	t2pks	FALSE	spore pigment	83	BGC0000271	https://antismash-db.secondarymetabolites.org/go/NZ_BBUZ01000024.1/161720-234254	https://antismash-db.secondarymetabolites.org/api/v1.0/download/genbank/GCF_001417735.1/NZ_BBUZ01000024/1/161720/234254
Streptomyces	Unclassified	NBRC 110028	NZ_BBUZ01000026.1	129654	208350	t1nrps	FALSE	ulleungmycin	5	BGC0001814	https://antismash-db.secondarymetabolites.org/go/NZ_BBUZ01000026.1/129654-208350	https://antismash-db.secondarymetabolites.org/api/v1.0/download/genbank/GCF_001417735.1/NZ_BBUZ01000026/1/129654/208350
Bacillus	halotolerans	FJAT-2398	NZ_CP029364.1	0	32335	betalactone - t1nrps hybrid	TRUE	fengycin	66	BGC0001095	https://antismash-db.secondarymetabolites.org/go/NZ_CP029364.1/0-32335	https://antismash-db.secondarymetabolites.org/api/v1.0/download/genbank/GCF_004006435.1/NZ_CP029364/1/0/32335
Pseudomonas	aeruginosa	NCTC11445	NZ_CP045768.1	3276923	3316879	betalactone - nrps-like hybrid	FALSE	pyoverdin	2	BGC0000413	https://antismash-db.secondarymetabolites.org/go/NZ_CP045768.1/3276923-3316879	https://antismash-db.secondarymetabolites.org/api/v1.0/download/genbank/GCF_009648875.1/NZ_CP045768/1/3276923/3316879
Mycobacterium	Unclassified	URHB0044	NZ_JIAW01000020.1	68176	112100	nrps-like	FALSE	rustmicin	10	BGC0000065	https://antismash-db.secondarymetabolites.org/go/NZ_JIAW01000020.1/68176-112100	https://antismash-db.secondarymetabolites.org/api/v1.0/download/genbank/GCF_000620625.1/NZ_JIAW01000020/1/68176/112100
Neisseria	lactamica	020-06	NC_014752.1	546348	596917	arylpolyene	FALSE	APE Ec	31	BGC0000836	https://antismash-db.secondarymetabolites.org/go/NC_014752.1/546348-596917	https://antismash-db.secondarymetabolites.org/api/v1.0/download/genbank/GCF_000196295.1/NC_014752/1/546348/596917
Corynebacterium	striatum	CSc27	NZ_CP024932.1	2004620	2061029	bacteriocin - t1nrps hybrid	FALSE	coelichelin	45	BGC0000325	https://antismash-db.secondarymetabolites.org/go/NZ_CP024932.1/2004620-2061029	https://antismash-db.secondarymetabolites.org/api/v1.0/download/genbank/GCF_002804085.1/NZ_CP024932/1/2004620/2061029
Mycobacterium	conspicuum	JCM 14738	NZ_AP022613.1	2002349	2054725	t1nrps	FALSE	GE81112	7	BGC0000360	https://antismash-db.secondarymetabolites.org/go/NZ_AP022613.1/2002349-2054725	https://antismash-db.secondarymetabolites.org/api/v1.0/download/genbank/GCF_010730195.1/NZ_AP022613/1/2002349/2054725
Bacillus	amyloliquefaciens	ALB65	NZ_DF836084.1	1	82366	betalactone - t1nrps - transat-pks hybrid	FALSE	fengycin	93	BGC0001095	https://antismash-db.secondarymetabolites.org/go/NZ_DF836084.1/1-82366	https://antismash-db.secondarymetabolites.org/api/v1.0/download/genbank/GCF_000747705.1/NZ_DF836084/1/1/82366
Streptomyces	viridosporus	ATCC 14672	NZ_DS999641.1	803106	868453	t1nrps	FALSE	taromycin A	33	BGC0000439	https://antismash-db.secondarymetabolites.org/go/NZ_DS999641.1/803106-868453	https://antismash-db.secondarymetabolites.org/api/v1.0/download/genbank/GCF_000156435.1/NZ_DS999641/1/803106/868453
Anaeromyxobacter	Unclassified	Fw109-5	NC_009675.1	5017515	5028328	bacteriocin	FALSE	None	None	None	https://antismash-db.secondarymetabolites.org/go/NC_009675.1/5017515-5028328	https://antismash-db.secondarymetabolites.org/api/v1.0/download/genbank/GCF_000017505.1/NC_009675/1/5017515/5028328
Brevibacterium	aurantiacum	SMQ-1417	NZ_VLTK01000011.1	74705	118710	nrps-like	FALSE	ulleungmycin	5	BGC0001814	https://antismash-db.secondarymetabolites.org/go/NZ_VLTK01000011.1/74705-118710	https://antismash-db.secondarymetabolites.org/api/v1.0/download/genbank/GCF_007558825.1/NZ_VLTK01000011/1/74705/118710
Acinetobacter	nosocomialis	AC1530	NZ_JRUA01000001.1	31189	115639	arylpolyene - hserlactone - t1nrps hybrid	FALSE	1-nonadecene / (14Z)-1,14-nonadecadiene	100	BGC0001160	https://antismash-db.secondarymetabolites.org/go/NZ_JRUA01000001.1/31189-115639	https://antismash-db.secondarymetabolites.org/api/v1.0/download/genbank/GCF_000802905.1/NZ_JRUA01000001/1/31189/115639
Bacillus	cereus	HuB1-1	NZ_JH804683.1	911394	976492	t1nrps	FALSE	None	None	None	https://antismash-db.secondarymetabolites.org/go/NZ_JH804683.1/911394-976492	https://antismash-db.secondarymetabolites.org/api/v1.0/download/genbank/GCF_000293725.1/NZ_JH804683/1/911394/976492
Streptomyces	Unclassified	SCSIO 03032	NZ_CP021121.1	4839974	4862626	lanthipeptide	FALSE	AmfS	80	BGC0000496	https://antismash-db.secondarymetabolites.org/go/NZ_CP021121.1/4839974-4862626	https://antismash-db.secondarymetabolites.org/api/v1.0/download/genbank/GCF_002128305.1/NZ_CP021121/1/4839974/4862626
Mycobacteroides	abscessus	775	NZ_FSNQ01000008.1	322003	390491	t1nrps	TRUE	None	None	None	https://antismash-db.secondarymetabolites.org/go/NZ_FSNQ01000008.1/322003-390491	https://antismash-db.secondarymetabolites.org/api/v1.0/download/genbank/GCF_900139805.1/NZ_FSNQ01000008/1/322003/390491
Arthrobacter	Unclassified	MYb222	NZ_PCPV01000001.1	96091	137213	t3pks	FALSE	None	None	None	https://antismash-db.secondarymetabolites.org/go/NZ_PCPV01000001.1/96091-137213	https://antismash-db.secondarymetabolites.org/api/v1.0/download/genbank/GCF_002979815.1/NZ_PCPV01000001/1/96091/137213
Rhodococcus	fascians	02-815	NZ_JMFF01000018.1	221596	263580	t1nrps	TRUE	ulleungmycin	5	BGC0001814	https://antismash-db.secondarymetabolites.org/go/NZ_JMFF01000018.1/221596-263580	https://antismash-db.secondarymetabolites.org/api/v1.0/download/genbank/GCF_000760835.1/NZ_JMFF01000018/1/221596/263580
Haloechinothrix	Unclassified	YIM 98757	NZ_JACCKD010000003.1	14916	28604	siderophore	FALSE	ficellomycin	7	BGC0001593	https://antismash-db.secondarymetabolites.org/go/NZ_JACCKD010000003.1/14916-28604	https://antismash-db.secondarymetabolites.org/api/v1.0/download/genbank/GCF_013450155.1/NZ_JACCKD010000003/1/14916/28604
Bacillus	velezensis	P34	NZ_CP016395.1	1926026	2060600	betalactone - t1nrps - transat-pks hybrid	FALSE	fengycin	100	BGC0001095	https://antismash-db.secondarymetabolites.org/go/NZ_CP016395.1/1926026-2060600	https://antismash-db.secondarymetabolites.org/api/v1.0/download/genbank/GCF_001723585.1/NZ_CP016395/1/1926026/2060600
Mycobacteroides	abscessus	G177	NZ_QDEG01000006.1	201366	319607	nrps-like - t1nrps hybrid	FALSE	glycopeptidolipid	30	BGC0000365	https://antismash-db.secondarymetabolites.org/go/NZ_QDEG01000006.1/201366-319607	https://antismash-db.secondarymetabolites.org/api/v1.0/download/genbank/GCF_003071765.1/NZ_QDEG01000006/1/201366/319607
Brevundimonas	mediterranea	DSM 14878	NZ_JACIDA010000002.1	924771	965824	t3pks	FALSE	None	None	None	https://antismash-db.secondarymetabolites.org/go/NZ_JACIDA010000002.1/924771-965824	https://antismash-db.secondarymetabolites.org/api/v1.0/download/genbank/GCF_014196125.1/NZ_JACIDA010000002/1/924771/965824
Streptomyces	Unclassified	RTd22	NZ_CP015726.1	8343277	8415802	t2pks - terpene hybrid	FALSE	spore pigment	83	BGC0000271	https://antismash-db.secondarymetabolites.org/go/NZ_CP015726.1/8343277-8415802	https://antismash-db.secondarymetabolites.org/api/v1.0/download/genbank/GCF_001650215.1/NZ_CP015726/1/8343277/8415802
Streptomyces	Unclassified	Amel2xB2	NZ_QLLX01000009.1	0	65498	t2pks	TRUE	collinomycin	44	BGC0000266	https://antismash-db.secondarymetabolites.org/go/NZ_QLLX01000009.1/0-65498	https://antismash-db.secondarymetabolites.org/api/v1.0/download/genbank/GCF_003259355.1/NZ_QLLX01000009/1/0/65498
Streptomyces	Unclassified	RTd22	NZ_CP015726.1	9949648	10027267	t1nrps	FALSE	dechlorocuracomycin	8	BGC0001569	https://antismash-db.secondarymetabolites.org/go/NZ_CP015726.1/9949648-10027267	https://antismash-db.secondarymetabolites.org/api/v1.0/download/genbank/GCF_001650215.1/NZ_CP015726/1/9949648/10027267
Corynebacterium	Unclassified	HMSC22B11	NZ_KV823483.1	0	38608	t1nrps	TRUE	coelichelin	54	BGC0000325	https://antismash-db.secondarymetabolites.org/go/NZ_KV823483.1/0-38608	https://antismash-db.secondarymetabolites.org/api/v1.0/download/genbank/GCF_001815965.1/NZ_KV823483/1/0/38608
Acinetobacter	baumannii	LEV1449/17Ec	NZ_CP059479.1	513960	578106	hserlactone - t1nrps hybrid	FALSE	None	None	None	https://antismash-db.secondarymetabolites.org/go/NZ_CP059479.1/513960-578106	https://antismash-db.secondarymetabolites.org/api/v1.0/download/genbank/GCF_014171935.1/NZ_CP059479/1/513960/578106
Bacillus	Unclassified	EKM208B	NZ_JAANHO010000011.1	0	87760	betalactone - t1nrps - transat-pks hybrid	TRUE	fengycin	80	BGC0001095	https://antismash-db.secondarymetabolites.org/go/NZ_JAANHO010000011.1/0-87760	https://antismash-db.secondarymetabolites.org/api/v1.0/download/genbank/GCF_011800725.1/NZ_JAANHO010000011/1/0/87760
Acinetobacter	baumannii	LEV1449/17Ec	NZ_CP012587.1	1980781	2058625	arylpolyene - hserlactone - t1nrps hybrid	FALSE	K53 capsular polysaccharide	10	BGC0001947	https://antismash-db.secondarymetabolites.org/go/NZ_CP012587.1/1980781-2058625	https://antismash-db.secondarymetabolites.org/api/v1.0/download/genbank/GCF_001721705.1/NZ_CP012587/1/1980781/2058625
Legionella	santicrucis	SC-63-C7	NZ_LNYU01000050.1	88083	98947	bacteriocin	FALSE	None	None	None	https://antismash-db.secondarymetabolites.org/go/NZ_LNYU01000050.1/88083-98947	https://antismash-db.secondarymetabolites.org/api/v1.0/download/genbank/GCF_001468135.1/NZ_LNYU01000050/1/88083/98947
Micromonospora	Unclassified	28ISP2-46	NZ_CP059322.1	4015252	4081533	t1nrps - t1pks hybrid	FALSE	crochelin A	7	BGC0002001	https://antismash-db.secondarymetabolites.org/go/NZ_CP059322.1/4015252-4081533	https://antismash-db.secondarymetabolites.org/api/v1.0/download/genbank/GCF_013694245.1/NZ_CP059322/1/4015252/4081533
Mycobacteroides	abscessus	837	NZ_FVVG01000002.1	629361	743115	nrps-like - t1nrps hybrid	FALSE	glycopeptidolipid	30	BGC0000365	https://antismash-db.secondarymetabolites.org/go/NZ_FVVG01000002.1/629361-743115	https://antismash-db.secondarymetabolites.org/api/v1.0/download/genbank/GCF_900139915.1/NZ_FVVG01000002/1/629361/743115
Micromonospora	Unclassified	28ISP2-46	NZ_CP059322.1	5471292	5585348	t1nrps - t3pks hybrid	FALSE	enduracidin	22	BGC0000341	https://antismash-db.secondarymetabolites.org/go/NZ_CP059322.1/5471292-5585348	https://antismash-db.secondarymetabolites.org/api/v1.0/download/genbank/GCF_013694245.1/NZ_CP059322/1/5471292/5585348
Mycobacteroides	abscessus	G177	NZ_CP029073.1	1138838	1227784	t1nrps	FALSE	glycopeptidolipid	30	BGC0000365	https://antismash-db.secondarymetabolites.org/go/NZ_CP029073.1/1138838-1227784	https://antismash-db.secondarymetabolites.org/api/v1.0/download/genbank/GCF_003076815.1/NZ_CP029073/1/1138838/1227784
Streptomyces	griseoviridis	F1-27	NZ_CP034687.1	805482	894414	bacteriocin - hgle-ks - t1pks hybrid	FALSE	neocarzilin A / neocarzilin B	85	BGC0000111	https://antismash-db.secondarymetabolites.org/go/NZ_CP034687.1/805482-894414	https://antismash-db.secondarymetabolites.org/api/v1.0/download/genbank/GCF_003994395.1/NZ_CP034687/1/805482/894414
Paenibacillus	Unclassified	CL130	NZ_FOYG01000008.1	233437	255708	t1nrps	TRUE	bacitracin	22	BGC0000310	https://antismash-db.secondarymetabolites.org/go/NZ_FOYG01000008.1/233437-255708	https://antismash-db.secondarymetabolites.org/api/v1.0/download/genbank/GCF_900116035.1/NZ_FOYG01000008/1/233437/255708
Bacillus	velezensis	P34	NZ_CP050424.1	1917958	2053491	betalactone - t1nrps - transat-pks hybrid	FALSE	fengycin	100	BGC0001095	https://antismash-db.secondarymetabolites.org/go/NZ_CP050424.1/1917958-2053491	https://antismash-db.secondarymetabolites.org/api/v1.0/download/genbank/GCF_011784665.1/NZ_CP050424/1/1917958/2053491
Westiellopsis	prolifica	IICB1	NZ_NAPS01000001.1	514823	556056	nrps-like	FALSE	anabaenopeptin NZ857 / nostamide A	100	BGC0001479	https://antismash-db.secondarymetabolites.org/go/NZ_NAPS01000001.1/514823-556056	https://antismash-db.secondarymetabolites.org/api/v1.0/download/genbank/GCF_004323185.1/NZ_NAPS01000001/1/514823/556056
Streptomyces	katrae	S3	NZ_CP020042.1	6739798	6799875	t1nrps	FALSE	streptothricin	87	BGC0000432	https://antismash-db.secondarymetabolites.org/go/NZ_CP020042.1/6739798-6799875	https://antismash-db.secondarymetabolites.org/api/v1.0/download/genbank/GCF_002028425.1/NZ_CP020042/1/6739798/6799875
Arthrobacter	Unclassified	MYb224	NZ_PCPU01000002.1	312899	354021	t3pks	FALSE	None	None	None	https://antismash-db.secondarymetabolites.org/go/NZ_PCPU01000002.1/312899-354021	https://antismash-db.secondarymetabolites.org/api/v1.0/download/genbank/GCF_002975455.1/NZ_PCPU01000002/1/312899/354021
Campylobacter	jejuni	CFSAN065345	NZ_CP010058.1	893609	923448	betalactone	FALSE	None	None	None	https://antismash-db.secondarymetabolites.org/go/NZ_CP010058.1/893609-923448	https://antismash-db.secondarymetabolites.org/api/v1.0/download/genbank/GCF_000807355.1/NZ_CP010058/1/893609/923448
Pseudomonas	aeruginosa	NCTC11445	NZ_LKAE01000027.1	55012	96869	betalactone - nrps-like hybrid	FALSE	pyoverdin	2	BGC0000413	https://antismash-db.secondarymetabolites.org/go/NZ_LKAE01000027.1/55012-96869	https://antismash-db.secondarymetabolites.org/api/v1.0/download/genbank/GCF_001420535.1/NZ_LKAE01000027/1/55012/96869
Aliifodinibius	sediminis	DSM 21194	NZ_FXTH01000006.1	244106	277566	t3pks	TRUE	None	None	None	https://antismash-db.secondarymetabolites.org/go/NZ_FXTH01000006.1/244106-277566	https://antismash-db.secondarymetabolites.org/api/v1.0/download/genbank/GCF_900182555.1/NZ_FXTH01000006/1/244106/277566
Streptomyces	Unclassified	XylebKG-1	NZ_GL877172.1	401845	454017	t1nrps - t1pks hybrid	FALSE	kanamycin	2	BGC0000703	https://antismash-db.secondarymetabolites.org/go/NZ_GL877172.1/401845-454017	https://antismash-db.secondarymetabolites.org/api/v1.0/download/genbank/GCF_000177175.2/NZ_GL877172/1/401845/454017
Pseudomonas	aeruginosa	NCTC11445	NZ_LLUZ01000023.1	241687	283544	betalactone - nrps-like hybrid	FALSE	pyoverdin	2	BGC0000413	https://antismash-db.secondarymetabolites.org/go/NZ_LLUZ01000023.1/241687-283544	https://antismash-db.secondarymetabolites.org/api/v1.0/download/genbank/GCF_001454325.1/NZ_LLUZ01000023/1/241687/283544
Salinispora	pacifica	CNT603	NZ_AZVW01000003.1	26067	103490	t1nrps	FALSE	A54145	5	BGC0000291	https://antismash-db.secondarymetabolites.org/go/NZ_AZVW01000003.1/26067-103490	https://antismash-db.secondarymetabolites.org/api/v1.0/download/genbank/GCF_000514415.1/NZ_AZVW01000003/1/26067/103490
Corynebacterium	jeikeium	Cj38002	NZ_JUNC01000028.1	0	23464	t1nrps	TRUE	coelichelin	45	BGC0000325	https://antismash-db.secondarymetabolites.org/go/NZ_JUNC01000028.1/0-23464	https://antismash-db.secondarymetabolites.org/api/v1.0/download/genbank/GCF_001059385.1/NZ_JUNC01000028/1/0/23464
Pseudomonas	aeruginosa	NCTC11445	NZ_CP008867.1	390050	430005	betalactone - nrps-like hybrid	FALSE	pyoverdin	2	BGC0000413	https://antismash-db.secondarymetabolites.org/go/NZ_CP008867.1/390050-430005	https://antismash-db.secondarymetabolites.org/api/v1.0/download/genbank/GCF_001516005.1/NZ_CP008867/1/390050/430005
Paraburkholderia	silvatlantica	SRCL-319	NZ_SNYT01000006.1	25622	36423	bacteriocin	FALSE	None	None	None	https://antismash-db.secondarymetabolites.org/go/NZ_SNYT01000006.1/25622-36423	https://antismash-db.secondarymetabolites.org/api/v1.0/download/genbank/GCF_004363225.1/NZ_SNYT01000006/1/25622/36423
Achromobacter	xylosoxidans	NH44784-1996	NC_021285.1	5138521	5150369	siderophore	FALSE	putrebactin / avaroferrin	30	BGC0001870	https://antismash-db.secondarymetabolites.org/go/NC_021285.1/5138521-5150369	https://antismash-db.secondarymetabolites.org/api/v1.0/download/genbank/GCF_000967095.2/NC_021285/1/5138521/5150369
Acinetobacter	baumannii	LEV1449/17Ec	NZ_UFOF01000012.1	5537	62780	hserlactone - t1nrps hybrid	FALSE	None	None	None	https://antismash-db.secondarymetabolites.org/go/NZ_UFOF01000012.1/5537-62780	https://antismash-db.secondarymetabolites.org/api/v1.0/download/genbank/GCF_900496485.1/NZ_UFOF01000012/1/5537/62780
Neisseria	meningitidis	2842STDY5881060	NZ_JWPK01000005.1	15829	56921	arylpolyene	FALSE	APE Ec	10	BGC0000836	https://antismash-db.secondarymetabolites.org/go/NZ_JWPK01000005.1/15829-56921	https://antismash-db.secondarymetabolites.org/api/v1.0/download/genbank/GCF_003996485.1/NZ_JWPK01000005/1/15829/56921
Achromobacter	xylosoxidans	2789STDY5608630	NZ_VWXQ01000001.1	1148208	1159075	siderophore	FALSE	desferrioxamine E	50	BGC0001572	https://antismash-db.secondarymetabolites.org/go/NZ_VWXQ01000001.1/1148208-1159075	https://antismash-db.secondarymetabolites.org/api/v1.0/download/genbank/GCF_008631215.1/NZ_VWXQ01000001/1/1148208/1159075
Acinetobacter	calcoaceticus	NIPH 13	NZ_KB849143.1	634827	690960	hserlactone - t1nrps hybrid	FALSE	None	None	None	https://antismash-db.secondarymetabolites.org/go/NZ_KB849143.1/634827-690960	https://antismash-db.secondarymetabolites.org/api/v1.0/download/genbank/GCF_000367865.1/NZ_KB849143/1/634827/690960
Azospirillum	brasilense	MTCC4036	NZ_CP032347.1	431724	484309	t1nrps	FALSE	None	None	None	https://antismash-db.secondarymetabolites.org/go/NZ_CP032347.1/431724-484309	https://antismash-db.secondarymetabolites.org/api/v1.0/download/genbank/GCF_005222205.1/NZ_CP032347/1/431724/484309
Neisseria	meningitidis	alpha710	NC_017505.1	1721577	1762714	arylpolyene	FALSE	APE Ec	10	BGC0000836	https://antismash-db.secondarymetabolites.org/go/NC_017505.1/1721577-1762714	https://antismash-db.secondarymetabolites.org/api/v1.0/download/genbank/GCF_000152165.1/NC_017505/1/1721577/1762714
Streptomyces	malaysiensis	DSM 4137	NZ_CP029823.1	1180377	1266806	t1nrps	FALSE	glycinocin A	53	BGC0000379	https://antismash-db.secondarymetabolites.org/go/NZ_CP029823.1/1180377-1266806	https://antismash-db.secondarymetabolites.org/api/v1.0/download/genbank/GCF_006974005.1/NZ_CP029823/1/1180377/1266806
Burkholderia	Unclassified	BDU8	NZ_CP013388.1	2611687	2672565	t1nrps - t1pks hybrid	FALSE	yersiniabactin	11	BGC0001055	https://antismash-db.secondarymetabolites.org/go/NZ_CP013388.1/2611687-2672565	https://antismash-db.secondarymetabolites.org/api/v1.0/download/genbank/GCF_001522635.2/NZ_CP013388/1/2611687/2672565
Pseudomonas	aeruginosa	MSH-10	NZ_KE138672.1	3572573	3614430	betalactone - nrps-like hybrid	FALSE	pyoverdin	2	BGC0000413	https://antismash-db.secondarymetabolites.org/go/NZ_KE138672.1/3572573-3614430	https://antismash-db.secondarymetabolites.org/api/v1.0/download/genbank/GCF_000407905.1/NZ_KE138672/1/3572573/3614430
Streptomyces	malaysiensis	DSM 4137	NZ_CP029823.1	3092402	3164918	t2pks	FALSE	spore pigment	83	BGC0000271	https://antismash-db.secondarymetabolites.org/go/NZ_CP029823.1/3092402-3164918	https://antismash-db.secondarymetabolites.org/api/v1.0/download/genbank/GCF_006974005.1/NZ_CP029823/1/3092402/3164918
Neisseria	meningitidis	2842STDY5881060	NZ_ML136602.1	25364	66615	arylpolyene	FALSE	APE Ec	26	BGC0000836	https://antismash-db.secondarymetabolites.org/go/NZ_ML136602.1/25364-66615	https://antismash-db.secondarymetabolites.org/api/v1.0/download/genbank/GCF_003994965.1/NZ_ML136602/1/25364/66615
Streptomyces	malaysiensis	DSM 4137	NZ_CP029823.1	9079902	9123644	pks-like - terpene hybrid	FALSE	rustmicin	23	BGC0000065	https://antismash-db.secondarymetabolites.org/go/NZ_CP029823.1/9079902-9123644	https://antismash-db.secondarymetabolites.org/api/v1.0/download/genbank/GCF_006974005.1/NZ_CP029823/1/9079902/9123644
Mycobacteroides	salmoniphilum	DSM 43276	NZ_PECL01000007.1	470589	596785	bacteriocin - nrps-like - t1nrps hybrid	FALSE	glycopeptidolipid	25	BGC0000362	https://antismash-db.secondarymetabolites.org/go/NZ_PECL01000007.1/470589-596785	https://antismash-db.secondarymetabolites.org/api/v1.0/download/genbank/GCF_004367915.1/NZ_PECL01000007/1/470589/596785
Pseudomonas	aeruginosa	NCTC11445	NZ_JTOT01000016.1	58044	99901	betalactone - nrps-like hybrid	FALSE	pyoverdin	2	BGC0000413	https://antismash-db.secondarymetabolites.org/go/NZ_JTOT01000016.1/58044-99901	https://antismash-db.secondarymetabolites.org/api/v1.0/download/genbank/GCF_000792675.1/NZ_JTOT01000016/1/58044/99901
Aureimonas	altamirensis	DSM 21988	NZ_FQZC01000001.1	757400	808732	nrps-like - t1pks hybrid	FALSE	L-2-amino-4-methoxy-trans-3-butenoic acid	20	BGC0000287	https://antismash-db.secondarymetabolites.org/go/NZ_FQZC01000001.1/757400-808732	https://antismash-db.secondarymetabolites.org/api/v1.0/download/genbank/GCF_900141975.1/NZ_FQZC01000001/1/757400/808732
Bacillus	subtilis	J-5	NZ_CP035161.1	1971693	2053853	betalactone - t1nrps hybrid	FALSE	fengycin	100	BGC0001095	https://antismash-db.secondarymetabolites.org/go/NZ_CP035161.1/1971693-2053853	https://antismash-db.secondarymetabolites.org/api/v1.0/download/genbank/GCF_004101345.1/NZ_CP035161/1/1971693/2053853
Diaminobutyricimonas	Unclassified	LJ205	NZ_CP046619.1	1016350	1056762	nrps-like	FALSE	None	None	None	https://antismash-db.secondarymetabolites.org/go/NZ_CP046619.1/1016350-1056762	https://antismash-db.secondarymetabolites.org/api/v1.0/download/genbank/GCF_009755725.1/NZ_CP046619/1/1016350/1056762
Mycobacteroides	abscessus	796	NZ_FVYW01000005.1	181215	299473	nrps-like - t1nrps hybrid	FALSE	glycopeptidolipid	30	BGC0000365	https://antismash-db.secondarymetabolites.org/go/NZ_FVYW01000005.1/181215-299473	https://antismash-db.secondarymetabolites.org/api/v1.0/download/genbank/GCF_900141605.1/NZ_FVYW01000005/1/181215/299473
Bacillus	subtilis	J-5	NZ_CP035401.1	1935304	2017628	betalactone - t1nrps hybrid	FALSE	fengycin	100	BGC0001095	https://antismash-db.secondarymetabolites.org/go/NZ_CP035401.1/1935304-2017628	https://antismash-db.secondarymetabolites.org/api/v1.0/download/genbank/GCF_004119695.1/NZ_CP035401/1/1935304/2017628
Arthrobacter	Unclassified	DE0109	NZ_VEGI01000001.1	0	25152	nrps-like	TRUE	stenothricin	9	BGC0000431	https://antismash-db.secondarymetabolites.org/go/NZ_VEGI01000001.1/0-25152	https://antismash-db.secondarymetabolites.org/api/v1.0/download/genbank/GCF_007679325.1/NZ_VEGI01000001/1/0/25152
Bacillus	Unclassified	LUNF1	NZ_CP048876.1	1865756	2000067	betalactone - t1nrps - transat-pks hybrid	FALSE	fengycin	100	BGC0001095	https://antismash-db.secondarymetabolites.org/go/NZ_CP048876.1/1865756-2000067	https://antismash-db.secondarymetabolites.org/api/v1.0/download/genbank/GCF_011008975.1/NZ_CP048876/1/1865756/2000067
Bacillus	amyloliquefaciens	ALB65	NZ_CP054479.1	2164017	2298413	betalactone - t1nrps - transat-pks hybrid	FALSE	fengycin	100	BGC0001095	https://antismash-db.secondarymetabolites.org/go/NZ_CP054479.1/2164017-2298413	https://antismash-db.secondarymetabolites.org/api/v1.0/download/genbank/GCF_013341255.1/NZ_CP054479/1/2164017/2298413
Bacillus	Unclassified	SDLI1	NZ_CP013950.1	211561	345915	betalactone - t1nrps - transat-pks hybrid	FALSE	fengycin	100	BGC0001095	https://antismash-db.secondarymetabolites.org/go/NZ_CP013950.1/211561-345915	https://antismash-db.secondarymetabolites.org/api/v1.0/download/genbank/GCF_001553895.1/NZ_CP013950/1/211561/345915
Rathayibacter	tritici	GSPB 2748	NZ_PSUO01000003.1	121727	162696	pks-like	FALSE	None	None	None	https://antismash-db.secondarymetabolites.org/go/NZ_PSUO01000003.1/121727-162696	https://antismash-db.secondarymetabolites.org/api/v1.0/download/genbank/GCF_002931485.1/NZ_PSUO01000003/1/121727/162696
Corynebacterium	jeikeium	Cj38002	NZ_JFCO01000041.1	0	24089	t1nrps	TRUE	coelichelin	45	BGC0000325	https://antismash-db.secondarymetabolites.org/go/NZ_JFCO01000041.1/0-24089	https://antismash-db.secondarymetabolites.org/api/v1.0/download/genbank/GCF_000738385.1/NZ_JFCO01000041/1/0/24089
Variovorax	Unclassified	HW608	NZ_LT607803.1	4022355	4050631	betalactone	FALSE	fengycin	13	BGC0001095	https://antismash-db.secondarymetabolites.org/go/NZ_LT607803.1/4022355-4050631	https://antismash-db.secondarymetabolites.org/api/v1.0/download/genbank/GCF_900090195.1/NZ_LT607803/1/4022355/4050631
Pseudomonas	aeruginosa	NCTC11445	NZ_JUAD01000017.1	12448	54305	betalactone - nrps-like hybrid	FALSE	thanamycin	27	BGC0000443	https://antismash-db.secondarymetabolites.org/go/NZ_JUAD01000017.1/12448-54305	https://antismash-db.secondarymetabolites.org/api/v1.0/download/genbank/GCF_000797055.1/NZ_JUAD01000017/1/12448/54305
Anoxybacillus	mongoliensis	DSM 19169	NZ_JACHEQ010000015.1	21870	45990	betalactone	FALSE	fengycin	46	BGC0001095	https://antismash-db.secondarymetabolites.org/go/NZ_JACHEQ010000015.1/21870-45990	https://antismash-db.secondarymetabolites.org/api/v1.0/download/genbank/GCF_014201515.1/NZ_JACHEQ010000015/1/21870/45990
Streptomyces	Unclassified	CB01881	NZ_RSFG01000001.1	1068722	1186290	lanthipeptide - pks-like - t3pks - transat-pks - transat-pks-like hybrid	FALSE	kalimantacin A	34	BGC0001099	https://antismash-db.secondarymetabolites.org/go/NZ_RSFG01000001.1/1068722-1186290	https://antismash-db.secondarymetabolites.org/api/v1.0/download/genbank/GCF_008107605.1/NZ_RSFG01000001/1/1068722/1186290
Burkholderia	Unclassified	DHOD12	NZ_CP040078.1	1050170	1061073	bacteriocin	FALSE	thuggacin A	15	BGC0001051	https://antismash-db.secondarymetabolites.org/go/NZ_CP040078.1/1050170-1061073	https://antismash-db.secondarymetabolites.org/api/v1.0/download/genbank/GCF_005280735.1/NZ_CP040078/1/1050170/1061073
Deinococcus	deserti	VCD115	NC_012526.1	2601238	2646862	siderophore - t3pks hybrid	FALSE	None	None	None	https://antismash-db.secondarymetabolites.org/go/NC_012526.1/2601238-2646862	https://antismash-db.secondarymetabolites.org/api/v1.0/download/genbank/GCF_000020685.1/NC_012526/1/2601238/2646862
Streptococcus	mutans	LJ23	NC_017768.1	306922	324703	bacteriocin	FALSE	None	None	None	https://antismash-db.secondarymetabolites.org/go/NC_017768.1/306922-324703	https://antismash-db.secondarymetabolites.org/api/v1.0/download/genbank/GCF_000284575.1/NC_017768/1/306922/324703
Streptococcus	agalactiae	GBS-M002	NZ_CP007572.1	719514	761710	arylpolyene	FALSE	None	None	None	https://antismash-db.secondarymetabolites.org/go/NZ_CP007572.1/719514-761710	https://antismash-db.secondarymetabolites.org/api/v1.0/download/genbank/GCF_000831105.1/NZ_CP007572/1/719514/761710
Acinetobacter	lactucae	OTEC-02	NZ_CP020015.1	3795984	3853076	hserlactone - t1nrps hybrid	FALSE	None	None	None	https://antismash-db.secondarymetabolites.org/go/NZ_CP020015.1/3795984-3853076	https://antismash-db.secondarymetabolites.org/api/v1.0/download/genbank/GCF_002076935.1/NZ_CP020015/1/3795984/3853076
Fictibacillus	arsenicus	G25-54	NZ_CP016761.1	1158835	1182351	bacteriocin - lap hybrid	FALSE	None	None	None	https://antismash-db.secondarymetabolites.org/go/NZ_CP016761.1/1158835-1182351	https://antismash-db.secondarymetabolites.org/api/v1.0/download/genbank/GCF_001642935.1/NZ_CP016761/1/1158835/1182351
Bacillus	amyloliquefaciens	ALB65	NZ_LQYO01000006.1	0	87866	betalactone - t1nrps - transat-pks hybrid	TRUE	fengycin	86	BGC0001095	https://antismash-db.secondarymetabolites.org/go/NZ_LQYO01000006.1/0-87866	https://antismash-db.secondarymetabolites.org/api/v1.0/download/genbank/GCF_001587325.1/NZ_LQYO01000006/1/0/87866
Neisseria	meningitidis	2842STDY5881060	NZ_CP020423.2	1172798	1213935	arylpolyene	FALSE	APE Ec	10	BGC0000836	https://antismash-db.secondarymetabolites.org/go/NZ_CP020423.2/1172798-1213935	https://antismash-db.secondarymetabolites.org/api/v1.0/download/genbank/GCF_002073675.2/NZ_CP020423/2/1172798/1213935
[truncated: 945 more rows]
